# Supplementary material for: Combining Recombinase-Mediated Cassette Exchange Strategy with Quantitative Proteomic and Phosphoproteomic Analyses to Inspect Intracellular Functions of the Tumor Suppressor Galectin-4 in Colorectal Cancer Cells
Source: Int J Mol Sci. 2022 Jun 8;23(12):6414. doi: 10.3390/ijms23126414 (PMC9223697; doi:10.3390/ijms23126414)
Supplement: Supplementary file 1 [file ijms-23-06414-s001.zip › Table S1.xlsx]

## Sheet: Sheet1
Table S1
All primers used in the study including primers for PCR cloning, colony screening and sequencing.
Name	Sequence 5' => 3'	Application
GAL4_EcoR1_S	GGGGAATTCACCATGGCCTATGTCCCCGCACCGGGCTA	Primer for GAL4 PCR Cloning including EcoR1 and Not1 sites
GAL4_Not1_A	TTTGCGGCCGCTTAGATCTGGACATAGGACAAGGTGACATC
GAL4_Seq_S1	GGG GAT CTG CAA CTT CAA TCA ATC	Sequencing and colony screening
GAL4_Seq_A1	GAA GTT GAT AGC AAA GCT CTT GCC
pcDNA3.1+_Seq1_for	CGTGTACGGTGGGAGGTCTA	Sequencing
pcDNA3.1+_Seq1_rev	GCACCTTCCAGGGTCAAG
S2F_seq_F1	CTGGAGACGCCATCCACGC
S2F_seq_R1	AACAAATTGGACTAATCCGGA
