# Supplementary material for: Combining Recombinase-Mediated Cassette Exchange Strategy with Quantitative Proteomic and Phosphoproteomic Analyses to Inspect Intracellular Functions of the Tumor Suppressor Galectin-4 in Colorectal Cancer Cells
Source: Int J Mol Sci. 2022 Jun 8;23(12):6414. doi: 10.3390/ijms23126414 (PMC9223697; doi:10.3390/ijms23126414)
Supplement: Supplementary file 1 [file ijms-23-06414-s001.zip › Table S2.xlsx]

## Sheet: Sheet1
Table S2. Quantitative changes of Gal4-regulated proteins
Detailed information for each identified and quantified protein upon Gal-4 re-expression, including protein IDs, number of peptides used for identification (NaN: not a number).
Down-regulated proteins are highlighted in yellow, while up-regulated proteins in blue (>1.5 fold change in at least 2 biological replicates).
Protein IDs	Majority protein IDs	Protein names	Gene names	Ratio H/L normalized rep1	Ratio H/L normalized rep2	Ratio H/L normalized rep3	Mean Ratio H/L	iBAQ peptides	Razor + unique peptides Sample01	Razor + unique peptides Sample02	Razor + unique peptides Sample03
P56470;M0QZ93	P56470;M0QZ93	Galectin-4;Galectin	LGALS4	12.161	21.052	44.362	25.8583	14	12	11	11
A0A2R8Y566;Q9P260;A0A075B785;A0A075B768	A0A2R8Y566;Q9P260;A0A075B785	LisH domain and HEAT repeat-containing protein KIAA1468	KIAA1468	0.63728	NaN	35.364	18.0006	57	2	1	2
Q15075	Q15075	Early endosome antigen 1	EEA1	1.0892	6.8956	1.1223	3.0357	82	5	4	8
A0A087WUQ6;P07203;A0A2R8Y6B6;A0A494C1C9;A0A494C118	A0A087WUQ6;P07203;A0A2R8Y6B6	Glutathione peroxidase;Glutathione peroxidase 1	GPX1	1.9851	2.2029	1.9191	2.0357	13	6	6	7
O75746	O75746	Calcium-binding mitochondrial carrier protein Aralar1	SLC25A12	3.1957	1.1072	1.6501	1.98433	37	2	3	3
Q96QR8	Q96QR8	Transcriptional activator protein Pur-beta	PURB	1.8303	2.1014	1.9847	1.97213	9	5	5	5
Q16644;C9J8E1;C9JPW3;Q96PN8;O43930;P51817	Q16644;C9J8E1	MAP kinase-activated protein kinase 3	MAPKAPK3	1.7763	1.9259	NaN	1.8511	18	3	4	2
A0A087X1G7;O60613;A0A0J9YX89;A0A3B3IT39;A0A087WXL0;A8MZD0	A0A087X1G7;O60613;A0A0J9YX89;A0A3B3IT39	15 kDa selenoprotein	SEP15	1.6549	2.0218	1.6283	1.76833	9	3	5	4
Q9UJ70;H0YEB7;H7C286;C9JEV6;H7C3G9;E9PPU6;H0YC94;H7C1L7	Q9UJ70;H0YEB7;H7C286;C9JEV6;H7C3G9	N-acetyl-D-glucosamine kinase	NAGK	NaN	1.3796	2.1214	1.7505	18	1	2	3
Q5T0N5;S4R347;A0A075B6Q2	Q5T0N5;S4R347;A0A075B6Q2	Formin-binding protein 1-like	FNBP1L	3.1261	1.049	0.9922	1.72243	30	4	5	5
B3KPJ4;A0A0A0MSI2;Q8IXK0;H7C528	B3KPJ4;A0A0A0MSI2;Q8IXK0	Polyhomeotic-like protein 2	PHC2	1.4837	1.7182	1.5704	1.59077	23	2	2	2
A0A0A6YYC0;E9PJN1;O75676;O75582	A0A0A6YYC0;E9PJN1;O75676	Ribosomal protein S6 kinase;Ribosomal protein S6 kinase alpha-4	RPS6KA4	NaN	1.606	1.5728	1.5894	34	2	2	2
B7Z641;B7Z2A9;Q93050;K7ELZ6;K7EM24;K7EN36;K7EPG4	B7Z641;B7Z2A9;Q93050	V-type proton ATPase subunit a;V-type proton ATPase 116 kDa subunit a isoform 1	ATP6V0A1	NaN	2.2153	0.96204	1.58867	29	1	2	3
G3V158;E9PPM8;Q9Y315;E9PPK3;E9PMH9;E9PML7	G3V158;E9PPM8;Q9Y315;E9PPK3;E9PMH9;E9PML7	Deoxyribose-phosphate aldolase	DERA	NaN	1.5718	1.5566	1.5642	13	1	2	3
Q8WZ42;A0A0A0MTS7;A0A0A0MRA3	Q8WZ42;A0A0A0MTS7;A0A0A0MRA3	Titin	TTN	2.5856	1.8506	0.23202	1.55607	1856	2	3	3
Q9NRR3;D6REL0	Q9NRR3;D6REL0	CDC42 small effector protein 2	CDC42SE2	1.4942	1.4342	1.6598	1.5294	2	2	2	2
O43504;R4GMU8;E9PLX3;A0A0C4DGV4	O43504;R4GMU8;E9PLX3;A0A0C4DGV4	Ragulator complex protein LAMTOR5	LAMTOR5	1.4952	1.8179	1.2742	1.5291	5	2	2	2
A0A2R8Y653;Q9BZX2;Q9HA47	A0A2R8Y653;Q9BZX2	Uridine-cytidine kinase 2	UCK2	1.8474	1.149	NaN	1.4982	14	2	3	2
P42025	P42025	Beta-centractin	ACTR1B	1.6596	NaN	1.3329	1.49625	19	2	2	3
A6NJ78;A0A0U1RR76;P0C7V9;A0A0U1RRF2;B5MC64;A0A0U1RR64;A0A0U1RRD2;F8WD83	A6NJ78;A0A0U1RR76	Probable methyltransferase-like protein 15	METTL15	2.0375	1.1938	1.2216	1.4843	22	3	5	3
A0A140TA02;A0A1W2PNR7	A0A140TA02;A0A1W2PNR7			1.2242	1.4137	1.7955	1.4778	12	2	2	2
P57076;H7C2R6;Q9NX33;C9JX57;D3DSE6;C9J818;F8VZ95;H7BZW1	P57076;H7C2R6;Q9NX33;C9JX57;D3DSE6;C9J818;F8VZ95;H7BZW1	UPF0769 protein C21orf59	C21orf59	1.5351	1.3802	NaN	1.45765	14	2	2	2
Q96T51;H0YA47;H0Y9Y8;J3KPP6;H0YAC8	Q96T51;H0YA47	RUN and FYVE domain-containing protein 1	RUFY1	0.76902	2.6665	0.93125	1.45559	41	3	3	4
P16885;A0A0A0MRF9;H3BQV5	P16885;A0A0A0MRF9	1-phosphatidylinositol 4,5-bisphosphate phosphodiesterase gamma-2;Phosphoinositide phospholipase C	PLCG2	NaN	1.7418	1.1654	1.4536	70	1	5	5
Q96II8;E9PD99	Q96II8	Leucine-rich repeat and calponin homology domain-containing protein 3	LRCH3	1.1748	2.1989	0.98664	1.45345	35	3	2	1
A0A3B3ITW1;P49841	A0A3B3ITW1;P49841	Glycogen synthase kinase-3 beta	GSK3B	1.3166	1.4691	1.5467	1.44413	24	2	2	2
K4DIA7;P48509;E9PRJ3;E9PMR4	K4DIA7;P48509;E9PRJ3;E9PMR4	CD151 antigen;Tetraspanin	CD151	1.437	NaN	1.4418	1.4394	10	2	1	2
Q96GD0;B1AHD3	Q96GD0	Pyridoxal phosphate phosphatase	PDXP	1.4066	NaN	1.4362	1.4214	17	3	1	2
Q8NC60	Q8NC60	Nitric oxide-associated protein 1	NOA1	1.3955	1.9184	0.92673	1.41354	39	4	3	8
Q8WWC4	Q8WWC4	Uncharacterized protein C2orf47, mitochondrial	C2orf47	NaN	1.1302	1.6583	1.39425	22	1	2	2
H0YIV9;F8VRU3;O43716	H0YIV9;F8VRU3;O43716	Glutamyl-tRNA(Gln) amidotransferase subunit C, mitochondrial	GATC	1.2358	1.3891	1.5537	1.39287	10	2	2	2
Q15057;A0A087X1H5;A0A0U1RQT1;A0A5F9ZHJ9;H7C3K3;F8WAU0;H7C3Q8	Q15057;A0A087X1H5;A0A0U1RQT1	Arf-GAP with coiled-coil, ANK repeat and PH domain-containing protein 2	ACAP2	1.9979	1.0862	1.0715	1.3852	45	2	3	4
Q9UK45;A0A087X2I5	Q9UK45;A0A087X2I5	U6 snRNA-associated Sm-like protein LSm7	LSM7	0.95196	NaN	1.8104	1.38118	6	3	2	3
Q9P035;H3BPZ1;H3BS72	Q9P035;H3BPZ1;H3BS72	Very-long-chain (3R)-3-hydroxyacyl-CoA dehydratase 3	HACD3	1.4776	NaN	1.2799	1.37875	15	3	1	3
P48426;H7BXS3;P78356;A0A087WT35;S4R320	P48426;H7BXS3;P78356	Phosphatidylinositol 5-phosphate 4-kinase type-2 alpha;Phosphatidylinositol 5-phosphate 4-kinase type-2 beta	PIP4K2A;PIP4K2B	1.8107	1.3132	1.009	1.37763	18	4	5	4
P55789;H3BRW3;H3BQQ4;H3BRD2	P55789;H3BRW3	FAD-linked sulfhydryl oxidase ALR	GFER	NaN	1.09	1.6524	1.3712	8	1	2	2
P09132;A0A087WWU9;A0A087WYR0;A0A2U3TZN1;D6RBG4;A0A2R8Y4M3	P09132;A0A087WWU9;A0A087WYR0;A0A2U3TZN1	Signal recognition particle 19 kDa protein	SRP19	1.0284	1.7531	1.3123	1.3646	7	5	2	3
A0A087WX97;Q9BXK5;A0A087WTL4;E9PDD6	A0A087WX97;Q9BXK5;A0A087WTL4	Bcl-2-like protein 13	BCL2L13	1.7109	1.4438	0.92176	1.35882	22	2	2	4
P07311;G3V2U7;G3V3F8;G3V597	P07311;G3V2U7	Acylphosphatase-1;Acylphosphatase	ACYP1	1.1913	1.3069	1.56	1.35273	8	5	7	4
P35914;G5E9S9;B7Z4D4;H0Y2L7;B7Z212;Q8TB92	P35914	Hydroxymethylglutaryl-CoA lyase, mitochondrial	HMGCL	1.1315	1.8038	1.118	1.3511	16	4	2	6
Q9H9A5;E9PCN5;H7C1X9	Q9H9A5;E9PCN5	CCR4-NOT transcription complex subunit 10	CNOT10	1.056	NaN	1.6457	1.35085	38	2	1	2
A0A2Q2TH77;Q08379;A0A1W2PQY5;A0A087WYC0;B7ZC06	A0A2Q2TH77;Q08379;A0A1W2PQY5	Golgin subfamily A member 2	GOLGA2	0.977	2.0011	1.047	1.3417	45	3	2	2
Q8NCA5;E9PH82;C9J3G8	Q8NCA5;E9PH82	Protein FAM98A	FAM98A	NaN	1.3389	1.3382	1.33855	23	1	2	4
Q14966;A0A096LNS4;A0A096LNQ0;A0A096LPB4;A0A096LNR2;A0A096LNX0;A0A096LPI0;A0A096LPK8	Q14966	Zinc finger protein 638	ZNF638	0.97848	1.823	1.2115	1.33766	93	4	5	3
O15013;H0YAN8;E9PB39	O15013;H0YAN8	Rho guanine nucleotide exchange factor 10	ARHGEF10	1.1812	1.3069	1.5067	1.3316	53	6	5	5
Q5SRN1;O60508	Q5SRN1;O60508	Pre-mRNA-processing factor 17	CDC40	2.1023	0.95601	0.93091	1.32974	34	4	3	3
Q10471	Q10471	Polypeptide N-acetylgalactosaminyltransferase 2;Polypeptide N-acetylgalactosaminyltransferase 2 soluble form	GALNT2	1.2669	1.5873	1.1056	1.31993	31	4	2	4
Q05655	Q05655	Protein kinase C delta type;Protein kinase C delta type regulatory subunit;Protein kinase C delta type catalytic subunit	PRKCD	1.4372	1.0939	1.4269	1.31933	37	2	2	2
A0A1B0GWA1;A0A1B0GUX9;A0A1B0GWI4;A0A1B0GU58;P05165;A0A1B0GTR1	A0A1B0GWA1;A0A1B0GUX9;A0A1B0GWI4;A0A1B0GU58;P05165	Propionyl-CoA carboxylase alpha chain, mitochondrial	PCCA	1.4405	1.183	NaN	1.31175	20	3	1	1
Q86WX3;F8WFE7	Q86WX3;F8WFE7	Active regulator of SIRT1	RPS19BP1	NaN	1.3518	1.2583	1.30505	7	2	2	2
A0A075B730;P58107	A0A075B730;P58107	Epiplakin	EPPK1	1.3329	1.2775	1.3004	1.3036	272	3	3	4
E7EX70;Q9GZS1	E7EX70;Q9GZS1	DNA-directed RNA polymerase I subunit RPA49	POLR1E	1.6181	NaN	0.98859	1.30335	11	4	1	2
P16219;E9PE82	P16219;E9PE82	Short-chain specific acyl-CoA dehydrogenase, mitochondrial	ACADS	1.2947	1.1529	1.4621	1.30323	19	2	4	4
Q9NUQ2;H0YC22	Q9NUQ2	1-acyl-sn-glycerol-3-phosphate acyltransferase epsilon	AGPAT5	NaN	1.0887	1.5165	1.3026	19	1	4	2
K7EP32;Q9BZV1	K7EP32;Q9BZV1	UBX domain-containing protein 6	UBXN6	NaN	1.0885	1.5114	1.29995	15	1	3	2
Q9BRT2;V5IRT4;Q5TAQ0	Q9BRT2;V5IRT4;Q5TAQ0	Ubiquinol-cytochrome-c reductase complex assembly factor 2	UQCC2	1.0973	1.5172	1.2572	1.29057	7	2	2	3
O75717;C9JYB3	O75717	WD repeat and HMG-box DNA-binding protein 1	WDHD1	1.3295	1.5876	0.94467	1.28726	59	4	4	6
E7EMW7;O95071;E5RFK7;E7ET84	E7EMW7;O95071	E3 ubiquitin-protein ligase UBR5	UBR5	NaN	1.2383	1.335	1.28665	130	2	2	3
P83436	P83436	Conserved oligomeric Golgi complex subunit 7	COG7	1.2895	1.3232	1.2358	1.28283	41	1	2	2
A0A1B0GV06;A0A1B0GTP7;A0A1B0GUE3;A0A1B0GUG1;A0A1B0GUW4;E7EMM4;A0A1B0GW68;A0A1B0GUA4;A0A1B0GTM3;A0A1B0GTZ5;A0A1B0GUH5;Q13510	A0A1B0GV06;A0A1B0GTP7;A0A1B0GUE3;A0A1B0GUG1;A0A1B0GUW4;E7EMM4;A0A1B0GW68;A0A1B0GUA4;A0A1B0GTM3;A0A1B0GTZ5;A0A1B0GUH5;Q13510	Acid ceramidase;Acid ceramidase subunit alpha;Acid ceramidase subunit beta	ASAH1	1.0026	NaN	1.5565	1.27955	13	2	1	2
A2A2Q9;Q9Y312	A2A2Q9;Q9Y312	Protein AAR2 homolog	AAR2	NaN	1.046	1.5124	1.2792	20	1	3	3
B4DRN8;Q5W0Z9	B4DRN8;Q5W0Z9	Palmitoyltransferase;Probable palmitoyltransferase ZDHHC20	ZDHHC20	1.213	1.3444	NaN	1.2787	15	2	3	1
O96005;K7EQQ1;K7EJ16	O96005	Cleft lip and palate transmembrane protein 1	CLPTM1	1.3322	1.4333	1.0605	1.27533	27	4	5	6
Q9H3Q1;J3KRZ9;J3QQS6;J3QR93	Q9H3Q1;J3KRZ9	Cdc42 effector protein 4	CDC42EP4	NaN	1.0806	1.4592	1.2699	16	2	3	3
Q96AJ9	Q96AJ9	Vesicle transport through interaction with t-SNAREs homolog 1A	VTI1A	1.1924	1.381	1.2127	1.26203	11	2	1	2
M0R0Y2;P54920;M0R213;M0R2M1;A0A087WZQ7;Q9H115;M0R027;M0R058	M0R0Y2;P54920;M0R213	Alpha-soluble NSF attachment protein	NAPA	1.6966	1.019	1.0583	1.25797	16	4	5	6
O94874	O94874	E3 UFM1-protein ligase 1	UFL1	1.5453	0.96773	1.2546	1.25588	47	5	6	6
P82912;H0YL99	P82912	28S ribosomal protein S11, mitochondrial	MRPS11	0.9893	1.3429	1.4287	1.25363	9	2	3	3
A0A087WSW9;A0A087WSY9;Q16881;F8W809;A0A182DWI3;E2QRB9;E9PIR7;E9PKD3;A0A0B4J225;E9PIZ5;E9PLT3;E9PKI4;E9PQI3;E9PRI8	A0A087WSW9;A0A087WSY9;Q16881;F8W809;A0A182DWI3;E2QRB9;E9PIR7	Thioredoxin reductase 1, cytoplasmic	TXNRD1	1.2213	1.2945	1.2386	1.25147	27	21	23	25
Q8NEZ5;H3BTH6;H3BRE0	Q8NEZ5;H3BTH6;H3BRE0	F-box only protein 22	FBXO22	NaN	1.5545	0.94771	1.2511	21	1	2	4
K7EJH0;K7EMX1;K7EJV2;K7ESQ2;K7ERQ7;A0A0A0MSN0;Q8NBT2	K7EJH0;K7EMX1;K7EJV2;K7ESQ2;K7ERQ7;A0A0A0MSN0;Q8NBT2	Kinetochore protein Spc24	SPC24	1.2695	1.225	NaN	1.24725	11	2	1	2
O95758;X6R242	O95758;X6R242	Polypyrimidine tract-binding protein 3	PTBP3	1.1142	1.4052	1.2112	1.24353	17	4	2	5
Q8WXI4	Q8WXI4	Acyl-coenzyme A thioesterase 11	ACOT11	1.7685	0.98514	0.97151	1.24172	33	3	3	4
Q92643;A6NEM5;B1AK81	Q92643;A6NEM5;B1AK81	GPI-anchor transamidase	PIGK	NaN	1.4371	1.0334	1.23525	20	2	2	2
Q9NV06;A0A087WT20;B3KME9	Q9NV06;A0A087WT20	DDB1- and CUL4-associated factor 13	DCAF13	1.3154	NaN	1.1531	1.23425	24	2	1	2
Q6PJG6	Q6PJG6	BRCA1-associated ATM activator 1	BRAT1	1.3701	1.0959	NaN	1.233	45	2	2	1
Q8N3C0	Q8N3C0	Activating signal cointegrator 1 complex subunit 3	ASCC3	NaN	1.3315	1.1267	1.2291	120	1	2	2
O75884	O75884	Putative hydrolase RBBP9	RBBP9	1.2904	1.1016	1.2892	1.22707	10	2	3	4
Q9NR19	Q9NR19	Acetyl-coenzyme A synthetase, cytoplasmic	ACSS2	0.92085	NaN	1.533	1.22692	28	3	1	2
Q9NRY5;E7ESJ7;E5RGF9;E5RHI8;E5RFK2	Q9NRY5;E7ESJ7;E5RGF9	Protein FAM114A2	FAM114A2	1.2134	1.1534	1.3138	1.22687	31	2	2	4
P36954;K7EKS1	P36954;K7EKS1	DNA-directed RNA polymerase II subunit RPB9	POLR2I	NaN	1.2791	1.1695	1.2243	8	1	2	2
O95825;C9K0F7;H7C3I5;A6NND8;A6NHJ8;A6NMA8;H7C3S0;C9JAL0;F8WF64;C9JZK8;H7C338;C9JQD0	O95825;C9K0F7;H7C3I5;A6NND8;A6NHJ8;A6NMA8;H7C3S0;C9JAL0;F8WF64;C9JZK8	Quinone oxidoreductase-like protein 1	CRYZL1	1.4192	1.1	1.1535	1.22423	19	4	4	5
Q13158	Q13158	FAS-associated death domain protein	FADD	1.0512	1.2369	1.3742	1.22077	7	3	2	4
W0S4B9;P16591	W0S4B9;P16591	Non-specific protein-tyrosine kinase;Tyrosine-protein kinase Fer	Pe1Fe10;FER	1.1	1.511	1.0508	1.2206	21	2	3	3
Q08623	Q08623	Pseudouridine-5-phosphatase	HDHD1	1.1782	NaN	1.263	1.2206	10	2	1	2
Q9UKG1;C9K0C4;C9JAB0	Q9UKG1	DCC-interacting protein 13-alpha	APPL1	1.1294	1.1216	1.4044	1.21847	36	3	3	2
A0A0G2JNZ2;Q14160;A0A0G2JMS7;A0A0G2JPP5;H0YCG0	A0A0G2JNZ2;Q14160;A0A0G2JMS7;A0A0G2JPP5	Protein scribble homolog	SCRIB	1.1708	1.1749	1.308	1.2179	76	6	7	7
F8WF48;Q99442;F8WCJ7	F8WF48;Q99442;F8WCJ7	Translocation protein SEC62	SEC62	1.1007	1.2376	1.3149	1.21773	6	2	3	3
Q96GK7;Q6P2I3;C9JGM0;C9J5B6	Q96GK7;Q6P2I3	Fumarylacetoacetate hydrolase domain-containing protein 2A;Fumarylacetoacetate hydrolase domain-containing protein 2B	FAHD2A;FAHD2B	1.1536	1.2456	1.2539	1.2177	13	3	3	4
P49247	P49247	Ribose-5-phosphate isomerase	RPIA	1.0592	1.6782	0.91531	1.21757	19	4	3	4
Q9P0K7	Q9P0K7	Ankycorbin	RAI14	1.4046	NaN	1.0292	1.2169	59	2	1	2
O95989	O95989	Diphosphoinositol polyphosphate phosphohydrolase 1	NUDT3	NaN	1.5248	0.90869	1.21674	9	1	3	2
O60437;K7EKI8;K7EQ71	O60437;K7EKI8;K7EQ71	Periplakin	PPL	1.1008	1.0859	1.462	1.21623	113	6	6	7
Q7Z7K0	Q7Z7K0	COX assembly mitochondrial protein homolog	CMC1	1.2387	1.1912	NaN	1.21495	4	2	2	2
O14653;I3NI02;E7EQ34;A0A1W2PS81;A0A1W2PQM3;A0A1W2PPG1;A0A1W2PPP5;A0A1W2PPG5;A0A1W2PR02;A0A1W2PRC2;I3L4Z6;A0A1W2PRP7;A0A1W2PRV0;A0A1W2PRL0;A0A1W2PS12;A0A1W2PR23;A0A1W2PPW8;A0A1W2PQ77;A0A1W2PQP2;I3L1K7;A0A1W2PRE6;A0A1W2PNV3;A0A1W2PQE0;I3L0K1;A0A1W2PPJ0;A0A1X7SBU8;A0A1W2PQ06;A0A1W2PQ38;A0A1W2PRD0;A0A1W2PQS3;A0A1W2PP28;A0A1W2PQQ4;A0A1W2PQ12	O14653;I3NI02;E7EQ34;A0A1W2PS81;A0A1W2PQM3;A0A1W2PPG1;A0A1W2PPP5;A0A1W2PPG5;A0A1W2PR02;A0A1W2PRC2;I3L4Z6;A0A1W2PRP7;A0A1W2PRV0;A0A1W2PRL0;A0A1W2PS12;A0A1W2PR23;A0A1W2PPW8;A0A1W2PQ77;A0A1W2PQP2;I3L1K7;A0A1W2PRE6;A0A1W2PNV3;A0A1W2PQE0;I3L0K1;A0A1W2PPJ0;A0A1X7SBU8	Golgi SNAP receptor complex member 2	GOSR2	NaN	1.1557	1.2742	1.21495	9	1	4	4
C9JA28;Q9UNL2	C9JA28;Q9UNL2	Translocon-associated protein subunit gamma	SSR3	1.4083	NaN	1.02	1.21415	5	2	1	1
Q9Y697;F2Z2E7;F8WER8;A2A2M1;H7C0I5;F8WB23;H0YGN5;Q8WV90	Q9Y697;F2Z2E7	Cysteine desulfurase, mitochondrial	NFS1	0.97251	NaN	1.4532	1.21285	26	4	2	5
Q9H788;H0YAT1	Q9H788;H0YAT1	SH2 domain-containing protein 4A	SH2D4A	1.2645	1.3176	1.0546	1.21223	22	4	3	3
B7ZKQ9;F5H4X0;Q8WTV0;F5H5E8	B7ZKQ9;F5H4X0;Q8WTV0	Scavenger receptor class B member 1	SCARB1	1.1705	NaN	1.2533	1.2119	18	4	1	3
C9JP16;O75718	C9JP16;O75718	Cartilage-associated protein	CRTAP	1.3188	1.0996	NaN	1.2092	23	3	3	2
A0A1B0GV47;Q7Z4S6;H0YIM7;H0YIM6;H0YHT2;H0YHG9;H0YI78	A0A1B0GV47;Q7Z4S6	Kinesin-like protein KIF21A	KIF21A	1.2135	1.1536	1.2575	1.2082	65	4	4	7
F5H8H2;A0A1B0GWC2;Q03426;A0A0B4J236;A0A1B0GWF3	F5H8H2;A0A1B0GWC2;Q03426;A0A0B4J236;A0A1B0GWF3	Mevalonate kinase	MVK	NaN	1.2869	1.1292	1.20805	17	1	2	2
J3QR07;Q96MU7	J3QR07;Q96MU7	YTH domain-containing protein 1	YTHDC1	NaN	1.1002	1.3143	1.20725	24	2	4	5
Q9H2P9	Q9H2P9	Diphthine synthase	DPH5	1.3674	NaN	1.0439	1.20565	14	2	2	2
Q96C90;F5GXC4;F5H2U0;B5MC51	Q96C90	Protein phosphatase 1 regulatory subunit 14B	PPP1R14B	1.1378	1.2913	1.1759	1.20167	6	3	5	3
Q9NP77	Q9NP77	RNA polymerase II subunit A C-terminal domain phosphatase SSU72	SSU72	NaN	1.2999	1.1022	1.20105	11	1	2	3
A0A494C1G8;A0A494C0Z6;H0Y6K5;A0A494C070;H0Y7L6;Q02447	A0A494C1G8;A0A494C0Z6;H0Y6K5;A0A494C070;H0Y7L6;Q02447	Transcription factor Sp3	SP3	NaN	1.3782	1.0236	1.2009	6	1	1	1
Q08AM6;H3BUU8	Q08AM6	Protein VAC14 homolog	VAC14	1.3098	1.1135	1.1746	1.1993	39	2	2	2
Q9HCC0;D6RD67;D6R9R1;D6RDF7	Q9HCC0;D6RD67	Methylcrotonoyl-CoA carboxylase beta chain, mitochondrial	MCCC2	0.91702	1.1768	1.503	1.19894	28	3	6	5
Q9NRV9;F5GWX2;A0A3B3IRV5;H0YG71	Q9NRV9;F5GWX2;A0A3B3IRV5	Heme-binding protein 1	HEBP1	1.0656	1.1006	1.4299	1.1987	12	6	5	5
P13473;H0YCG2	P13473	Lysosome-associated membrane glycoprotein 2	LAMP2	1.2409	NaN	1.156	1.19845	19	2	1	3
A0A087WYT5;P20338	A0A087WYT5;P20338	Ras-related protein Rab-4A	RAB4A	1.3265	1.0678	NaN	1.19715	7	2	2	2
P52758;H0YBX3;H0YB34	P52758;H0YBX3;H0YB34	Ribonuclease UK114	HRSP12	1.1455	NaN	1.2482	1.19685	7	2	3	4
Q9UK59;F8WAY1	Q9UK59	Lariat debranching enzyme	DBR1	NaN	0.93205	1.4584	1.19522	23	3	3	3
Q9Y3D5	Q9Y3D5	28S ribosomal protein S18c, mitochondrial	MRPS18C	NaN	1.1527	1.2342	1.19345	6	0	1	1
Q9BT22;K7EID2;K7EPU3	Q9BT22;K7EID2;K7EPU3	Chitobiosyldiphosphodolichol beta-mannosyltransferase	ALG1	NaN	1.247	1.1365	1.19175	21	1	2	2
Q9NXR7;F8W733;C9J2G0	Q9NXR7;F8W733	BRCA1-A complex subunit BRE	BRE	NaN	1.3274	1.0554	1.1914	18	1	2	3
Q9UI12;G3V126;E5RK31;E5RJG1;E5RG49;E5RHH0	Q9UI12;G3V126	V-type proton ATPase subunit H	ATP6V1H	1.5794	0.97001	1.0234	1.19094	25	3	3	3
Q13308;H0Y8F1;Q86X91;C9JQR6;C9J9E8;F8WDG7;H7C5L0	Q13308;H0Y8F1	Inactive tyrosine-protein kinase 7	PTK7	1.0665	1.2676	1.2387	1.19093	55	4	6	5
H7C519;Q9H857;H7C4G8	H7C519;Q9H857	5-nucleotidase domain-containing protein 2	NT5DC2	1.4417	1.0323	1.097	1.19033	13	2	3	3
A0A087X1E4;P53365;E9PRV8;E9PPY7	A0A087X1E4;P53365	Arfaptin-2	ARFIP2	1.3136	1.1779	1.073	1.18817	18	3	2	5
Q13232;H3BPR2;H3BPD9;H3BMQ7;H3BRA8	Q13232;H3BPR2	Nucleoside diphosphate kinase 3;Nucleoside diphosphate kinase	NME3	1.3196	1.1676	1.0753	1.1875	10	2	2	4
F2Z3J9;Q14914;Q5JVP2;F6XGT7	F2Z3J9;Q14914	Prostaglandin reductase 1	PTGR1	1.0553	0.97895	1.5276	1.18728	14	3	7	3
Q02252;G3V4Z4	Q02252;G3V4Z4	Methylmalonate-semialdehyde dehydrogenase [acylating], mitochondrial	ALDH6A1	1.6868	1.0306	0.83819	1.1852	28	2	4	2
P48059;A0A0M3HER1;A0A0J9YXC7;Q7Z4I7;H0Y592	P48059;A0A0M3HER1;A0A0J9YXC7;Q7Z4I7	LIM and senescent cell antigen-like-containing domain protein 1;LIM and senescent cell antigen-like-containing domain protein 2	LIMS1;LIMS2	0.9854	1.0423	1.5265	1.18473	17	4	4	2
Q8WWH5	Q8WWH5	Probable tRNA pseudouridine synthase 1	TRUB1	1.1205	1.2441	1.1836	1.18273	21	3	3	5
P21589;Q96B60;H0Y7R7;H0Y3X5	P21589;Q96B60	5-nucleotidase	NT5E	1.0845	1.2689	1.1852	1.17953	27	5	5	5
Q86U90	Q86U90	YrdC domain-containing protein, mitochondrial	YRDC	1.2118	0.99802	1.3278	1.17921	13	2	2	3
Q01658	Q01658	Protein Dr1	DR1	1.3851	1.1403	1.0042	1.17653	7	3	3	3
Q8WVM0	Q8WVM0	Dimethyladenosine transferase 1, mitochondrial	TFB1M	1.039	1.3436	1.1412	1.1746	22	2	3	2
P46976;G5E9W8;C9JQ42;C9J8R8;C9J7C7	P46976;G5E9W8;C9JQ42	Glycogenin-1	GYG1	1.0897	1.2788	1.1514	1.1733	14	6	5	5
Q9Y5X3;Q5QPE4;Q5QPE5;A0A087WUY5;U3KQL0;U3KQP5	Q9Y5X3;Q5QPE4;Q5QPE5	Sorting nexin-5	SNX5	1.0002	NaN	1.3463	1.17325	24	5	3	5
Q99747;J3KTJ6	Q99747	Gamma-soluble NSF attachment protein	NAPG	1.4249	1.135	0.95585	1.17192	18	2	2	3
Q5XXA6;E9PNA7;E9PS90	Q5XXA6;E9PNA7	Anoctamin-1;Anoctamin	ANO1	NaN	1.2188	1.1237	1.17125	42	2	3	3
Q15149	Q15149	Plectin	PLEC	1.1441	1.2115	1.1553	1.1703	290	231	224	231
Q8WUY1;H0YAR9	Q8WUY1	Protein THEM6	THEM6	1.1481	1.0478	1.3135	1.1698	14	3	2	3
Q9UBU9;E9PIN3;B4E227;E9PQA4;E9PLA7;H0YDU0	Q9UBU9;E9PIN3	Nuclear RNA export factor 1	NXF1	1.2177	1.033	1.2563	1.169	31	5	4	4
Q93008;O00507	Q93008	Probable ubiquitin carboxyl-terminal hydrolase FAF-X	USP9X	0.98825	1.368	1.1468	1.16768	125	3	2	8
C9JZY6;P62256;H7C4M9;C9JZG9;C9J8Q9	C9JZY6;P62256;H7C4M9;C9JZG9	Ubiquitin-conjugating enzyme E2 H	UBE2H	1.0682	1.2485	1.1839	1.16687	5	3	4	4
P10909;H0YAS8;H0YC35	P10909;H0YAS8;H0YC35	Clusterin;Clusterin beta chain;Clusterin alpha chain;Clusterin	CLU	1.2266	1.1652	1.107	1.16627	19	3	3	2
Q9Y673	Q9Y673	Dolichyl-phosphate beta-glucosyltransferase	ALG5	1.4796	1.0007	1.0172	1.16583	14	3	3	4
Q15746	Q15746	Myosin light chain kinase, smooth muscle;Myosin light chain kinase, smooth muscle, deglutamylated form	MYLK	NaN	1.2059	1.125	1.16545	92	1	3	2
Q96JB5;J3QQY1;J3QL86;J3QS62;J3QL95;J3KRI2;J3KRK4;J3KS63;J3QRM1	Q96JB5;J3QQY1	CDK5 regulatory subunit-associated protein 3	CDK5RAP3	NaN	1.0033	1.3273	1.1653	26	1	4	3
P46100;A0A096LNW1;A0A096LNL9;A0A096LNN3;A0A096LNR8;A0A096LNL7;A0A087WWG0;A0A096LNL6	P46100;A0A096LNW1;A0A096LNL9	Transcriptional regulator ATRX	ATRX	NaN	0.99159	1.3386	1.1651	117	5	6	8
P78346;Q5VU10;Q5VU11	P78346	Ribonuclease P protein subunit p30	RPP30	1.5997	0.86036	1.0351	1.16505	15	3	3	5
P29992;K7EL62;A0A087WVZ3	P29992;K7EL62	Guanine nucleotide-binding protein subunit alpha-11	GNA11	1.1609	1.1473	1.1832	1.1638	19	2	5	5
Q9HD20	Q9HD20	Manganese-transporting ATPase 13A1	ATP13A1	0.97516	0.94901	1.5654	1.16319	56	3	4	3
Q9BYX2	Q9BYX2	TBC1 domain family member 2A	TBC1D2	1.3865	0.94559	1.1565	1.16286	45	4	6	5
Q9UNQ2;A0A494C0G7	Q9UNQ2;A0A494C0G7	Probable dimethyladenosine transferase	DIMT1	1.0591	1.2984	1.1302	1.16257	18	3	3	3
Q96D71;E9PMG1;H0YDT0;H0YCR2;H0YE89;H0YCF0;H0YE73;H7C1V2;F2Z3L2	Q96D71;E9PMG1;H0YDT0	RalBP1-associated Eps domain-containing protein 1	REPS1	1.1494	NaN	1.1749	1.16215	40	5	5	5
Q9NV31	Q9NV31	U3 small nucleolar ribonucleoprotein protein IMP3	IMP3	NaN	1.3794	0.94478	1.16209	10	1	3	2
Q99661;Q5JR91;Q5JR89;H0Y5Z9	Q99661;Q5JR91;Q5JR89	Kinesin-like protein KIF2C;Kinesin-like protein	KIF2C	1.0116	1.2684	1.2052	1.16173	37	4	6	6
Q9BQ69	Q9BQ69	O-acetyl-ADP-ribose deacetylase MACROD1	MACROD1	1.2992	1.0537	1.1317	1.16153	15	5	4	4
Q6ICJ4;A0A087WY67;P0CG30;P0CG29;A0A0G2JMS2;A0A0G2JQD8;A0A0G2JRG0;A0A1B0GXB6;A0A0G2JQD2;A0A0G2JQM0;A0A0G2JRN4;A0A0G2JRJ5;A0A0G2JRQ5;P30711	Q6ICJ4;A0A087WY67;P0CG30;P0CG29;A0A0G2JMS2;A0A0G2JQD8;A0A0G2JRG0;A0A1B0GXB6;A0A0G2JQD2;A0A0G2JQM0;A0A0G2JRN4;A0A0G2JRJ5;A0A0G2JRQ5;P30711	Glutathione S-transferase theta-2B;Glutathione S-transferase theta-2;Glutathione S-transferase theta-1	Em:AP000351.3;GSTT2;GSTT2B;GSTT1	1.1736	NaN	1.1491	1.16135	12	2	1	2
O95865	O95865	N(G),N(G)-dimethylarginine dimethylaminohydrolase 2	DDAH2	1.2348	1.2129	1.0319	1.15987	17	2	3	3
E9PJK1;E9PRJ8;H0YDL9;H0YDJ9;E9PIF1;A6NMH8;P60033;E9PM31;H0YEE2	E9PJK1;E9PRJ8;H0YDL9;H0YDJ9;E9PIF1;A6NMH8;P60033;E9PM31;H0YEE2	Tetraspanin;CD81 antigen	CD81	NaN	1.2206	1.099	1.1598	5	1	2	2
Q16540;H7C2P7;A6NJD9;A8MVT4;A8MYK1	Q16540;H7C2P7;A6NJD9;A8MVT4;A8MYK1	39S ribosomal protein L23, mitochondrial	MRPL23	1.1584	1.2097	1.1108	1.15963	10	3	3	2
P62328	P62328	Thymosin beta-4;Hematopoietic system regulatory peptide	TMSB4X	1.1462	1.1728	NaN	1.1595	2	1	1	1
Q14997;F8WBH5	Q14997;F8WBH5	Proteasome activator complex subunit 4	PSME4	1.0716	1.3099	1.0943	1.1586	94	4	6	8
P07902;G3V3U5;G3V223;F2Z2X9;G3V4G9	P07902;G3V3U5;G3V223;F2Z2X9;G3V4G9	Galactose-1-phosphate uridylyltransferase	GALT	NaN	1.1243	1.1913	1.1578	16	1	2	2
P61081;M0QYI6;M0QX69	P61081	NEDD8-conjugating enzyme Ubc12	UBE2M	1.1296	1.2301	1.112	1.15723	11	4	5	6
Q5T653;C9IY40	Q5T653;C9IY40	39S ribosomal protein L2, mitochondrial	MRPL2	NaN	1.1313	1.1826	1.15695	13	2	2	2
Q9GZL7	Q9GZL7	Ribosome biogenesis protein WDR12	WDR12	1.1768	1.1877	1.102	1.1555	22	5	6	6
Q8N6H7;A0A0D9SF70;G5E9L0;E9PQP3;E9PIY6;H0YDN9;E9PMU9;E9PJT7;E9PK28;E9PM18;E9PMR9;E9PM63;E9PNY8;H0YF45	Q8N6H7;A0A0D9SF70;G5E9L0;E9PQP3;E9PIY6	ADP-ribosylation factor GTPase-activating protein 2	ARFGAP2	1.2281	1.1668	1.0674	1.1541	26	6	5	7
Q9UKL0;E9PQE5;B4DV59;Q9P2K3	Q9UKL0	REST corepressor 1	RCOR1	1.4089	0.96494	1.0878	1.15388	24	3	3	5
G3XAG1;Q96ME7	G3XAG1;Q96ME7	Zinc finger protein 512	ZNF512	1.0777	1.1889	1.1936	1.1534	23	3	4	2
Q6GMV2;C9IYN9;E2QRN5;F8WEJ9	Q6GMV2;C9IYN9	SET and MYND domain-containing protein 5	SMYD5	1.0996	NaN	1.207	1.1533	17	2	1	3
Q9GZT9;A0A590UJ78;A0A590UJD6;A0A590UJK7;A0A590UJT7;G3V3M1;A0A590UJZ0;F8W1G2;Q9H6Z9	Q9GZT9;A0A590UJ78	Egl nine homolog 1	EGLN1	0.99894	1.237	1.2239	1.15328	24	6	4	5
Q9BSH5	Q9BSH5	Haloacid dehalogenase-like hydrolase domain-containing protein 3	HDHD3	0.77712	1.6579	1.0247	1.15324	12	2	2	4
E9PNW4;A0A2U3TZL5;P13987;H0YET2	E9PNW4;A0A2U3TZL5;P13987;H0YET2	CD59 glycoprotein	CD59	1.2012	1.1052	1.1508	1.1524	5	4	4	4
P42785;E9PNF7;E9PLY4;E9PQB5;E9PL85;E9PNJ1;E9PQN3;E9PKN6;E9PIG4	P42785;E9PNF7	Lysosomal Pro-X carboxypeptidase	PRCP	0.98489	1.3791	1.089	1.151	21	3	3	4
E9PI87;Q9BUP3	E9PI87;Q9BUP3	Oxidoreductase HTATIP2	HTATIP2	1.3322	1.3292	0.79131	1.1509	13	3	4	5
Q8NFF5;Q5T196;Q5T190	Q8NFF5;Q5T196	FAD synthase;Molybdenum cofactor biosynthesis protein-like region;FAD synthase region	FLAD1	NaN	1.0802	1.2211	1.15065	33	1	5	3
Q9BX68	Q9BX68	Histidine triad nucleotide-binding protein 2, mitochondrial	HINT2	1.1063	1.1717	1.1685	1.14883	11	6	4	4
Q8NB90	Q8NB90	Spermatogenesis-associated protein 5	SPATA5	1.3318	1.395	0.71963	1.14881	49	3	6	3
A0A0A0MS54;P22694;A0A087WVC4;B1APG2;B1APF8;B1APF9;B1APG3;B1APF7;B1APG1;B1APG0	A0A0A0MS54;P22694;A0A087WVC4	cAMP-dependent protein kinase catalytic subunit beta	PRKACB	NaN	1.1762	1.1199	1.14805	17	2	2	2
P30038;Q5TF55	P30038	Delta-1-pyrroline-5-carboxylate dehydrogenase, mitochondrial	ALDH4A1	1.0179	1.2325	1.1904	1.14693	30	5	4	3
I3L2N2;O14641;I3L2W9;I3L0M7;I3L0Z8	I3L2N2;O14641;I3L2W9;I3L0M7	Segment polarity protein dishevelled homolog DVL-2	DVL2	0.99079	1.186	1.2615	1.1461	30	3	5	5
O00330;H0YD97;E9PLU0;E9PRI6	O00330	Pyruvate dehydrogenase protein X component, mitochondrial	PDHX	1.3814	1.05	1.0036	1.145	25	6	3	4
Q9UPN7	Q9UPN7	Serine/threonine-protein phosphatase 6 regulatory subunit 1	PPP6R1	NaN	1.129	1.158	1.1435	32	1	3	2
Q9UL25	Q9UL25	Ras-related protein Rab-21	RAB21	1.2297	1.0552	1.1403	1.14173	13	4	5	3
O95104	O95104	Splicing factor, arginine/serine-rich 15	SCAF4	1.0799	0.96217	1.3817	1.14126	32	3	3	3
P47755;C9JUG7;F8W9N7;A0A0D9SET8	P47755;C9JUG7;F8W9N7;A0A0D9SET8	F-actin-capping protein subunit alpha-2	CAPZA2	1.1176	1.1066	1.1963	1.14017	13	5	4	5
Q99417;A0A087WV05;A0A0D9SEI7	Q99417;A0A087WV05	C-Myc-binding protein	MYCBP	1.1997	1.0945	1.1258	1.14	7	3	3	3
Q8TEA8;A0A2R8YCT7;A0A2R8Y6X2;A0A087WZV9	Q8TEA8;A0A2R8YCT7;A0A2R8Y6X2;A0A087WZV9	D-tyrosyl-tRNA(Tyr) deacylase 1;D-tyrosyl-tRNA(Tyr) deacylase	DTD1	1.2478	1.2247	0.94468	1.13906	8	3	3	4
A0A5F9ZHN7;Q9NTJ5;E9PGZ4;C9JV50;F8WDN7;F8WCQ2;C9J3E3	A0A5F9ZHN7;Q9NTJ5;E9PGZ4	Phosphatidylinositide phosphatase SAC1	SACM1L	1.099	1.347	0.97012	1.13871	36	5	6	7
C9JG97;C9JEH3;Q13685;C9JTS3;H7C0R2	C9JG97;C9JEH3;Q13685;C9JTS3	Angio-associated migratory cell protein	AAMP	1.1847	1.1409	1.0905	1.1387	15	5	5	6
Q9NVZ3;D6RB24;D6RAN6;F6SKB8;H0Y970	Q9NVZ3;D6RB24;D6RAN6;F6SKB8	Adaptin ear-binding coat-associated protein 2	NECAP2	NaN	1.0901	1.1873	1.1387	14	2	3	3
M0R1B0;O43402	M0R1B0;O43402	ER membrane protein complex subunit 8	EMC8	1.1393	1.138	NaN	1.13865	6	2	2	1
Q9HAU4;J3QQM4;J3QLG1;J3QRY2	Q9HAU4;J3QQM4	E3 ubiquitin-protein ligase SMURF2	SMURF2	1.0896	1.2568	1.0681	1.13817	42	5	3	6
Q5RKV6	Q5RKV6	Exosome complex component MTR3	EXOSC6	1.0751	1.1575	1.1807	1.13777	10	3	4	5
Q8NBJ4;F8WAT9;C9JYM4;C9J941	Q8NBJ4	Golgi membrane protein 1	GOLM1	0.97388	1.1926	1.2467	1.13773	25	2	3	3
Q8TCJ2	Q8TCJ2	Dolichyl-diphosphooligosaccharide--protein glycosyltransferase subunit STT3B	STT3B	1.1157	1.129	1.1681	1.1376	34	7	9	8
P05091;F8VP50;S4R3S4;P00352;Q5SYQ7;Q5SYQ9;Q5SYQ8	P05091;F8VP50	Aldehyde dehydrogenase, mitochondrial	ALDH2	1.197	1.0518	1.1631	1.1373	23	13	9	12
A0A087X0G7;A0A087WUW6;A0A087X1B1;Q9Y6K9;A0A087WV30;C9JN51;C9JH59	A0A087X0G7;A0A087WUW6;A0A087X1B1;Q9Y6K9;A0A087WV30;C9JN51;C9JH59	NF-kappa-B essential modulator	IKBKG	1.0495	NaN	1.2243	1.1369	24	3	1	2
Q5VW32;F5GXQ0;Q5VW33	Q5VW32;F5GXQ0	BRO1 domain-containing protein BROX	BROX	1.0608	1.2212	1.1281	1.1367	17	5	6	3
Q7L9L4;Q9H8S9;D6RCK3	Q7L9L4;Q9H8S9;D6RCK3	MOB kinase activator 1B;MOB kinase activator 1A	MOB1B;MOB1A	1.1738	1.2219	1.013	1.13623	10	3	3	3
Q8WTT2	Q8WTT2	Nucleolar complex protein 3 homolog	NOC3L	1.3683	1.0109	1.0275	1.13557	34	6	3	4
Q9BW85;M0R2S3	Q9BW85;M0R2S3	Coiled-coil domain-containing protein 94	CCDC94	NaN	1.1978	1.0732	1.1355	16	2	3	3
Q86SQ0;E9PGF6;A0A1W2PQ63;E9PFQ4;G5E9V3;A0A1W2PRT1	Q86SQ0;E9PGF6;A0A1W2PQ63;E9PFQ4	Pleckstrin homology-like domain family B member 2	PHLDB2	1.268	1.1031	1.0337	1.13493	60	5	9	9
O75431;C9JNK6;C9JAZ1	O75431;C9JNK6;C9JAZ1	Metaxin-2	MTX2	1.2602	0.99963	1.143	1.13428	11	3	4	5
A0A2U3TZN9;Q6NXG1;H0YBR2;H0YBB3	A0A2U3TZN9;Q6NXG1;H0YBR2;H0YBB3	Epithelial splicing regulatory protein 1	ESRP1	1.1632	1.0877	1.1502	1.1337	32	7	7	9
Q9BYN8	Q9BYN8	28S ribosomal protein S26, mitochondrial	MRPS26	NaN	1.2596	1.006	1.1328	11	2	5	5
Q6NXR4;E5RIH5;E5RHM7	Q6NXR4;E5RIH5;E5RHM7	TELO2-interacting protein 2	TTI2	1.1564	1.1796	1.0622	1.13273	23	2	2	2
Q9UJV9;A0A499FJW5;D6RD33;D6RGI7;H0Y8L8	Q9UJV9	Probable ATP-dependent RNA helicase DDX41	DDX41	0.95683	0.83217	1.6061	1.1317	42	7	7	6
Q6RFH5;E9PS41;H0YFP2;F5H0Q8;F5GYL6	Q6RFH5;E9PS41	WD repeat-containing protein 74	WDR74	1.3066	1.1445	0.94369	1.1316	22	4	6	5
P05161;A0A096LNZ9;A0A096LPJ4	P05161;A0A096LNZ9;A0A096LPJ4	Ubiquitin-like protein ISG15	ISG15	1.0926	NaN	1.1696	1.1311	12	3	1	3
O14828	O14828	Secretory carrier-associated membrane protein 3	SCAMP3	1.2217	1.0403	1.1309	1.13097	10	4	3	5
A0A590UJ56;A0A590UK34;A0A590UJ21;A0A590UJ50;Q13616;A0A590UJC4;A0A0C4DGX4;A0A590UJR3;A0A590UJ97;A0A590UJM8;A0A590UJA0;A0A590UJ59	A0A590UJ56;A0A590UK34;A0A590UJ21;A0A590UJ50;Q13616;A0A590UJC4;A0A0C4DGX4;A0A590UJR3	Cullin-1	CUL1	1.0321	1.2327	1.1261	1.1303	39	5	6	3
E9PIE3;Q969G5	E9PIE3;Q969G5	Protein kinase C delta-binding protein	PRKCDBP	1.1413	1.1796	1.0656	1.12883	12	3	4	4
Q9Y237;H0Y4T6;J3KMW3;H0Y610;H0Y8P6;A0A494C021	Q9Y237	Peptidyl-prolyl cis-trans isomerase NIMA-interacting 4	PIN4	0.95493	1.1459	1.2846	1.12848	8	3	3	3
P61020;F8VUA5	P61020	Ras-related protein Rab-5B	RAB5B	1.2635	1.1276	0.99373	1.12828	11	4	5	4
Q9NZN4	Q9NZN4	EH domain-containing protein 2	EHD2	1.1113	1.1742	1.0989	1.12813	30	13	15	12
Q9Y394;H0YJR8;H0YJ66	Q9Y394;H0YJR8;H0YJ66	Dehydrogenase/reductase SDR family member 7	DHRS7	NaN	1.1147	1.1405	1.1276	17	1	2	2
A0A2R8Y7R9;Q13136;E9PJZ7;H0YEF9;E9PPF6;R4GNF1;R4GN36;O75145;E9PID5;F8VWR9;A0A3B3ITS2;H0YDW2;B1APN9;G3V200;O75335;O75334	A0A2R8Y7R9;Q13136;E9PJZ7	Liprin-alpha-1	PPFIA1	1.0892	1.3215	0.97059	1.1271	58	10	8	7
Q70UQ0	Q70UQ0	Inhibitor of nuclear factor kappa-B kinase-interacting protein	IKBIP	NaN	0.78198	1.4722	1.12709	21	0	2	3
K7EP06;O43148	K7EP06;O43148	mRNA cap guanine-N7 methyltransferase	RNMT	1.1712	1.2169	0.99296	1.12702	14	5	5	6
A0A0U1RRM1;Q8WXI9;A0A0U1RR30;A0A0U1RRK3;A0A0U1RR34	A0A0U1RRM1;Q8WXI9	Transcriptional repressor p66-beta	GATAD2B	1.4213	1.1128	0.84658	1.12689	28	5	5	8
Q5QPA5;Q9NVS2	Q5QPA5;Q9NVS2	28S ribosomal protein S18a, mitochondrial	MRPS18A	1.0561	1.2931	1.0311	1.12677	15	3	3	3
Q99961;M0QYE0;M0R0I3;Q99962;M0R2K6	Q99961;M0QYE0;M0R0I3	Endophilin-A2	SH3GL1	1.1092	1.2044	1.0653	1.1263	16	14	10	10
Q9C005	Q9C005	Protein dpy-30 homolog	DPY30	1.1942	1.0356	1.1486	1.12613	4	4	3	4
P26006;D6R9X8;K7EMU3;H0YA49;H0YA32	P26006	Integrin alpha-3;Integrin alpha-3 heavy chain;Integrin alpha-3 light chain	ITGA3	1.0955	1.118	1.1648	1.1261	40	15	13	13
Q9H1I8;H7C3Y4	Q9H1I8	Activating signal cointegrator 1 complex subunit 2	ASCC2	NaN	1.3062	0.94463	1.12542	25	1	3	2
Q96DV4	Q96DV4	39S ribosomal protein L38, mitochondrial	MRPL38	1.1579	1.072	1.1457	1.1252	22	7	6	6
Q8WVJ2;E5RFP0	Q8WVJ2;E5RFP0	NudC domain-containing protein 2	NUDCD2	1.2882	1.0742	1.0129	1.1251	7	4	6	6
O95298;E9PM14;A0A087WUM3;E9PQ53	O95298	NADH dehydrogenase [ubiquinone] 1 subunit C2	NDUFC2	1.302	1.0574	1.0141	1.1245	8	2	3	3
Q96JM3;A0A2R8Y4S6;S4R3K0;A0A2R8Y735	Q96JM3	Chromosome alignment-maintaining phosphoprotein 1	CHAMP1	1.2119	0.98299	1.1776	1.12416	61	8	10	12
Q9BTX1	Q9BTX1	Nucleoporin NDC1	NDC1	1.0362	1.1734	1.1625	1.12403	26	4	4	5
Q96G23;Q5SZE2;Q5SZE3;H0YKH6;Q5SZE4;Q5SZE1;H0YNU7;H0YLQ6	Q96G23;Q5SZE2;Q5SZE3;H0YKH6;Q5SZE4;Q5SZE1;H0YNU7	Ceramide synthase 2	CERS2	1.1249	1.0054	1.241	1.12377	15	3	5	5
Q9H0V9;F8WB07;F8WEK5	Q9H0V9;F8WB07	VIP36-like protein	LMAN2L	1.2191	1.0847	1.0666	1.12347	17	3	3	3
C9JEJ2;P49585;C9J050;H7C1T3;H7BZN1;C9J2E1;Q9Y5K3;C9JPY0;C9JVS0;F8WAZ5;F2Z2B1	C9JEJ2;P49585;C9J050;H7C1T3	Choline-phosphate cytidylyltransferase A	PCYT1A	1.1233	1.1942	1.0528	1.12343	24	13	13	12
Q8TCC3;B8ZZV5	Q8TCC3;B8ZZV5	39S ribosomal protein L30, mitochondrial	MRPL30	NaN	1.0596	1.1871	1.12335	8	1	3	3
O60942	O60942	mRNA-capping enzyme;Polynucleotide 5-triphosphatase;mRNA guanylyltransferase	RNGTT	1.1712	0.99947	1.1986	1.12309	30	4	5	4
Q9HAB8;Q5VVM3	Q9HAB8	Phosphopantothenate--cysteine ligase	PPCS	NaN	1.0734	1.1722	1.1228	18	2	2	3
B8ZZA8;B8ZZC5	B8ZZA8;B8ZZC5		GLS	1.0407	1.095	1.2305	1.12207	8	5	4	3
J3KQJ1;Q8NBJ7;C9JL30;A8MXB9;A0A494C1B1;C9J660;H7C3B2;F8WA42;E9PBT8;J3QT17;F8WEX5;E9PG02;F8WEV7;F8WES7	J3KQJ1;Q8NBJ7;C9JL30;A8MXB9;A0A494C1B1;C9J660;H7C3B2;F8WA42;E9PBT8	Sulfatase-modifying factor 2	SUMF2	1.1518	1.2079	1.0039	1.1212	16	9	8	10
Q07812;K4JQN1	Q07812	Apoptosis regulator BAX	BAX	1.1389	1.0413	1.1831	1.1211	9	3	2	3
O43865;H0Y8B3;Q96HN2	O43865;H0Y8B3;Q96HN2	Putative adenosylhomocysteinase 2;Adenosylhomocysteinase;Putative adenosylhomocysteinase 3	AHCYL1;AHCYL2	1.1245	1.1503	1.0835	1.11943	26	4	3	3
F8VWH9;Q8N6T3;E5RHT6;F8W1U7;E5RHH7;E5RHC5;H0YIQ0;F8VWB3;E5RGL6	F8VWH9;Q8N6T3;E5RHT6;F8W1U7;E5RHH7;E5RHC5	ADP-ribosylation factor GTPase-activating protein 1	ARFGAP1	1.1177	1.065	1.1741	1.11893	16	3	4	3
J3KR44;Q96FW1;F5H6Q1;F5GYJ8;F5GYN4;F5H3F0	J3KR44;Q96FW1;F5H6Q1;F5GYJ8;F5GYN4	Ubiquitin thioesterase OTUB1	OTUB1	1.0566	1.1754	1.1246	1.11887	15	8	9	12
Q00577	Q00577	Transcriptional activator protein Pur-alpha	PURA	1.1292	1.1368	1.0889	1.1183	8	6	5	4
Q9P0J7;C9J3I2	Q9P0J7	E3 ubiquitin-protein ligase KCMF1	KCMF1	1.3634	0.99302	0.99748	1.11797	15	5	5	4
Q96GA3;A0A075B6Q4	Q96GA3;A0A075B6Q4	Protein LTV1 homolog	LTV1	1.0759	1.161	1.1147	1.1172	19	4	4	4
G3V3R1;P49757;G3V3M5;G3V4S6;G3V433;M0QXQ4;M0QYC2;G3V3Z8;A0A0C4DGH3;Q9Y6R0	G3V3R1;P49757;G3V3M5	Protein numb homolog	NUMB	1.2871	0.94772	1.1161	1.11697	12	3	2	2
Q6FI81;H3BV90;H3BT65;H3BUG4;H3BPG7;H3BQ23;H3BTZ8	Q6FI81;H3BV90;H3BT65	Anamorsin	CIAPIN1	1.1021	1.0174	1.23	1.1165	21	11	10	11
Q92621;U3KQ47;U3KQ97	Q92621	Nuclear pore complex protein Nup205	NUP205	1.1438	1.0618	1.1437	1.11643	98	5	7	7
E9PRQ7;Q04323;A0A087WTZ5;E9PJ81;E9PS08	E9PRQ7;Q04323;A0A087WTZ5;E9PJ81	UBX domain-containing protein 1	UBXN1	0.96107	1.3881	0.99622	1.11513	13	5	5	5
Q5T1M5	Q5T1M5	FK506-binding protein 15	FKBP15	1.1409	NaN	1.0891	1.115	56	3	3	6
O60784;B0QY01;V9GYF4;B0QY02;Q6UW50;F8WB30;F8WAW7;F8WE29;F8WBB0;V9GZ68;H7BYN7	O60784;B0QY01	Target of Myb protein 1	TOM1	1.1133	1.1066	1.1249	1.11493	18	5	5	6
P45954	P45954	Short/branched chain specific acyl-CoA dehydrogenase, mitochondrial	ACADSB	1.1414	1.0568	1.1464	1.11487	21	5	5	8
H0Y5B4;H7BZ11;J3KQN4;Q969Q0;P83881	H0Y5B4;H7BZ11;J3KQN4;Q969Q0;P83881	60S ribosomal protein L36a-like;60S ribosomal protein L36a	RPL36A;RPL36A-HNRNPH2;RPL36AL	1.1348	1.039	1.1689	1.11423	5	3	2	2
Q9UJS0;R4GN64	Q9UJS0	Calcium-binding mitochondrial carrier protein Aralar2	SLC25A13	1.1071	1.1883	1.0461	1.11383	34	5	5	7
Q6GMV3	Q6GMV3	Putative peptidyl-tRNA hydrolase PTRHD1	PTRHD1	1.2415	1.026	1.0739	1.1138	8	6	4	4
Q6NZI2	Q6NZI2	Polymerase I and transcript release factor	PTRF	1.1478	1.1258	1.0676	1.11373	16	9	8	9
Q0VDF9;H7C2A1	Q0VDF9	Heat shock 70 kDa protein 14	HSPA14	1.0705	1.1794	1.09	1.1133	27	7	4	7
Q6P6C2;K7ER58	Q6P6C2	RNA demethylase ALKBH5	ALKBH5	1.2261	1.0272	1.0856	1.11297	17	3	3	5
Q13464;A0A0U1RQV4	Q13464;A0A0U1RQV4	Rho-associated protein kinase 1	ROCK1	0.9471	1.311	1.0804	1.11283	84	4	4	4
P07305	P07305	Histone H1.0;Histone H1.0, N-terminally processed	H1F0	1.1228	1.0796	1.1349	1.11243	5	11	8	7
A0A3F2YNX0;A0A3F2YNZ0;F1T0I1;O15027;X6RGP5;Q8N9G1;A0A0C4DH09	A0A3F2YNX0;A0A3F2YNZ0;F1T0I1;O15027;X6RGP5	Protein transport protein Sec16A	SEC16A	NaN	1.6166	0.60784	1.11222	76	0	3	2
Q86YP4;C9JMI3;C9JGN4;C9JHD7;C9JJK9	Q86YP4	Transcriptional repressor p66-alpha	GATAD2A	1.0782	1.093	1.1653	1.11217	38	3	4	4
P24844	P24844	Myosin regulatory light polypeptide 9	MYL9	NaN	0.95432	1.2696	1.11196	9	1	2	3
Q9BW91;D6RAW2;H7C386	Q9BW91;D6RAW2;H7C386	ADP-ribose pyrophosphatase, mitochondrial	NUDT9	1.1519	1.2477	0.93526	1.11162	18	6	6	5
H7C5G1;Q2TAA2;C9JDY4;C9J5J2;C9JE02	H7C5G1;Q2TAA2	Isoamyl acetate-hydrolyzing esterase 1 homolog	IAH1	NaN	1.0149	1.2078	1.11135	10	2	3	4
Q13084;A2IDC6;A2IDC7;Q4TT37	Q13084;A2IDC6;A2IDC7;Q4TT37	39S ribosomal protein L28, mitochondrial	MRPL28	1.1031	1.1994	1.0315	1.11133	12	5	4	7
Q9NQ50	Q9NQ50	39S ribosomal protein L40, mitochondrial	MRPL40	1.1676	1.2833	0.88146	1.11079	11	4	4	5
Q14376;Q5QPP4;Q5QPP3;Q5QPP1;Q5QPP9	Q14376;Q5QPP4;Q5QPP3	UDP-glucose 4-epimerase	GALE	1.2794	1.0385	1.014	1.11063	16	12	15	16
Q9BU89;A0A5F9ZHG4;A0A5F9ZGM7	Q9BU89;A0A5F9ZHG4	Deoxyhypusine hydroxylase	DOHH	1.0529	1.1157	1.163	1.11053	15	6	5	6
Q9Y221;J3QRD6;J3QRR4;J3QLW7	Q9Y221	60S ribosome subunit biogenesis protein NIP7 homolog	NIP7	1.0519	1.2401	1.0377	1.1099	10	4	3	4
Q92696;H0YLH3;H0YLG7;H0YKP6;H0YKZ8;H0YMG5	Q92696;H0YLH3	Geranylgeranyl transferase type-2 subunit alpha	RABGGTA	1.0103	1.0858	1.2331	1.10973	38	8	9	8
P35250;A0A087WVY3;H7C5P4;H7C5P1;H7C5Q7;F8WC37;H7C5A0;H7C5G4;H7C596;H7C5S7	P35250;A0A087WVY3	Replication factor C subunit 2	RFC2	1.1174	1.0397	1.172	1.1097	22	7	9	10
E7ERS3;Q86VM9;H3BRH3;H3BP01	E7ERS3;Q86VM9	Zinc finger CCCH domain-containing protein 18	ZC3H18	0.97819	1.1616	1.186	1.1086	44	4	5	4
Q9BY89	Q9BY89	Uncharacterized protein KIAA1671	KIAA1671	1.0073	1.2076	NaN	1.10745	112	3	4	2
Q13555;A0A2Q3DQE3;Q5SWX3;Q8WU40;H0Y6G2;Q13554;H7BXS4;A0A5F9ZH21;A0A5F9ZH50;D6RFJ0;A0A5F9ZHR5;A0A5K1VW76;A0A5F9ZHM9;A0A5F9ZHY2;A0A5F9ZH90;Q9UQM7;E7EQE4;H7C394;H7BZC6;E9PBE8	Q13555;A0A2Q3DQE3;Q5SWX3;Q8WU40;H0Y6G2	Calcium/calmodulin-dependent protein kinase type II subunit gamma	CAMK2G	0.88705	1.2823	1.152	1.10712	25	5	7	8
Q96CP2;I3L1Y9;I3L4I0;I3L0R3;I3L231;Q4VC44	Q96CP2;I3L1Y9;I3L4I0	FLYWCH family member 2	FLYWCH2	1.0815	1.0769	1.162	1.1068	9	5	6	4
A0A0A0MRJ0;Q5VT25;A0A0A0MRJ1;H0Y5V1;H0Y6R0;H0Y6V3	A0A0A0MRJ0;Q5VT25;A0A0A0MRJ1;H0Y5V1	Non-specific serine/threonine protein kinase;Serine/threonine-protein kinase MRCK alpha	CDC42BPA	1.0929	1.1384	1.0879	1.1064	81	13	16	16
Q9Y3B3;A0A0A6YYA0;G3V2Y2	Q9Y3B3;A0A0A6YYA0	Transmembrane emp24 domain-containing protein 7	TMED7;TMED7-TICAM2	1.2205	1.055	1.0426	1.10603	12	4	3	4
Q9Y5X1	Q9Y5X1	Sorting nexin-9	SNX9	1.1914	1.0759	1.0504	1.1059	23	6	9	7
O43813;E9PHS0;F8WDS9	O43813;E9PHS0;F8WDS9	LanC-like protein 1	LANCL1	NaN	1.1809	1.0307	1.1058	17	1	2	2
Q969H8;M0QXF7;M0QYN0	Q969H8;M0QXF7;M0QYN0	Myeloid-derived growth factor	MYDGF	1.1045	1.073	1.1396	1.1057	7	5	4	4
Q3ZCQ8;M0R003;M0R0C3;M0R2F8;M0R1Y4;M0QXC3;M0R2Z3;M0R303;M0R2D2;M0R047;M0R2Q2	Q3ZCQ8;M0R003;M0R0C3;M0R2F8;M0R1Y4	Mitochondrial import inner membrane translocase subunit TIM50	TIMM50	1.0064	1.0365	1.2742	1.1057	14	8	7	7
G3V4B8;Q96FK6	G3V4B8;Q96FK6	WD repeat-containing protein 89	WDR89	1.2471	0.96362	NaN	1.10536	9	2	2	1
Q8TCF1;E5RIS3;E5RK75;E5RJ74;E5RGE5;E5RI74;E5RFU1	Q8TCF1;E5RIS3	AN1-type zinc finger protein 1	ZFAND1	1.1758	1.0662	1.0733	1.1051	16	6	8	4
Q9H6Y2;D6RGJ8;G3V1J0	Q9H6Y2	WD repeat-containing protein 55	WDR55	NaN	0.99987	1.209	1.10443	20	3	3	4
P29966	P29966	Myristoylated alanine-rich C-kinase substrate	MARCKS	NaN	1.0983	1.1104	1.10435	14	0	3	3
Q16740;M0R208;A0A2R8YEF5	Q16740;M0R208	ATP-dependent Clp protease proteolytic subunit, mitochondrial;ATP-dependent Clp protease proteolytic subunit	CLPP	1.1689	1.0005	1.1436	1.10433	16	3	5	5
Q9NYL9;H0YKU1;H0YNJ8;H0YNU8	Q9NYL9;H0YKU1;H0YNJ8	Tropomodulin-3	TMOD3	1.0642	1.1219	1.1266	1.10423	19	8	10	12
CON__P05787;P05787;F8VUG2;F8W1U3;F8VP67;CON__Q9H552;P08729;CON__Q3KNV1;CON__Q9DCV7;CON__P08729;F8W0C6;CON__P13647;CON__Q6ISB0;CON__Q9NSB2;P13647;Q9NSB2;CON__REFSEQ:XP_092267;CON__H-INV:HIT000016045;P08670;B0YJC4;F8VQY3;H0YIB2;H7C5W5;P41219;P17661;B0YJC5	CON__P05787;P05787;F8VUG2	Keratin, type II cytoskeletal 8	KRT8	1.0906	1.1446	1.0765	1.1039	29	54	54	50
H0YG54;H0YGR4;Q9Y3B8;F5GYG5	H0YG54;H0YGR4;Q9Y3B8;F5GYG5	Oligoribonuclease, mitochondrial	REXO2	1.195	0.97804	1.1357	1.10291	10	4	5	4
P05783;F8VZY9;CON__P05784;CON__H-INV:HIT000015463;C4AM86;Q92764;CON__Q497I4;CON__Q92764;K7EMD9;CON__Q2M2I5;CON__REFSEQ:XP_986630;CON__O76014;CON__O76013;CON__O76015;CON__A2AB72;CON__Q14532;CON__Q15323;CON__A2A5Y0;CON__Q9UE12;CON__Q14525;Q14532;O76014;O76015;Q15323;O76013;Q14525;Q2M2I5	P05783;F8VZY9	Keratin, type I cytoskeletal 18	KRT18	1.0579	1.1748	1.075	1.10257	26	41	41	37
Q08380;K7ESM3;K7EKQ5;K7EP36;K7ERZ6;K7EJD3;K7ES75;K7EN99;K7EJY8	Q08380	Galectin-3-binding protein	LGALS3BP	1.131	1.0603	1.1136	1.10163	26	7	8	9
P27144;F8VS11	P27144;F8VS11	Adenylate kinase 4, mitochondrial	AK4	1.0908	1.1138	1.0999	1.1015	15	14	15	13
O43678	O43678	NADH dehydrogenase [ubiquinone] 1 alpha subcomplex subunit 2	NDUFA2	1.184	1.0678	1.0525	1.10143	6	3	3	3
Q9BXR0;K7ESP6;K7EJ21;K7EL95	Q9BXR0;K7ESP6;K7EJ21	Queuine tRNA-ribosyltransferase	QTRT1	0.91658	1.036	1.3515	1.10136	18	3	5	3
Q6P1X6;H0YF29;J3KNI2	Q6P1X6;H0YF29	UPF0598 protein C8orf82	C8orf82	1.1671	1.0581	1.0782	1.10113	13	5	5	5
Q9UI26;F8WDV0;D6RJB1;E7EMB7;D6RCN7	Q9UI26;F8WDV0;D6RJB1	Importin-11	IPO11	NaN	1.098	1.1036	1.1008	44	1	3	4
P31937;H7BZL2	P31937	3-hydroxyisobutyrate dehydrogenase, mitochondrial	HIBADH	1.1808	1.0747	1.0459	1.10047	13	8	8	8
A0A087X0L7;J3KNA0;Q15070;E7EVY0;C9JC63	A0A087X0L7;J3KNA0;Q15070;E7EVY0;C9JC63	Mitochondrial inner membrane protein OXA1L	OXA1L	1.1588	1.132	1.01	1.10027	15	5	4	4
A0A0R4J2G3;A0A0A0MTJ9;Q6PIU2;H7C046	A0A0R4J2G3;A0A0A0MTJ9;Q6PIU2;H7C046	Neutral cholesterol ester hydrolase 1	NCEH1	1.0937	1.1113	1.0954	1.10013	21	7	7	8
A0A087WYS1;E7EUC7;Q16851;C9JQU9;C9J6Q0	A0A087WYS1;E7EUC7;Q16851	UTP--glucose-1-phosphate uridylyltransferase	UGP2	1.0411	1.1856	1.073	1.0999	28	14	10	12
O75688;B8ZZF0;C9JIR6;A0A3B3IS24	O75688;B8ZZF0;C9JIR6;A0A3B3IS24	Protein phosphatase 1B	PPM1B	1.03	0.99399	1.2757	1.0999	22	5	5	6
B6VEX4;A0A0A0MRT6;Q8IZP0;B7Z836	B6VEX4;A0A0A0MRT6;Q8IZP0	Abl interactor 1	ABI1	1.2632	0.98775	1.0486	1.09985	18	7	10	6
Q8IUI8	Q8IUI8	Cytokine receptor-like factor 3	CRLF3	1.0811	1.0896	1.1281	1.0996	20	5	7	6
O00139;Q8N4N8	O00139	Kinesin-like protein KIF2A	KIF2A	NaN	1.3271	0.87176	1.09943	35	3	2	3
Q13619;A0A0A0MR50;A0A087WWN2	Q13619;A0A0A0MR50	Cullin-4A	CUL4A	1.001	1.0265	1.2691	1.09887	48	3	3	2
Q9HD45;Q5TB53	Q9HD45;Q5TB53	Transmembrane 9 superfamily member 3	TM9SF3	1.0561	1.1826	1.0578	1.09883	19	5	5	3
X6R8F3;P80188	X6R8F3;P80188	Neutrophil gelatinase-associated lipocalin	LCN2	1.1139	1.012	1.1706	1.09883	9	3	3	4
P57088;D6RAA6;H0Y8N0	P57088;D6RAA6;H0Y8N0	Transmembrane protein 33	TMEM33	1.3535	1.0265	0.91494	1.09831	11	2	2	2
Q8TAE8	Q8TAE8	Growth arrest and DNA damage-inducible proteins-interacting protein 1	GADD45GIP1	1.2175	0.88367	1.1935	1.09822	11	3	4	4
Q9BTC0	Q9BTC0	Death-inducer obliterator 1	DIDO1	1.0599	1.0542	1.1804	1.09817	113	6	7	8
Q13895;F8WBL2;H7BY94	Q13895	Bystin	BYSL	1.1763	1.0426	1.0748	1.0979	25	10	11	12
Q9NP92	Q9NP92	28S ribosomal protein S30, mitochondrial	MRPS30	1.0556	1.171	1.067	1.09787	18	3	6	5
Q96I99;E9PDQ8;H0Y852	Q96I99;E9PDQ8;H0Y852	Succinyl-CoA ligase [GDP-forming] subunit beta, mitochondrial	SUCLG2	1.095	1.0687	1.1297	1.0978	28	13	14	11
Q9BVK6	Q9BVK6	Transmembrane emp24 domain-containing protein 9	TMED9	1.03	1.2003	1.063	1.09777	14	7	8	8
D6RIE3;D6RGV5;H0UI06;P14406;D6R9C3	D6RIE3;D6RGV5;H0UI06;P14406	Cytochrome c oxidase subunit 7A2, mitochondrial	COX7A2	1.3044	0.97297	1.0154	1.09759	5	4	3	3
Q8NFV4;H7C396;C9J7Q4;H7BZ58	Q8NFV4	Alpha/beta hydrolase domain-containing protein 11	ABHD11	1.0724	1.0448	1.1749	1.09737	18	6	5	6
P49914;A0A0U1RR23;A0A0A6YYL1;A0A0U1RQM3;H3BN04	P49914;A0A0U1RR23;A0A0A6YYL1;A0A0U1RQM3	5-formyltetrahydrofolate cyclo-ligase	MTHFS;ST20-MTHFS	1.0669	1.159	1.0655	1.09713	13	2	3	2
P12235;V9GYG0	P12235;V9GYG0	ADP/ATP translocase 1	SLC25A4	NaN	1.0676	1.1262	1.0969	20	1	3	2
B4DR80;H0Y630;Q9Y6E0;Q5JV99;Q5JV98;Q8NBY1;B4E0Y9;Q9P289;C9JDH9;C9J6L2;C9JCC0;C9J232;H7C279	B4DR80;H0Y630;Q9Y6E0	Serine/threonine-protein kinase 24;Serine/threonine-protein kinase 24 36 kDa subunit;Serine/threonine-protein kinase 24 12 kDa subunit	STK24	1.0357	1.1942	1.06	1.09663	21	11	9	8
E9PDF2;E9PCR7;Q02218;A0A0D9SFS3;E9PFG7;C9J4G7;Q9ULD0	E9PDF2;E9PCR7;Q02218;A0A0D9SFS3;E9PFG7	2-oxoglutarate dehydrogenase, mitochondrial	OGDH	1.1128	1.0695	1.1072	1.0965	46	11	16	17
B8ZZN6;P63165;B8ZZJ0;B8ZZ67;B9A032;G2XKQ0	B8ZZN6;P63165;B8ZZJ0;B8ZZ67;B9A032;G2XKQ0	Small ubiquitin-related modifier 1;Small ubiquitin-related modifier	SUMO1	1.1251	NaN	1.0678	1.09645	9	4	2	3
Q8N6M0;A0A087X0W9;A0A0C4DH76	Q8N6M0;A0A087X0W9	OTU domain-containing protein 6B	OTUD6B	1.1102	1.1261	1.0523	1.0962	14	4	5	6
H3BQK9;H3BPE1;A0A5F9ZGX0	H3BQK9;H3BPE1		MACF1	1.1032	1.1598	1.0241	1.0957	437	18	19	24
P05141;Q9H0C2	P05141	ADP/ATP translocase 2;ADP/ATP translocase 2, N-terminally processed	SLC25A5	1.1262	1.1079	1.0527	1.0956	19	8	8	8
P55084;F5GZQ3;B5MD38;C9JEY0;C9JE81;C9K0M0	P55084;F5GZQ3;B5MD38	Trifunctional enzyme subunit beta, mitochondrial;3-ketoacyl-CoA thiolase	HADHB	1.0832	1.0958	1.1071	1.09537	26	21	21	21
P17301	P17301	Integrin alpha-2	ITGA2	1.1144	1.0416	1.1295	1.09517	45	14	14	16
P21281;H0YC04;C9JNS9;C9JL73;P15313;H0YC45;E5RGH6	P21281;H0YC04	V-type proton ATPase subunit B, brain isoform	ATP6V1B2	1.0941	1.1058	1.0856	1.09517	25	10	11	10
C9JBY7;Q9Y291	C9JBY7;Q9Y291	28S ribosomal protein S33, mitochondrial	MRPS33	0.99534	1.1267	1.1621	1.09471	4	2	2	2
Q5JUW8;Q92796	Q5JUW8;Q92796	Disks large homolog 3	DLG3	1.0682	1.0487	1.1672	1.0947	42	3	4	5
C9JFR7;P99999;CON__P62894	C9JFR7;P99999	Cytochrome c	CYCS	1.1005	1.0871	1.0962	1.0946	6	7	7	5
Q9HC16	Q9HC16	DNA dC->dU-editing enzyme APOBEC-3G	APOBEC3G	1.0976	1.0347	1.15	1.0941	25	13	13	16
H0Y4W0;Q9UBI1;R4GN54;R4GMW6;H0Y6Z9;R4GN06;Q5T8Z1;R4GNF2;H0Y4E5	H0Y4W0;Q9UBI1;R4GN54;R4GMW6;H0Y6Z9	COMM domain-containing protein 3	COMMD3;COMMD3-BMI1	1.0383	1.2962	0.94716	1.09389	7	4	5	5
Q6IAA8;F5GX19;F5H3Y3;H0YFI1;F5H479	Q6IAA8;F5GX19;F5H3Y3;H0YFI1;F5H479	Ragulator complex protein LAMTOR1	LAMTOR1	1.1472	1.1369	0.99675	1.09362	9	5	5	5
Q96PD2	Q96PD2	Discoidin, CUB and LCCL domain-containing protein 2	DCBLD2	1.1472	0.98435	1.1487	1.09342	33	2	3	3
P61964;V9GZ59;V9GYQ5;Q86VZ2	P61964	WD repeat-containing protein 5	WDR5	1.2088	1.0255	1.0452	1.09317	16	9	8	10
Q14331;E9PLY7;E9PRR7	Q14331;E9PLY7;E9PRR7	Protein FRG1	FRG1	NaN	1.0864	1.0988	1.0926	13	2	2	2
Q9BZE1;S4R369;A6NHR2;H0Y4J2	Q9BZE1;S4R369	39S ribosomal protein L37, mitochondrial	MRPL37	1.1672	1.0553	1.0552	1.09257	29	5	9	9
E7EV99;E7ENY0;P35611;A0A0A0MSR2;H0Y9H2;D6RAH3;D6RF25;D6RJE2;H0YFD8	E7EV99;E7ENY0;P35611;A0A0A0MSR2;H0Y9H2	Alpha-adducin	ADD1	1.1424	1.1603	0.97495	1.09255	26	6	9	5
O75396;A0A087X1A9	O75396	Vesicle-trafficking protein SEC22b	SEC22B	1.0921	1.1702	1.0149	1.0924	14	7	9	5
B1APM4;P35610	B1APM4;P35610	Sterol O-acyltransferase 1	SOAT1	1.1064	1.0471	1.123	1.09217	11	3	3	3
F5GZ78;A0A1B0GTU4;P49023;A0A1B0GU60;F5H836;A0A1B0GV30	F5GZ78;A0A1B0GTU4;P49023	Paxillin	PXN	1.0713	1.0511	1.1532	1.09187	29	14	18	18
Q99470;K7ELI9	Q99470	Stromal cell-derived factor 2	SDF2	1.1022	1.0613	1.1116	1.0917	8	4	4	5
P48637;A0A2R8Y430;A0A2R8Y5T7;A0A2R8Y6Q7;A0A2R8Y7I7;A0A2R8YF34;A0A2R8Y2X9;A0A2R8Y6Y6;A0A2R8Y4V9;A0A2R8Y790;A0A2R8Y446;A0A0S2Z4J7;A0A2R8Y2F2	P48637;A0A2R8Y430;A0A2R8Y5T7	Glutathione synthetase	GSS	1.0816	1.0829	1.1105	1.09167	27	21	21	23
Q9H4G4;Q5VZR0;A0A087WUM5	Q9H4G4;Q5VZR0	Golgi-associated plant pathogenesis-related protein 1	GLIPR2	1.1099	1.0812	1.0835	1.09153	8	3	3	2
Q92542;Q5T209;Q5T205;Q5T210;H0Y6T7;H0Y3Z4	Q92542;Q5T209	Nicastrin	NCSTN	0.9955	1.1115	1.1661	1.09103	31	2	2	2
Q9BQC3;E9PLL2;E9PMH7;H0YCR5	Q9BQC3	Diphthamide biosynthesis protein 2	DPH2	1.1206	1.1097	1.0422	1.09083	23	2	2	3
P43121	P43121	Cell surface glycoprotein MUC18	MCAM	1.1722	1.122	0.97795	1.09072	34	5	9	6
Q9UHB6;F8VQE1;F8VS07;F8VRN8;F8VTU2;F8VVQ7	Q9UHB6;F8VQE1;F8VS07	LIM domain and actin-binding protein 1	LIMA1	1.0799	1.076	1.116	1.09063	52	30	34	32
Q16795;A0A3B3ISG8;F5H0J3;F5GY40;H3BRM9	Q16795;A0A3B3ISG8	NADH dehydrogenase [ubiquinone] 1 alpha subcomplex subunit 9, mitochondrial	NDUFA9	1.1398	1.0454	1.0857	1.0903	27	7	9	13
Q9BZF1;F8VQX7;F8VUA7;F8VVD3;F8VVE7;F8VZ43;Q9H0X9	Q9BZF1;F8VQX7;F8VUA7	Oxysterol-binding protein-related protein 8;Oxysterol-binding protein	OSBPL8	1.1415	1.0751	1.054	1.0902	52	14	14	11
E9PFR3;Q14738;H0Y8C4;H7C5Q9;H0YJ35	E9PFR3;Q14738;H0Y8C4	Serine/threonine-protein phosphatase 2A 56 kDa regulatory subunit delta isoform	PPP2R5D	1.0273	1.2519	0.99026	1.08982	28	7	6	7
A0A087WVP1;Q14517;D6RCE4;H0Y9C8;H0Y9H4;H0Y8F5	A0A087WVP1;Q14517	Protocadherin Fat 1;Protocadherin Fat 1, nuclear form	FAT1	1.0272	1.0591	1.1816	1.0893	192	18	20	16
Q14344	Q14344	Guanine nucleotide-binding protein subunit alpha-13	GNA13	1.0883	1.1008	1.0786	1.08923	24	7	5	6
Q8TEM1	Q8TEM1	Nuclear pore membrane glycoprotein 210	NUP210	1.0612	1.1023	1.1037	1.08907	77	15	14	19
P30084	P30084	Enoyl-CoA hydratase, mitochondrial	ECHS1	1.0972	1.056	1.1113	1.08817	18	13	14	13
O75608;E5RGR0;A0A087X1K9;B4DP64;E5RJ48	O75608;E5RGR0;A0A087X1K9;B4DP64	Acyl-protein thioesterase 1	LYPLA1	1.1052	1.071	1.0882	1.08813	12	8	8	6
P21964;E7EMS6;E7EUU8;H7BZ45;F8WBW9	P21964;E7EMS6;E7EUU8	Catechol O-methyltransferase	COMT	1.2077	1.0445	1.0114	1.08787	15	14	13	15
P35580;E7ERA5	P35580	Myosin-10	MYH10	1.1291	1.0281	1.1061	1.08777	102	28	35	35
A0A3B3ITW3;P28288	A0A3B3ITW3;P28288	ATP-binding cassette sub-family D member 3	ABCD3	1.1133	1.0878	1.0615	1.08753	40	8	13	12
P51970	P51970	NADH dehydrogenase [ubiquinone] 1 alpha subcomplex subunit 8	NDUFA8	1.0386	1.0836	1.1403	1.0875	9	9	9	7
CON__P08727;K7EMS3;CON__P19001;CON__Q9QWL7;Q04695;CON__Q04695;CON__P19012;P19012;F5GWP8;CON__Q6IFX2;K7EPJ9;K7ERE3;P13646;CON__ENSEMBL:ENSP00000377550;CON__P13646-1;A8MT21;CON__Q99456;CON__Q9D312;CON__Q61782;CON__P35900;A0A3B3IS58;CON__Q8N1A0;C9JTG5;A0A3B3ITG2;P35900;Q8N1A0;Q99456	CON__P08727			1.1019	1.0922	1.0681	1.0874	31	31	29	28
Q5T8U5;O15260;B7Z1G8	Q5T8U5;O15260	Surfeit locus protein 4	SURF4	1.0222	1.0736	1.166	1.08727	9	2	3	3
Q9H223	Q9H223	EH domain-containing protein 4	EHD4	1.1502	1.0655	1.0458	1.08717	30	11	11	11
Q9HD33	Q9HD33	39S ribosomal protein L47, mitochondrial	MRPL47	1.1338	1.0616	1.0653	1.0869	15	7	7	6
B9ZVT1;Q8IXT5;E5RJW8;E5RHG1;E5RJ83;E5RJV8	B9ZVT1;Q8IXT5	RNA-binding protein 12B	RBM12B	1.1217	0.97309	1.1652	1.08666	56	4	3	8
Q9NWT6;E9PL41	Q9NWT6	Hypoxia-inducible factor 1-alpha inhibitor	HIF1AN	1.0061	1.1592	1.094	1.08643	15	2	3	3
P56556;A0A2Y9D025;R4GN43	P56556;A0A2Y9D025;R4GN43	NADH dehydrogenase [ubiquinone] 1 alpha subcomplex subunit 6	NDUFA6	1.0712	1.0797	1.1081	1.08633	8	2	4	4
A0A0J9YXU7;G3XAK4;A0A0J9YXF2;Q15165;A0A0J9YYF0;A0A0J9YYF3	A0A0J9YXU7;G3XAK4;A0A0J9YXF2;Q15165;A0A0J9YYF0;A0A0J9YYF3	Serum paraoxonase/arylesterase 2	PON2	0.99035	1.1822	NaN	1.08627	3	2	2	1
C9JVY5;Q9Y2D5	C9JVY5;Q9Y2D5	A-kinase anchor protein 2	AKAP2	1.0427	1.1644	1.0512	1.0861	33	4	4	3
Q9Y512	Q9Y512	Sorting and assembly machinery component 50 homolog	SAMM50	1.0499	1.1648	1.0432	1.08597	29	2	4	6
Q9H9T3;B4DKA4;E5RG26;E5RHY2;E5RIC0;E5RIZ7;H0YAP7;E5RHR2	Q9H9T3;B4DKA4	Elongator complex protein 3	ELP3	1.0587	1.0382	1.1591	1.08533	31	5	6	7
Q7L266;A0A087WZI5;A0A087WUG3	Q7L266;A0A087WZI5;A0A087WUG3	Isoaspartyl peptidase/L-asparaginase;Isoaspartyl peptidase/L-asparaginase alpha chain;Isoaspartyl peptidase/L-asparaginase beta chain	ASRGL1	NaN	1.2872	0.8834	1.0853	13	1	2	2
A0A1W2PRV5;E7EQZ4;Q16637;B4DP61;H0YBZ9;A0A0G2JRX5;A0A0G2JRY6	A0A1W2PRV5;E7EQZ4;Q16637;B4DP61	Survival motor neuron protein	SMN1;SMN2	1.0546	1.0874	1.1132	1.08507	7	6	7	6
Q92614;A0A0D9SFK2;H0YEV9	Q92614;A0A0D9SFK2	Unconventional myosin-XVIIIa	MYO18A	0.99731	1.1963	1.0615	1.08504	104	10	11	9
Q9P2B2	Q9P2B2	Prostaglandin F2 receptor negative regulator	PTGFRN	1.2785	1.0379	0.93861	1.085	51	2	4	2
O95340	O95340	Bifunctional 3-phosphoadenosine 5-phosphosulfate synthase 2;Sulfate adenylyltransferase;Adenylyl-sulfate kinase	PAPSS2	1.1403	1.0553	1.0593	1.08497	32	24	21	27
H0YMV8;Q71UM5;C9JLI6;C9J1C5	H0YMV8;Q71UM5;C9JLI6	40S ribosomal protein S27;40S ribosomal protein S27-like	RPS27L	1.0493	1.0996	1.1053	1.08473	5	2	2	2
A0A087WW77;Q15334	A0A087WW77;Q15334	Lethal(2) giant larvae protein homolog 1	LLGL1	1.0362	1.2079	1.0098	1.08463	40	2	4	4
Q9Y5L4;K7EIT2	Q9Y5L4;K7EIT2	Mitochondrial import inner membrane translocase subunit Tim13	TIMM13	1.1368	1.0908	1.0263	1.08463	6	6	4	5
Q8IZL8;C9JFV4;I3L445;I3L1P4;I3L4M7;E7EV54;I3L4P1	Q8IZL8;C9JFV4;I3L445	Proline-, glutamic acid- and leucine-rich protein 1	PELP1	1.0397	0.97342	1.2402	1.08444	38	4	4	7
Q9UJC3	Q9UJC3	Protein Hook homolog 1	HOOK1	1.2031	1.1022	0.94716	1.08415	41	2	3	3
P61769;H0YLF3;F5H6I0	P61769;H0YLF3;F5H6I0	Beta-2-microglobulin;Beta-2-microglobulin form pI 5.3	B2M	1.079	1.0092	1.1638	1.084	6	2	4	4
Q9NQW6;C9JJT6;H7C3S1	Q9NQW6	Actin-binding protein anillin	ANLN	1.0431	1.1402	1.0687	1.084	57	6	3	5
P12955;A0A494C165;K7ES25;A0A494C194;V9GYL0	P12955;A0A494C165;K7ES25;A0A494C194	Xaa-Pro dipeptidase	PEPD	1.1536	1.0753	1.0225	1.0838	24	12	10	14
Q14192;C9J3S8;F8WDA8;U3KQT4	Q14192	Four and a half LIM domains protein 2	FHL2	1.0717	1.0953	1.0836	1.08353	18	9	12	11
A0A494C1E9;P19838;A0A494C157;D6RF93;D6RH30;D6RC45	A0A494C1E9;P19838;A0A494C157;D6RF93;D6RH30	Nuclear factor NF-kappa-B p105 subunit;Nuclear factor NF-kappa-B p50 subunit	NFKB1	1.0806	1.1396	1.0298	1.08333	26	4	4	2
Q8IWE2	Q8IWE2	Protein NOXP20	FAM114A1	1.1251	1.0679	1.057	1.08333	22	11	9	9
Q6P1L8	Q6P1L8	39S ribosomal protein L14, mitochondrial	MRPL14	1.2411	0.9727	1.035	1.08293	8	4	4	4
Q14257;H0YL43;A8MXP8	Q14257;H0YL43	Reticulocalbin-2	RCN2	1.0279	1.0145	1.206	1.0828	14	6	10	7
O94925;H7BZD1;C9JIJ6;B7Z509;H7C201	O94925	Glutaminase kidney isoform, mitochondrial	GLS	1.0176	1.1345	1.0962	1.08277	35	16	17	18
P53597;A0A494C0D1;H7C233	P53597	Succinyl-CoA ligase [ADP/GDP-forming] subunit alpha, mitochondrial	SUCLG1	1.0803	1.1016	1.0664	1.08277	14	8	9	9
Q14011;K7EJV1;K7EMY9;K7EPM4;K7EQR7;D6W5Y5;K7ENX8;K7EJV5;K7ELT6;K7ER40;K7ELV6;K7EQX4;K7ENN6;K7EIF7;K7EQL0	Q14011;K7EJV1;K7EMY9;K7EPM4;K7EQR7;D6W5Y5;K7ENX8;K7EJV5;K7ELT6;K7ER40;K7ELV6	Cold-inducible RNA-binding protein	CIRBP	1.0722	1.091	1.0846	1.0826	10	10	7	7
P49366;A0A087WZK0;Q5J8M5;M0R264;M0R253;M0QX43;B4E3M2;M0R1T4;A0A3B3IU31;M0R1T2;M0R0V2;M0R0J4;M0QYZ7;M0QZT3	P49366;A0A087WZK0;Q5J8M5;M0R264	Deoxyhypusine synthase	DHPS	1.012	1.1303	1.1052	1.0825	22	6	7	9
P53384;I3L531;I3L3A0	P53384;I3L531	Cytosolic Fe-S cluster assembly factor NUBP1	NUBP1	1.1013	1.0846	1.0609	1.08227	12	6	6	5
O43598;H0Y8X4	O43598;H0Y8X4	2-deoxynucleoside 5-phosphate N-hydrolase 1	DNPH1	1.2217	1.1446	0.87922	1.08184	8	5	7	5
Q8N8J7	Q8N8J7	Uncharacterized protein C4orf32	C4orf32	1.147	0.94946	1.1488	1.08175	7	2	2	2
B4DR61;P61619;F8W776;Q8TC24;Q9H9S3;H7C1Q9;C9JXC6;H7C069;A6NK38;F2Z2C7;A6NIF9;C9JJV4;H7C1S8	B4DR61;P61619	Protein transport protein Sec61 subunit alpha isoform 1	SEC61A1	1.0444	1.0696	1.1305	1.0815	16	6	6	7
Q9Y2Z4;H0YHS6	Q9Y2Z4;H0YHS6	Tyrosine--tRNA ligase, mitochondrial;Tyrosine--tRNA ligase	YARS2	1.0199	1.1553	1.0688	1.08133	26	8	7	7
Q14197;J3KS15;J3QRF8	Q14197;J3KS15	Peptidyl-tRNA hydrolase ICT1, mitochondrial	ICT1	1.0235	1.1802	1.0402	1.0813	10	2	3	3
Q9NVJ2	Q9NVJ2	ADP-ribosylation factor-like protein 8B	ARL8B	0.96542	1.2786	0.99963	1.08122	11	6	4	4
Q9H3P7	Q9H3P7	Golgi resident protein GCP60	ACBD3	1.039	1.0666	1.1379	1.08117	21	6	9	9
Q8WUM0	Q8WUM0	Nuclear pore complex protein Nup133	NUP133	1.0635	1.0793	1.1003	1.08103	57	9	14	18
C9JKQ2;O43676	C9JKQ2;O43676	NADH dehydrogenase [ubiquinone] 1 beta subcomplex subunit 3	NDUFB3	1.0893	1.1722	0.97886	1.08012	4	2	2	3
Q16822;H0YML5;H0YM31;H0YMU6;H0YMY3;H0YNG4;H0YMA5	Q16822;H0YML5;H0YM31	Phosphoenolpyruvate carboxykinase [GTP], mitochondrial	PCK2	1.2397	1.0101	0.98933	1.07971	36	10	13	8
A0A2R8YD50;P51659;E7EWE5;E7ER27;G5E9S2;E7ET17;A0A2R8Y7L2;E7EPL9;A0A2R8YDT8;A0A2R8YF45;A0A2R8Y7W2;A0A2R8YEG2;A0A2R8YF39	A0A2R8YD50;P51659;E7EWE5;E7ER27;G5E9S2;E7ET17;A0A2R8Y7L2	Peroxisomal multifunctional enzyme type 2;(3R)-hydroxyacyl-CoA dehydrogenase;Enoyl-CoA hydratase 2	HSD17B4	1.0933	1.0397	1.1059	1.07963	41	30	29	27
Q15758;M0QXM4;M0QX44	Q15758;M0QXM4	Neutral amino acid transporter B(0);Amino acid transporter	SLC1A5	1.0639	1.0322	1.1428	1.07963	16	4	7	7
K7EP90;Q9BTD8;K7EQ03;K7EML2;K7ER08	K7EP90;Q9BTD8;K7EQ03	RNA-binding protein 42	RBM42	1.1501	1.1389	0.94974	1.07958	16	5	4	4
A0A0C4DG44;O43464	A0A0C4DG44;O43464	Serine protease HTRA2, mitochondrial	HTRA2	1.2237	0.93491	NaN	1.07931	21	3	3	1
P07108;A0A0A0MTI5;B8ZWD1	P07108;A0A0A0MTI5;B8ZWD1	Acyl-CoA-binding protein	DBI	1.0676	1.1049	1.0652	1.07923	5	6	4	7
A0A5F9ZHY7;Q8WY22	A0A5F9ZHY7;Q8WY22	BRI3-binding protein	BRI3BP	NaN	1.0531	1.105	1.07905	9	0	2	3
E9PES6;E7ES08;E7EQU1;O15347	E9PES6;E7ES08;E7EQU1;O15347	High mobility group protein B3	HMGB3	1.1065	1.0858	1.0447	1.079	5	10	8	9
Q12797;E5RG29;E5RG56;E5RHJ2;E5RHK2;G3XAN5;A0A087WUJ2	Q12797	Aspartyl/asparaginyl beta-hydroxylase	ASPH	1.1322	0.99837	1.1061	1.07889	30	14	14	16
Q96P70	Q96P70	Importin-9	IPO9	1.0069	1.0409	1.1888	1.07887	42	5	7	7
Q9NVI1;H3BP78;F8W7R3;H3BS60;H3BQE2;H3BT54;H3BMG4	Q9NVI1;H3BP78;F8W7R3	Fanconi anemia group I protein	FANCI	1.1537	1.2401	0.84237	1.07872	79	3	3	3
Q9UBQ0;F8VXU5	Q9UBQ0;F8VXU5	Vacuolar protein sorting-associated protein 29	VPS29	1.096	1.0639	1.0762	1.0787	10	7	6	6
H7BXI1;A0A499FIX8;A0A087WXU3;A0FGR8	H7BXI1;A0A499FIX8;A0A087WXU3;A0FGR8	Extended synaptotagmin-2	ESYT2	1.1132	1.0744	1.0485	1.0787	42	9	10	12
M0QXZ5;Q96B54	M0QXZ5;Q96B54	Zinc finger protein 428	ZNF428	NaN	0.80023	1.357	1.07862	7	1	2	3
P09110;H7C131;C9JDE9;H0Y4D4;B4DVF4	P09110;H7C131;C9JDE9;H0Y4D4	3-ketoacyl-CoA thiolase, peroxisomal	ACAA1	1.1132	1.0342	1.0879	1.07843	19	9	8	9
Q86UE4;E5RJU9;H0YB56;H0YBJ8	Q86UE4;E5RJU9	Protein LYRIC	MTDH	1.001	1.0412	1.1924	1.0782	24	12	14	11
Q14764;H3BQK6;H3BRL2;H3BUK7;H3BNF6;H3BP76;H3BPZ2;H3BNF2;H3BUP3;H3BQE7;I3L155	Q14764	Major vault protein	MVP	1.1387	1.0409	1.0548	1.07813	43	32	27	31
Q15382;C9J931;C9J469	Q15382;C9J931	GTP-binding protein Rheb	RHEB	1.131	0.96327	1.1395	1.07792	9	3	4	4
P84095	P84095	Rho-related GTP-binding protein RhoG	RHOG	0.9969	1.1389	1.0973	1.0777	11	3	4	5
Q9NX46	Q9NX46	Poly(ADP-ribose) glycohydrolase ARH3	ADPRHL2	1.1406	0.9648	1.1261	1.07717	15	5	6	5
P15374;A0A087WTB8;Q5TBK7	P15374;A0A087WTB8;Q5TBK7	Ubiquitin carboxyl-terminal hydrolase isozyme L3;Ubiquitin carboxyl-terminal hydrolase	UCHL3	1.1659	0.95728	1.1083	1.07716	12	4	5	5
Q9BR76;A0A087WW53;F5H390;F5H0D2	Q9BR76	Coronin-1B	CORO1B	1.096	1.0107	1.1247	1.07713	20	12	12	11
M0R1L7;O43633;M0QXX8;M0R1T5	M0R1L7;O43633;M0QXX8;M0R1T5	Charged multivesicular body protein 2a	CHMP2A	1.0336	1.1017	1.0959	1.07707	9	2	2	2
Q6DKJ4;A0A0G2JQK5;I3L4V6;A0A0C4DGI2	Q6DKJ4;A0A0G2JQK5	Nucleoredoxin	NXN	1.0586	1.0348	1.1374	1.07693	22	6	9	8
Q96HR9;A8MXN1	Q96HR9	Receptor expression-enhancing protein 6	REEP6	1.0809	1.1035	1.046	1.0768	11	2	2	3
Q7Z2K6;E7ER77;A0A0C4DGF0	Q7Z2K6;E7ER77	Endoplasmic reticulum metallopeptidase 1	ERMP1	1.1553	0.88244	1.1922	1.07665	34	2	2	3
Q6NUQ4;H7C085;H7C008;H7C0H8;H7BZI0	Q6NUQ4;H7C085;H7C008	Transmembrane protein 214	TMEM214	1.1786	1.0705	0.98065	1.07658	36	4	5	5
A0A3B3ITK9;A0A3B3ITS3;A0A3B3IS54;A0A3B3IS01;A0A3B3IT01;A0A3B3ISK7;Q6PI48	A0A3B3ITK9;A0A3B3ITS3;A0A3B3IS54;A0A3B3IS01;A0A3B3IT01;A0A3B3ISK7;Q6PI48	Aspartate--tRNA ligase, mitochondrial	DARS2	1.2548	1.1428	0.8319	1.0765	13	2	2	2
Q13033;G3V340;G3V3G7;H0YJZ4;H0YJT2	Q13033;G3V340	Striatin-3	STRN3	0.94847	1.0884	1.1919	1.07626	29	10	11	8
Q8IVM0	Q8IVM0	Coiled-coil domain-containing protein 50	CCDC50	1.0596	1.0928	NaN	1.0762	16	2	2	0
H3BV07;A0A2R8Y518;Q9ULP9;A0A0D9SFR5;H3BQ06	H3BV07;A0A2R8Y518;Q9ULP9;A0A0D9SFR5;H3BQ06	TBC1 domain family member 24	TBC1D24	NaN	1.0351	1.1172	1.07615	24	0	2	3
A0A087WTA5;E7ERK9;Q9UI10;A0A087WW69;H7C2L8;F8W8L6	A0A087WTA5;E7ERK9;Q9UI10;A0A087WW69;H7C2L8	Translation initiation factor eIF-2B subunit delta	EIF2B4	1.2953	1.1087	0.82411	1.07604	25	4	5	4
A0A0C4DGH0;Q5ZPR3;H0YLT8;H0YN85;H0YK40;H0YK59;H0YL10	A0A0C4DGH0;Q5ZPR3	CD276 antigen	CD276	1.1556	0.99474	1.0775	1.07595	16	3	3	3
Q13641	Q13641	Trophoblast glycoprotein	TPBG	0.79593	NaN	1.3558	1.07587	18	2	0	2
Q9H6S3;A0A3B3ISQ4;A0A087WX39;H0YD62;H0YF37	Q9H6S3;A0A3B3ISQ4	Epidermal growth factor receptor kinase substrate 8-like protein 2	EPS8L2	1.05	1.1018	1.0754	1.07573	37	15	12	13
A0A087X0Q1;Q7Z739;A0A024R7W5;A0A087WY31;A0A087X0C3;S4R373	A0A087X0Q1;Q7Z739;A0A024R7W5;A0A087WY31	YTH domain-containing family protein 3	YTHDF3	1.0114	1.2839	0.93168	1.07566	20	4	5	3
Q9UHY1;F8W6G1;C9JHZ6;C9JDW7	Q9UHY1;F8W6G1	Nuclear receptor-binding protein	NRBP1	0.99767	1.0536	1.1757	1.07566	17	5	6	7
Q9P015;E5RIZ4;E5RHF4	Q9P015;E5RIZ4	39S ribosomal protein L15, mitochondrial	MRPL15	1.1202	1.1154	0.99124	1.07561	17	10	7	7
Q08209;E7ETC2;Q5F2F8;P16298;E9PPC8;E9PK68;H0YC26;P48454;Q5F2G0	Q08209;E7ETC2	Serine/threonine-protein phosphatase 2B catalytic subunit alpha isoform;Serine/threonine-protein phosphatase	PPP3CA	0.9983	1.1114	1.117	1.07557	23	11	9	11
Q06587	Q06587	E3 ubiquitin-protein ligase RING1	RING1	1.0534	1.1179	1.0539	1.07507	13	6	7	5
E5RJZ1;H0YBD2;O14548	E5RJZ1;H0YBD2;O14548	Cytochrome c oxidase subunit 7A-related protein, mitochondrial	COX7A2L	1.0787	1.0714	NaN	1.07505	5	2	2	1
P51572;C9JSP1;C9JQ75;C9J0M4;A0A2R8Y5M6;C9JMD7;C9JM14	P51572;C9JSP1;C9JQ75;C9J0M4;A0A2R8Y5M6	B-cell receptor-associated protein 31	BCAP31	1.1338	1.0655	1.0256	1.07497	15	7	9	9
Q14C86;F8W9S7;C9IZ08;B0QZ65;B4DGD8;C9IZX9;H0Y4E7;H0Y7I9;A0A0A0MQV8	Q14C86;F8W9S7;C9IZ08	GTPase-activating protein and VPS9 domain-containing protein 1	GAPVD1	1.0887	1.0193	1.1169	1.07497	60	12	14	11
Q15404	Q15404	Ras suppressor protein 1	RSU1	1.1101	1.0864	1.0277	1.07473	13	4	4	5
P00966;Q5T6L6;Q5T6L5	P00966	Argininosuccinate synthase	ASS1	1.0647	1.1152	1.0442	1.0747	21	7	8	8
A0A0A0MRT2;Q9BTA9	A0A0A0MRT2;Q9BTA9	WW domain-containing adapter protein with coiled-coil	WAC	0.94382	1.1298	1.1498	1.07447	20	3	3	3
Q8TBQ9	Q8TBQ9	Protein kish-A	TMEM167A	NaN	1.0331	1.1151	1.0741	4	0	2	2
Q96BN8	Q96BN8	Ubiquitin thioesterase otulin	OTULIN	NaN	1.0159	1.1323	1.0741	23	2	2	2
Q5T6F2;A2A305;Q5JV08	Q5T6F2	Ubiquitin-associated protein 2	UBAP2	1.1427	1.0406	1.0389	1.07407	29	9	9	7
H7C0E5;H7BZM7;O75312	H7C0E5;H7BZM7;O75312	Zinc finger protein ZPR1	ZPR1	0.80594	1.3415	NaN	1.07372	21	4	3	3
P52888;K7EP46;K7EKB6;K7EL02;K7EIK4;K7EMU4;K7EL32	P52888;K7EP46	Thimet oligopeptidase	THOP1	1.0868	1.1377	0.99636	1.07362	36	14	16	13
P09525;Q6P452;B4E1S2	P09525;Q6P452	Annexin A4;Annexin	ANXA4	1.1168	1.0606	1.0427	1.07337	22	17	19	18
Q5U5X0;D6R994	Q5U5X0	Complex III assembly factor LYRM7	LYRM7	1.4134	0.67864	1.1276	1.07321	3	3	2	3
P16144;J3QQL2;J3QRK0;J3KSH9	P16144	Integrin beta-4	ITGB4	1.0739	1.0644	1.0809	1.07307	90	75	73	75
Q86Y79;A0A096LP22;A0A096LP34;C9J7Z1	Q86Y79;A0A096LP22	Probable peptidyl-tRNA hydrolase	PTRH1	0.95179	1.2073	1.06	1.07303	11	3	3	2
P78362;H7C5L6;H7C521;F8WBW4	P78362;H7C5L6;H7C521	SRSF protein kinase 2;SRSF protein kinase 2 N-terminal;SRSF protein kinase 2 C-terminal	SRPK2	1.0062	0.96129	1.2514	1.07296	29	4	5	5
Q15293;E9PP27	Q15293	Reticulocalbin-1	RCN1	1.1429	1.0416	1.0341	1.07287	15	10	13	16
P00533;Q504U8;E9PFD7;A0A1W2PRR9;C9JYS6;J3KTI5;H3BLT0;J3QLU9;A0A0A0MSE1;Q15303	P00533;Q504U8;E9PFD7;A0A1W2PRR9	Epidermal growth factor receptor;Receptor protein-tyrosine kinase	EGFR	1.0223	1.1947	1.0007	1.07257	60	7	8	10
P22059;H0YCV6	P22059	Oxysterol-binding protein 1	OSBP	1.0806	1.1055	1.0316	1.07257	41	18	19	20
P31949	P31949	Protein S100-A11;Protein S100-A11, N-terminally processed	S100A11	1.1452	1.0364	1.036	1.07253	5	8	7	6
Q5JVF3	Q5JVF3	PCI domain-containing protein 2	PCID2	0.97361	1.1209	1.123	1.0725	28	4	4	5
Q9NRX4	Q9NRX4	14 kDa phosphohistidine phosphatase	PHPT1	1.0494	1.1169	1.0509	1.0724	8	8	7	7
A0A0C4DGQ5;P04632;K7ELJ7;A0A075B7C0;U3KQE2;K7EIV0;K7EM73;K7EKD8;U3KPR7;K7ES78;K7EMQ1;Q96L46	A0A0C4DGQ5;P04632;K7ELJ7;A0A075B7C0;U3KQE2;K7EIV0;K7EM73;K7EKD8	Calpain small subunit 1	CAPNS1	1.0835	1.0881	1.0455	1.07237	12	16	15	14
A6NIH7;K7EJU3;K7EN86;C9JSK0;Q13432	A6NIH7	Protein unc-119 homolog B	UNC119B	0.95286	1.0878	1.1764	1.07235	15	3	4	2
Q9UJU6;B4DDD6;H0Y5J4;F8WBG8;F8WC20;F8WBB2;F8WFE1;H7C111	Q9UJU6;B4DDD6;H0Y5J4	Drebrin-like protein	DBNL	1.0797	1.0279	1.1091	1.07223	20	10	11	11
O60573;C9JEL3;B9A044;B8ZZ50;B8ZZL3	O60573;C9JEL3;B9A044;B8ZZ50	Eukaryotic translation initiation factor 4E type 2	EIF4E2	1.0592	NaN	1.0852	1.0722	13	2	2	2
Q16762;B1AH48	Q16762	Thiosulfate sulfurtransferase	TST	1.1442	0.97449	1.0972	1.07196	16	9	8	8
Q6P9B9	Q6P9B9	Integrator complex subunit 5	INTS5	1.0968	1.0468	NaN	1.0718	36	2	2	1
P60903	P60903	Protein S100-A10	S100A10	1.0898	1.068	1.0574	1.07173	4	6	7	8
Q9UFC0;H7C5S6;F8WDB4	Q9UFC0;H7C5S6	Leucine-rich repeat and WD repeat-containing protein 1	LRWD1	1.32	0.82521	1.0689	1.07137	31	5	4	4
P15153;B1AH77;B1AH80;B1AH78	P15153;B1AH77;B1AH80;B1AH78	Ras-related C3 botulinum toxin substrate 2	RAC2	1.1053	1.0757	1.033	1.07133	8	4	4	4
Q5VT52	Q5VT52	Regulation of nuclear pre-mRNA domain-containing protein 2	RPRD2	1.0811	1.03	1.1024	1.07117	66	4	4	4
P42126;Q96DC0;H3BS70	P42126;Q96DC0;H3BS70	Enoyl-CoA delta isomerase 1, mitochondrial	ECI1;DCI	1.112	1.0115	1.0899	1.07113	15	6	7	7
Q5RI15	Q5RI15	Cytochrome c oxidase protein 20 homolog	COX20	0.98713	1.1491	1.0758	1.07068	6	4	4	4
P11233;H7C3P7;C9JPE8;C9JYR1;F8WEQ6	P11233;H7C3P7	Ras-related protein Ral-A	RALA	1.0819	1.08	1.0495	1.07047	9	9	7	8
O15226	O15226	NF-kappa-B-repressing factor	NKRF	1.2146	0.83404	1.1626	1.07041	40	3	3	4
P11279	P11279	Lysosome-associated membrane glycoprotein 1	LAMP1	1.0453	1.0982	1.0674	1.0703	19	4	4	5
P80217	P80217	Interferon-induced 35 kDa protein	IFI35	1.0694	1.0487	1.0922	1.0701	19	4	3	3
Q9UIG0	Q9UIG0	Tyrosine-protein kinase BAZ1B	BAZ1B	1.0335	1.0298	1.1462	1.06983	77	15	14	18
Q9BYN0	Q9BYN0	Sulfiredoxin-1	SRXN1	1.083	1.1067	1.0197	1.0698	10	5	5	6
Q4G176;F5H5A1;A0A3B3ISK9;F5H362;F5H755;H0YGC7;F5H3B2;F5GX20;F5H2G6	Q4G176;F5H5A1;A0A3B3ISK9;F5H362;F5H755	Acyl-CoA synthetase family member 3, mitochondrial	ACSF3	0.96997	1.1012	1.1381	1.06976	31	3	6	7
Q9Y2U8	Q9Y2U8	Inner nuclear membrane protein Man1	LEMD3	1.0119	1.1271	NaN	1.0695	52	3	6	2
Q9ULD2;H0YC63	Q9ULD2;H0YC63	Microtubule-associated tumor suppressor 1	MTUS1	NaN	1.0264	1.1124	1.0694	64	1	2	2
A0A0A0MRI2;Q9UNH7;G3V5X9;H0YJF8;G3V4Z5;G3V2U1;G3V5U2;Q86XE0	A0A0A0MRI2;Q9UNH7	Sorting nexin-6;Sorting nexin-6, N-terminally processed	SNX6	1.0204	1.0681	1.1192	1.06923	23	11	11	10
F8VZ44;Q9NRG9;H3BU82;F8VUB6	F8VZ44;Q9NRG9;H3BU82	Aladin	AAAS	0.90477	1.0044	1.2982	1.06912	22	2	3	2
M0QYT0;M0R280;M0QXS7	M0QYT0			1.118	1.0358	1.0534	1.06907	14	4	3	3
P04899;P09471;P19087;A8MTJ3;P11488;Q5JWE9;H0Y7F4;A0A1W2PP38;H3BTM2;A2A2R6;A0A1W2PS82;A0A1W2PRE1;A0A1W2PRJ7;A0A087WZE5;Q5JWD1;A0A087WTB6;A0A1W2PQK2;H0Y7E8	P04899	Guanine nucleotide-binding protein G(i) subunit alpha-2	GNAI2	1.0454	1.085	1.0764	1.06893	17	13	13	15
P21283;E7EV59	P21283;E7EV59	V-type proton ATPase subunit C 1	ATP6V1C1	1.0615	1.1348	1.0104	1.0689	27	4	6	6
O75438	O75438	NADH dehydrogenase [ubiquinone] 1 beta subcomplex subunit 1	NDUFB1	1.0705	0.99139	1.1447	1.06886	3	4	4	4
A0A140TA11;A0A140T997;A0A140TA14;A0A140T9Y5	A0A140TA11;A0A140T997;A0A140TA14;A0A140T9Y5			1.2191	0.98375	1.0037	1.06885	12	3	3	2
Q9BUJ2;A0A0A0MRA5;B7Z4B8;M0R3F1;M0QYZ0;M0QYI8;M0R0K8;M0R203;M0QYM5;M0QZV6;M0R247;A0A087X1I2	Q9BUJ2;A0A0A0MRA5;B7Z4B8;M0R3F1;M0QYZ0	Heterogeneous nuclear ribonucleoprotein U-like protein 1	HNRNPUL1	1.0796	1.06	1.0661	1.06857	35	22	22	22
Q9NRN7;E9PNF3;E9PLW6	Q9NRN7;E9PNF3;E9PLW6	L-aminoadipate-semialdehyde dehydrogenase-phosphopantetheinyl transferase	AASDHPPT	1.0638	1.0429	1.0988	1.0685	14	2	3	3
U3KQP6;U3KQ49;L0R819;U3KQP1;U3KQE3	U3KQP6;U3KQ49;L0R819;U3KQP1;U3KQE3		ASNSD1	1.1904	1.0354	0.97966	1.06849	3	2	2	2
O00203;H0YBD0	O00203	AP-3 complex subunit beta-1	AP3B1	0.98185	1.2145	1.0091	1.06848	55	9	9	13
Q4G0J3;H0YA82;D6RFF0;D6R9Z6	Q4G0J3;H0YA82	La-related protein 7	LARP7	1.0102	1.1453	1.0491	1.0682	28	7	9	10
Q9NQW7;Q5T6H7;Q5T6H2;Q5T6H3	Q9NQW7;Q5T6H7	Xaa-Pro aminopeptidase 1	XPNPEP1	1.0852	1.0589	1.0601	1.06807	33	18	19	19
A0A1B0GW44;A0A1B0GVD5;A0A1B0GWE8;P07339;A0A1B0GVP3;A0A1B0GV23;A0A1B0GU92;A0A1B0GU03;H7C469;C9JH19;F8WD96;H7C1V0;F8W787;A0A1B0GVF1;A0A1B0GV01	A0A1B0GW44;A0A1B0GVD5;A0A1B0GWE8;P07339;A0A1B0GVP3;A0A1B0GV23;A0A1B0GU92;A0A1B0GU03;H7C469;C9JH19	Cathepsin D;Cathepsin D light chain;Cathepsin D heavy chain	CTSD	1.0563	1.0503	1.0973	1.06797	18	17	16	15
Q9HCN8	Q9HCN8	Stromal cell-derived factor 2-like protein 1	SDF2L1	1.1095	1.0821	1.0122	1.06793	12	6	5	6
Q6P587	Q6P587	Acylpyruvase FAHD1, mitochondrial	FAHD1	1.0525	1.0049	1.1463	1.0679	13	6	5	5
P53992;G5EA31;A0A0U1RR49;O94855	P53992;G5EA31	Protein transport protein Sec24C	SEC24C	1.0214	1.0796	1.1025	1.06783	40	9	11	9
Q8TBX8;F8VNT5;F8VU68;H0YIJ6	Q8TBX8	Phosphatidylinositol 5-phosphate 4-kinase type-2 gamma	PIP4K2C	1.1492	1.1253	0.92874	1.06775	20	7	6	9
Q01970	Q01970	1-phosphatidylinositol 4,5-bisphosphate phosphodiesterase beta-3	PLCB3	1.168	1.0587	0.97645	1.06772	54	12	13	14
Q96AC1;A0A0U1RRM8;H0YJ34;H0YJB6;G3V3J0	Q96AC1;A0A0U1RRM8;H0YJ34	Fermitin family homolog 2	FERMT2	1.2144	0.99439	0.99397	1.06759	37	7	6	10
Q9UN37;I3L4J1	Q9UN37;I3L4J1	Vacuolar protein sorting-associated protein 4A	VPS4A	1.0115	1.0927	1.0985	1.06757	26	5	6	7
D6RBD7;C9J1V9;O43324;H0YAL7;D6RCQ0	D6RBD7;C9J1V9;O43324;H0YAL7;D6RCQ0	Eukaryotic translation elongation factor 1 epsilon-1	EEF1E1;EEF1E1-BLOC1S5	1.0861	1.1041	1.0124	1.06753	10	4	4	3
P13995;B8ZZU9;B9A062	P13995;B8ZZU9	Bifunctional methylenetetrahydrofolate dehydrogenase/cyclohydrolase, mitochondrial;NAD-dependent methylenetetrahydrofolate dehydrogenase;Methenyltetrahydrofolate cyclohydrolase	MTHFD2	1.0397	1.0538	1.1089	1.06747	23	13	12	13
A0A5F9ZHB6;P49642;A0A3B3ITS8;H0YIP2;F8VNY2	A0A5F9ZHB6;P49642;A0A3B3ITS8	DNA primase small subunit	PRIM1	0.9285	1.1466	1.1272	1.06743	30	3	2	5
Q53EU6	Q53EU6	Glycerol-3-phosphate acyltransferase 3	AGPAT9	1.1371	1.1627	0.90237	1.06739	22	6	4	4
Q9H488	Q9H488	GDP-fucose protein O-fucosyltransferase 1	POFUT1	1.1516	0.98627	1.0643	1.06739	20	6	5	6
Q9H3H3	Q9H3H3	UPF0696 protein C11orf68	C11orf68	1.0351	1.0582	1.1088	1.06737	18	2	3	4
Q15642;W4VSQ9;M0R0F9;M0R2H7;M0R070	Q15642;W4VSQ9;M0R0F9;M0R2H7	Cdc42-interacting protein 4	TRIP10	1.1001	1.1175	0.9842	1.06727	27	15	12	13
Q16537;H0YJZ3	Q16537	Serine/threonine-protein phosphatase 2A 56 kDa regulatory subunit epsilon isoform	PPP2R5E	1.0823	1.0639	1.0553	1.06717	21	2	2	3
P29084;E5RH41;E5RIW4	P29084;E5RH41	Transcription initiation factor IIE subunit beta	GTF2E2	1.2196	0.97865	1.0028	1.06702	18	3	3	4
Q92905;E5RFS1;E5RG35;E5RK55;E5RHF2;E5RHH5	Q92905	COP9 signalosome complex subunit 5	COPS5	1.1054	1.0777	1.0179	1.067	17	2	3	5
P35270	P35270	Sepiapterin reductase	SPR	1.0898	1.06	1.0505	1.06677	14	11	10	12
P07099;B1AQP8;B1AQP9	P07099	Epoxide hydrolase 1	EPHX1	1.034	1.0747	1.0915	1.06673	26	12	15	17
P04179;F5H3C5;F5H4R2;F5GYZ5;G8JLJ2;G5E9P6;F5GXZ9	P04179;F5H3C5;F5H4R2;F5GYZ5	Superoxide dismutase [Mn], mitochondrial	SOD2	1.0327	0.92835	1.2391	1.06672	11	7	5	4
Q9H0U4;E9PLD0;Q92928	Q9H0U4;E9PLD0;Q92928	Ras-related protein Rab-1B;Putative Ras-related protein Rab-1C	RAB1B;RAB1C	1.1346	1.0562	1.0093	1.0667	15	8	7	7
E9PMQ6;Q00613;A0A087X1F9;E9PI02	E9PMQ6;Q00613	Heat shock factor protein 1	HSF1	0.97205	NaN	1.1612	1.06663	21	2	2	3
Q99720;Q5T1J1	Q99720;Q5T1J1	Sigma non-opioid intracellular receptor 1	SIGMAR1	NaN	0.85669	1.2764	1.06654	6	1	2	3
P14927;B7Z2R2;E5RHG9	P14927;B7Z2R2	Cytochrome b-c1 complex subunit 7	UQCRB	1.038	1.1632	0.99767	1.06629	6	4	4	6
P15121;E9PCX2;E9PEF9	P15121;E9PCX2	Aldose reductase	AKR1B1	0.97724	1.2719	0.94946	1.0662	18	4	2	2
P29317	P29317	Ephrin type-A receptor 2	EPHA2	1.0322	1.1069	1.0594	1.06617	47	24	30	30
O14646	O14646	Chromodomain-helicase-DNA-binding protein 1	CHD1	1.1419	1.0131	1.0427	1.0659	84	4	4	5
Q2TAM5;E9PKH5;A0A087X0W8;Q04206;E9PI38;E9PQS6;E9PKV4;A0A087WVP0;E9PJR1;E9PRX2;E9PNV4;E9PMD5	Q2TAM5;E9PKH5;A0A087X0W8;Q04206;E9PI38;E9PQS6;E9PKV4;A0A087WVP0;E9PJR1;E9PRX2;E9PNV4;E9PMD5	Transcription factor p65	RELA	1.0501	0.88672	1.2603	1.06571	23	3	4	4
P49748;G3V1M7;K7EQP4;J3QRJ8;J3KSR4;K7EJW8;J3KS89;J3QKU9;K7EMF8	P49748	Very long-chain specific acyl-CoA dehydrogenase, mitochondrial	ACADVL	1.0244	1.0861	1.0864	1.06563	41	29	32	30
Q96C23;B8ZZ75;H7C320;H7C1B5	Q96C23;B8ZZ75	Aldose 1-epimerase	GALM	1.032	1.1419	1.0229	1.0656	17	2	2	2
Q9UHA4	Q9UHA4	Ragulator complex protein LAMTOR3	LAMTOR3	1.049	1.0143	1.1334	1.06557	7	2	2	2
CON__Q8VED5;CON__Q5XKE5;Q5XKE5	CON__Q8VED5;CON__Q5XKE5;Q5XKE5	Keratin, type II cytoskeletal 79	KRT79	1.0416	1.1832	0.97145	1.06542	28	2	2	2
O95372;Q5QPQ0;Q5QPN9;Q5QPQ3;Q5QPQ2;Q5QPN5;Q5QPQ1	O95372;Q5QPQ0	Acyl-protein thioesterase 2	LYPLA2	1.0593	1.0302	1.1059	1.06513	12	7	6	6
Q8N8N7;G3V3Y1;G3V2R9	Q8N8N7;G3V3Y1	Prostaglandin reductase 2	PTGR2	0.98182	1.0882	1.1252	1.06507	15	3	2	3
P07686;Q5URX0;H0YA83;H0Y9B6;D6REQ8;H0Y9M3	P07686;Q5URX0;H0YA83;H0Y9B6	Beta-hexosaminidase subunit beta;Beta-hexosaminidase subunit beta chain B;Beta-hexosaminidase subunit beta chain A	HEXB	1.0291	1.0478	1.118	1.06497	29	14	12	14
Q92520;C9JP35;C9JMN4	Q92520	Protein FAM3C	FAM3C	1.0721	1.1162	1.0065	1.06493	13	11	11	10
Q9BQA1;H0Y711	Q9BQA1;H0Y711	Methylosome protein 50	WDR77	0.84333	1.1347	1.2163	1.06478	11	8	6	9
Q9BXB5;H7C487;A0A5F9ZH75	Q9BXB5;H7C487	Oxysterol-binding protein-related protein 10;Oxysterol-binding protein	OSBPL10	1.0478	1.0499	1.0966	1.06477	38	4	6	6
O96000;H3BPJ9;H3BV16	O96000;H3BPJ9;H3BV16	NADH dehydrogenase [ubiquinone] 1 beta subcomplex subunit 10	NDUFB10	1.0177	1.0764	1.1	1.0647	11	9	9	8
Q02338;E9PCG9;C9K0G7;C9JM78;C9JQ90;A0A0G2JRX6;H7C2W1;C9JEB9	Q02338;E9PCG9	D-beta-hydroxybutyrate dehydrogenase, mitochondrial	BDH1	1.1993	0.95692	1.0375	1.06457	18	6	6	9
P10606	P10606	Cytochrome c oxidase subunit 5B, mitochondrial	COX5B	1.0264	1.1067	1.0605	1.06453	8	8	8	6
P14735;A0A3B3ISG5;Q5T5N3	P14735;A0A3B3ISG5	Insulin-degrading enzyme	IDE	1.0448	1.0761	1.0724	1.06443	50	21	24	26
P63000	P63000	Ras-related C3 botulinum toxin substrate 1	RAC1	1.0534	1.0696	1.0696	1.0642	8	8	8	7
Q69YN2;A0A286YF56	Q69YN2	CWF19-like protein 1	CWF19L1	1.1566	0.93426	1.1016	1.06415	27	3	4	5
B7WPG3;C9IYN3;V9GYK2;Q8WVV9;H7C464;C9JJZ7;H7BXH8	B7WPG3;C9IYN3;V9GYK2;Q8WVV9	Heterogeneous nuclear ribonucleoprotein L-like	HNRNPLL	1.2156	0.94704	1.0292	1.06395	29	3	5	3
Q06203;D6RCC8;D6RE15	Q06203	Amidophosphoribosyltransferase	PPAT	1.0626	1.098	1.0312	1.06393	25	15	17	17
Q9UHR5;J3QQJ0;X6R3T8;J3QLH3;F5H478;J3KRU5;J3QLM2;J3KRR6;J3KS14	Q9UHR5;J3QQJ0;X6R3T8;J3QLH3;F5H478;J3KRU5	SAP30-binding protein	SAP30BP	1.1977	1.0684	0.92568	1.06393	16	4	5	6
Q6UXH1;A6PWM2	Q6UXH1;A6PWM2	Cysteine-rich with EGF-like domain protein 2	CRELD2	NaN	1.0374	1.0904	1.0639	14	1	2	2
P49840;A8MT37;M0QYV0	P49840;A8MT37	Glycogen synthase kinase-3 alpha	GSK3A	1.024	1.1154	1.052	1.0638	19	4	4	6
Q14573	Q14573	Inositol 1,4,5-trisphosphate receptor type 3	ITPR3	1.1681	0.82309	1.2001	1.06376	135	2	6	7
P11717;S4R328	P11717	Cation-independent mannose-6-phosphate receptor	IGF2R	0.97811	1.1041	1.109	1.06374	127	27	25	33
P09455;A0A0A0MTB9;H0YAK8;A0A0A0MQT0	P09455;A0A0A0MTB9;H0YAK8;A0A0A0MQT0	Retinol-binding protein 1	RBP1	0.99577	1.1033	1.092	1.06369	9	7	6	7
Q86W92;F5GZP6;H0YFE4;A0A0A0MTP2;F5H495;H0YGH8;F5H6Q7;F5H0E0	Q86W92;F5GZP6	Liprin-beta-1	PPFIBP1	1.048	1.0366	1.1064	1.06367	49	23	30	23
O15127;H3BV04;H3BN93;H3BUB6;H3BPL9	O15127	Secretory carrier-associated membrane protein 2	SCAMP2	1.1179	1.1441	0.9284	1.06347	8	3	2	2
A0A2R8Y602;A0A2R8YDH5;F5H7A5;F5H392;A0A2R8Y6R5	A0A2R8Y602;A0A2R8YDH5;F5H7A5		CLPB	1.1503	1.1204	0.91913	1.06328	17	4	3	3
P08243;F8WEJ5;C9J057;C9JT45;C9JLN6;C9JM09	P08243;F8WEJ5	Asparagine synthetase [glutamine-hydrolyzing]	ASNS	1.1025	1.0767	1.0097	1.06297	29	18	16	15
C9JA08;Q96D46;C9IY70;C9IZW9;C9K0C2;C9J0B9	C9JA08;Q96D46	60S ribosomal export protein NMD3	NMD3	1.1687	1.0008	1.0181	1.06253	27	7	7	8
Q8N806;H0YJY4;H0YJM2;E9PCJ7;G3V336;H0YJA0	Q8N806;H0YJY4;H0YJM2;E9PCJ7	Putative E3 ubiquitin-protein ligase UBR7	UBR7	1.0399	1.0851	NaN	1.0625	23	3	2	2
G8JLG1;Q14683;V9GY57;H0Y7K8	G8JLG1;Q14683	Structural maintenance of chromosomes protein;Structural maintenance of chromosomes protein 1A	SMC1A	1.0928	1.0713	1.0224	1.06217	70	21	19	27
O00764;F2Z2Y4;A8MV33	O00764;F2Z2Y4	Pyridoxal kinase	PDXK	1.1468	1.015	1.0243	1.06203	14	7	9	9
Q96LD4;A0A0M3HER3;K7EJ63	Q96LD4	Tripartite motif-containing protein 47	TRIM47	1.0306	1.0877	1.0674	1.0619	29	11	9	11
O14672;H0YK87;C9J9B4;H3BS53;H0YNC5	O14672	Disintegrin and metalloproteinase domain-containing protein 10	ADAM10	1.1658	1.0347	0.98519	1.0619	41	12	11	14
P54577;A0A0C4DGZ5	P54577;A0A0C4DGZ5	Tyrosine--tRNA ligase, cytoplasmic;Tyrosine--tRNA ligase, cytoplasmic, N-terminally processed;Tyrosine--tRNA ligase	YARS	1.0682	1.0772	1.04	1.0618	37	29	33	32
Q14790;H7C0E2;C9JB29;A0A0A0MS31	Q14790;H7C0E2	Caspase-8;Caspase-8 subunit p18;Caspase-8 subunit p10	CASP8	1.0811	1.0417	NaN	1.0614	27	2	3	1
Q9UGI8;F8W7T0;H7BYK1;F8WDI4	Q9UGI8	Testin	TES	1.0628	1.0629	1.0577	1.06113	25	28	25	24
Q92769;H3BM24;E5RH52;E5RG37	Q92769	Histone deacetylase 2	HDAC2	1.0145	1.11	1.0587	1.06107	20	5	6	7
O95757;E9PDE8;D6RJ96	O95757;E9PDE8;D6RJ96	Heat shock 70 kDa protein 4L	HSPA4L	1.1069	0.98901	1.0872	1.06104	52	19	24	22
U3KQC1;A0A0A0MQU0;Q9BV38;K7EIR0	U3KQC1;A0A0A0MQU0;Q9BV38;K7EIR0	WD repeat-containing protein 18	WDR18	0.97748	1.0942	1.111	1.06089	20	3	3	4
Q07065	Q07065	Cytoskeleton-associated protein 4	CKAP4	1.0504	1.0634	1.0685	1.06077	38	25	25	23
P53367	P53367	Arfaptin-1	ARFIP1	NaN	1.0699	1.0514	1.06065	20	1	4	7
P16435;H0Y4R2;E7EMD0;E7EWU0;C9JU80	P16435;H0Y4R2;E7EMD0	NADPH--cytochrome P450 reductase	POR	1.0881	1.0446	1.0489	1.06053	37	18	18	19
A0A0A0MRM8;A0A1Y0BRN3;E7EW20;Q9UM54;A0A590UJ40;A0A590UKB0;A0A590UJ75;A0A0D9SGC1;A0A590UK22;A0A590UK86;A0A590UK71;A0A5F9ZI03;A0A590UJY4;Q5JVM0;A0A590UJW9;A0A590UJ48	A0A0A0MRM8;A0A1Y0BRN3;E7EW20;Q9UM54;A0A590UJ40;A0A590UKB0;A0A590UJ75;A0A0D9SGC1;A0A590UK22;A0A590UK86;A0A590UK71;A0A5F9ZI03;A0A590UJY4	Unconventional myosin-VI	MYO6	1.0614	1.092	1.0281	1.0605	60	20	23	25
Q9UNW1	Q9UNW1	Multiple inositol polyphosphate phosphatase 1	MINPP1	1.1476	1.0365	0.9972	1.06043	25	5	7	6
P00505	P00505	Aspartate aminotransferase, mitochondrial	GOT2	1.064	1.066	1.051	1.06033	26	17	19	19
Q96FQ6	Q96FQ6	Protein S100-A16	S100A16	0.92264	1.1447	1.1136	1.06031	6	6	5	7
Q9H4A6;D6REM1	Q9H4A6;D6REM1	Golgi phosphoprotein 3	GOLPH3	0.97861	1.0785	1.1237	1.06027	16	2	2	3
P09382;F8WEI7	P09382	Galectin-1	LGALS1	1.0423	1.0863	1.0522	1.06027	9	16	14	12
P04424;A0A5F9ZHC6;A0A5F9ZHM8;F8W943	P04424;A0A5F9ZHC6;A0A5F9ZHM8	Argininosuccinate lyase	ASL	1.0111	1.0081	1.1611	1.0601	24	5	4	4
F5H442;Q99816	F5H442;Q99816	Tumor susceptibility gene 101 protein	TSG101	1.1047	1.1875	0.88808	1.06009	18	4	3	4
Q8NBS9	Q8NBS9	Thioredoxin domain-containing protein 5	TXNDC5	1.0526	1.0712	1.0561	1.05997	23	18	16	17
H3BTN5;H3BQ34;H3BTJ2;H3BUW1;H3BT25;H3BU13;H3BN34;H3BQZ3	H3BTN5;H3BQ34	Pyruvate kinase	PKM	0.96632	1.0223	1.1909	1.05984	31	4	4	4
P29590;H3BVD2	P29590;H3BVD2	Protein PML	PML	1.1778	1.1047	0.89658	1.05969	49	5	7	8
P05556;E7EQW5;C9JPK5;Q5T3E6;E9PLR6;E7EUI6;H7C4N8;E7ERX5;C9JJP8;Q5T3E5;E9PQJ2	P05556	Integrin beta-1	ITGB1	1.077	1.0391	1.0628	1.05963	34	22	23	24
P35249;C9JZI1;C9J8M3;C9JTT7;C9JXZ7;C9JGY5;F8WE44;H7C1P0;C9JW34	P35249;C9JZI1;C9J8M3;C9JTT7	Replication factor C subunit 4	RFC4	1.049	1.1018	1.0281	1.05963	19	14	14	16
Q99798;A2A274	Q99798;A2A274	Aconitate hydratase, mitochondrial	ACO2	1.0825	1.0608	1.0354	1.05957	38	24	23	24
O95155;K7EP75	O95155	Ubiquitin conjugation factor E4 B	UBE4B	1.1795	1.0346	0.96457	1.05956	63	2	3	5
Q15654;H7BZE2	Q15654	Thyroid receptor-interacting protein 6	TRIP6	1.0522	1.1043	1.022	1.0595	21	10	12	10
O60749;D6RC15	O60749	Sorting nexin-2	SNX2	1.1309	1.029	1.0184	1.05943	27	13	8	13
Q9H089;H7C2X7;F8WFC6	Q9H089;H7C2X7	Large subunit GTPase 1 homolog	LSG1	1.0789	1.1177	0.98005	1.05888	37	8	9	8
O95197;F5H891;F5GWG7;F5H617	O95197	Reticulon-3	RTN3	NaN	1.1191	0.99865	1.05887	46	3	3	3
Q86Y56;H0Y650;E9PGY2;H7C3B1	Q86Y56;H0Y650	Dynein assembly factor 5, axonemal	DNAAF5	1.0573	1.1574	0.96175	1.05882	43	4	5	4
O95834;K7EIK7;A0A0C4DGQ7;C9JRL6;K7EKG3;K7EII6;K7EKU5;K7ELI8;K7ERY9;K7ERR2;K7EIM1;K7EQR0;F8W717;K7ELB2;G3V3N9;G3V500;K7ERR9;A0A3B3IU69;O00423	O95834;K7EIK7;A0A0C4DGQ7;C9JRL6	Echinoderm microtubule-associated protein-like 2	EML2	1.1048	1.0042	1.0673	1.05877	29	10	11	13
E5RIA4;E7ETB3;Q9ULA0;E7EMB6;C9JBE1;F8WAN0;B9ZVU2;E7EPX3;C9J1E2;C9JRG3;E5RJ35	E5RIA4;E7ETB3;Q9ULA0;E7EMB6;C9JBE1	Aspartyl aminopeptidase	DNPEP	1.1966	1.0156	0.96399	1.05873	20	14	15	12
Q9H9P8;C9JVN9;G3V272	Q9H9P8;C9JVN9	L-2-hydroxyglutarate dehydrogenase, mitochondrial	L2HGDH	0.99457	0.96881	1.2126	1.05866	26	3	3	3
A0A0C4DFN8;A0A0A0MSZ4;A0A0A0MTR6;A0A0C4DGN7;A0A0A0MT64;A0A0A0MTN9;J3QQX3;J3QKZ8;J3QQW7;J3KS64	A0A0C4DFN8;A0A0A0MSZ4;A0A0A0MTR6;A0A0C4DGN7;A0A0A0MT64;A0A0A0MTN9;J3QQX3	NADPH:adrenodoxin oxidoreductase, mitochondrial	FDXR	1.1005	1.0307	1.044	1.0584	30	21	18	17
Q9Y2T2;E5RJ52;P53677;H0YBM0;H0YBA0;E7ER80	Q9Y2T2	AP-3 complex subunit mu-1	AP3M1	1.1225	0.94937	1.1022	1.05802	22	6	7	7
P20020;E7ERY9;A0A0U1RQU3;P23634;H0YHH6;F8W1V5;A0A2R8Y4R4;A0A2U3U055;A0A2U3TZI3;Q01814	P20020;E7ERY9	Plasma membrane calcium-transporting ATPase 1;Calcium-transporting ATPase	ATP2B1	1.1339	0.88365	1.1565	1.05802	50	6	5	7
O00743	O00743	Serine/threonine-protein phosphatase 6 catalytic subunit;Serine/threonine-protein phosphatase 6 catalytic subunit, N-terminally processed	PPP6C	0.96138	1.2563	0.9561	1.05793	16	3	2	4
P00367;P49448	P00367;P49448	Glutamate dehydrogenase 1, mitochondrial;Glutamate dehydrogenase 2, mitochondrial	GLUD1;GLUD2	1.0538	1.0647	1.0552	1.0579	33	23	25	25
Q9UGT4	Q9UGT4	Sushi domain-containing protein 2	SUSD2	1.0505	1.0814	1.0417	1.05787	32	17	20	15
Q16513;B1AL79;H0Y429;Q6P5Z2	Q16513	Serine/threonine-protein kinase N2	PKN2	1.1966	0.98913	0.98778	1.05784	56	7	7	6
A0A494C1L5;P50851;E9PEM5;A0A494BZW2;H0YAC6;A0A494C0R9;A0A3B3IS13;A0A3B3IU76;H0Y9N9;Q5T321;A0A0D9SF28;F5GXV7;Q8NFP9;H0YA17;A0A3B3ISK3	A0A494C1L5;P50851;E9PEM5;A0A494BZW2;H0YAC6;A0A494C0R9	Lipopolysaccharide-responsive and beige-like anchor protein	LRBA	1.1057	1.0282	1.0392	1.0577	137	11	16	24
O95833	O95833	Chloride intracellular channel protein 3	CLIC3	1.0363	1.0762	1.0602	1.05757	13	5	6	5
Q14677;H0YD52	Q14677	Clathrin interactor 1	CLINT1	1.081	1.1038	0.98789	1.05756	22	12	12	13
P09486;F5GY03;E5RK62;F5H4E2	P09486;F5GY03	SPARC	SPARC	1.0437	1.0752	1.0533	1.0574	13	12	10	10
O15228;Q5TBH6;Q5TBH8	O15228;Q5TBH6;Q5TBH8	Dihydroxyacetone phosphate acyltransferase	GNPAT	1.0503	0.96808	1.1535	1.05729	39	3	4	5
A0A5F9YFS9;C9JBL1;Q9Y6A9	A0A5F9YFS9;C9JBL1;Q9Y6A9	Signal peptidase complex subunit 1	SPCS1	1.1445	NaN	0.96989	1.0572	2	2	1	1
H7C2J2;H7C2E2;H7C0W5;H7C1Q6;Q9NXE4	H7C2J2;H7C2E2;H7C0W5;H7C1Q6;Q9NXE4	Sphingomyelin phosphodiesterase 4	SMPD4	1.2744	NaN	0.83966	1.05703	17	2	2	2
P48449;A0A0G2JQD0;C9J315	P48449;A0A0G2JQD0	Lanosterol synthase	LSS	0.93752	1.1449	1.0884	1.05694	37	10	12	10
A0A0G2JN29;A0A087X117;Q15155;A0A0G2JP90;A0A087WW46;H3BUC9	A0A0G2JN29;A0A087X117;Q15155;A0A0G2JP90;A0A087WW46	Nodal modulator 1	NOMO1	1.0475	1.0821	1.0407	1.05677	66	10	12	14
Q9H832;I3L286;D6RB11;I3L4C5;H0Y9X8	Q9H832	Ubiquitin-conjugating enzyme E2 Z	UBE2Z	1.066	1.0502	1.0536	1.0566	14	9	10	10
H0Y9X1;Q96EY4;D6RA57;D6RE67;D6RC31	H0Y9X1;Q96EY4;D6RA57	Translation machinery-associated protein 16	TMA16	0.99197	1.0086	1.1686	1.05639	11	2	3	3
O96019;H7C5S0;C9JQT2;O94805	O96019;H7C5S0	Actin-like protein 6A	ACTL6A	1.0482	1.153	0.96793	1.05638	20	6	8	11
Q13131;Q96E92;A0A087WXX9;P54646	Q13131;Q96E92;A0A087WXX9;P54646	5-AMP-activated protein kinase catalytic subunit alpha-1;5-AMP-activated protein kinase catalytic subunit alpha-2	PRKAA1;PRKAA2	1.1961	0.98812	0.98422	1.05615	28	6	5	5
P20618	P20618	Proteasome subunit beta type-1	PSMB1	1.079	1.0749	1.0145	1.05613	14	12	12	14
Q6P161	Q6P161	39S ribosomal protein L54, mitochondrial	MRPL54	NaN	1.0377	1.0743	1.056	6	2	2	3
Q96RE7	Q96RE7	Nucleus accumbens-associated protein 1	NACC1	1.1579	0.95395	NaN	1.05592	24	2	2	1
P32320	P32320	Cytidine deaminase	CDA	1.0184	1.0748	1.0745	1.0559	7	4	4	4
Q13188;E5RFQ9;A0A087WZ06	Q13188;E5RFQ9;A0A087WZ06	Serine/threonine-protein kinase 3;Serine/threonine-protein kinase 3 36kDa subunit;Serine/threonine-protein kinase 3 20kDa subunit	STK3	1.1618	0.94994	NaN	1.05587	28	5	5	5
Q15050	Q15050	Ribosome biogenesis regulatory protein homolog	RRS1	1.0297	1.0116	1.126	1.05577	18	3	4	3
P49720;A0A087WXQ8;A0A087WY10;A0A087WUL2	P49720;A0A087WXQ8;A0A087WY10;A0A087WUL2	Proteasome subunit beta type-3	PSMB3	1.084	1.068	1.0152	1.05573	9	8	8	9
Q9Y3C6	Q9Y3C6	Peptidyl-prolyl cis-trans isomerase-like 1	PPIL1	1.1193	1.0274	1.0205	1.05573	8	2	3	2
G3V4W4;Q96EK6	G3V4W4;Q96EK6	Glucosamine 6-phosphate N-acetyltransferase	GNPNAT1	NaN	1.113	0.99758	1.05529	9	1	2	2
O75600;C9IZC9;H7BZ75	O75600	2-amino-3-ketobutyrate coenzyme A ligase, mitochondrial	GCAT	1.133	1.051	0.98175	1.05525	17	5	7	6
A0A0A0MT83;P26440;A0A0S2Z4K7;H0YN10;H0YLC3;H7C4G6;H0YKV0;A0A087WVD3	A0A0A0MT83;P26440;A0A0S2Z4K7;H0YN10;H0YLC3;H7C4G6	Isovaleryl-CoA dehydrogenase, mitochondrial	IVD	0.94133	1.1684	NaN	1.05487	21	3	2	2
Q7Z2W4;C9J6P4;H7C5K1	Q7Z2W4;C9J6P4	Zinc finger CCCH-type antiviral protein 1	ZC3HAV1	1.0826	1.0368	1.0451	1.05483	57	12	12	13
Q9NUJ1	Q9NUJ1	Mycophenolic acid acyl-glucuronide esterase, mitochondrial	ABHD10	1.1264	0.9659	1.0722	1.05483	17	14	15	13
A0A140T9H5;O19617;P10321;A0A140T9U8;A2AEA2;A0A140T921;A0A140TA05;A0A1W2PRU9;A0A140T9L3;A0A140T942;A0A140T9E1;A0A140T9Q4;A0A140T9S7;A0A140TA19;A0A140T9Z7;A0A140TA12;F8W9Z8;A0A0G2JKJ1;A0A140TA03	A0A140T9H5;O19617;P10321;A0A140T9U8;A2AEA2;A0A140T921;A0A140TA05;A0A1W2PRU9;A0A140T9L3;A0A140T942;A0A140T9E1	HLA class I histocompatibility antigen, Cw-7 alpha chain	HLA-C	1.0391	1.0641	1.0612	1.0548	18	5	5	8
P04350;M0R2D3;A6NNZ2;M0R278;M0QY85;M0R0X0;M0QY37;M0QX14;M0QZL7;M0QYM7;M0R042;CON__ENSEMBL:ENSBTAP00000025008;Q9H4B7;M0R1I1;M0R2T4;A0A075B724	P04350	Tubulin beta-4A chain	TUBB4A	1.0201	1.0116	1.1327	1.0548	20	6	6	4
P15924	P15924	Desmoplakin	DSP	1.0548	1.0509	1.0587	1.0548	163	29	27	25
S4R341	S4R341		NOLC1	NaN	1.0309	1.0787	1.0548	5	1	2	1
A0A0A0MS51;A0A0A0MT01;P06396;CON__Q3SX14;A0A0U1RQL8	A0A0A0MS51;A0A0A0MT01;P06396;CON__Q3SX14	Gelsolin	GSN	1.0203	1.0787	1.0653	1.05477	33	22	22	22
O95407	O95407	Tumor necrosis factor receptor superfamily member 6B	TNFRSF6B	1.0895	1.0593	1.0155	1.05477	12	7	9	7
Q9NWU2	Q9NWU2	Glucose-induced degradation protein 8 homolog	GID8	1.0577	1.264	0.84175	1.05448	11	3	3	4
Q9Y5P6	Q9Y5P6	Mannose-1-phosphate guanyltransferase beta	GMPPB	0.9806	1.1336	1.0492	1.05447	17	8	7	8
H0YFD6;P40939;A0A2R8Y4F5;A0A2R8YG21;A0A2R8Y688	H0YFD6;P40939;A0A2R8Y4F5;A0A2R8YG21	Trifunctional enzyme subunit alpha, mitochondrial;Long-chain enoyl-CoA hydratase;Long chain 3-hydroxyacyl-CoA dehydrogenase	HADHA	1.0687	1.0471	1.0476	1.05447	42	38	37	32
Q96CN7;D6RGE2	Q96CN7	Isochorismatase domain-containing protein 1	ISOC1	1.1097	1.0499	1.0036	1.0544	14	4	7	6
A0A590UJW4;E7EQB3;Q9BSV6;A0A590UJ73;B0V3J0;A9C4B9;A0A0G2JNL0;A0A0G2JNK5;A0A590UK37	A0A590UJW4;E7EQB3;Q9BSV6;A0A590UJ73;B0V3J0;A9C4B9;A0A0G2JNL0;A0A0G2JNK5	tRNA-splicing endonuclease subunit Sen34	TSEN34	1.0731	NaN	1.0357	1.0544	16	3	1	4
H0YM23;O75179;A0A1W2PQ15;E9PDP5;Q8IWZ3;H7C2F5;H3BLS9;D6RHC4;H0YLQ3	H0YM23;O75179;A0A1W2PQ15;E9PDP5;Q8IWZ3	Ankyrin repeat domain-containing protein 17;Ankyrin repeat and KH domain-containing protein 1	ANKRD17;ANKHD1	0.99457	1.1466	1.0219	1.05436	86	5	5	7
Q9UKE5;C9J338	Q9UKE5	TRAF2 and NCK-interacting protein kinase	TNIK	0.98334	1.1128	1.0669	1.05435	60	20	14	16
P04062;A0A0G2JNZ5;A0A0G2JLB3;A0A0G2JNZ0	P04062;A0A0G2JNZ5;A0A0G2JLB3	Glucosylceramidase	GBA	1.1672	1.0392	0.95621	1.0542	27	2	2	2
Q9UHN6;F5H6B2;B4E1B9;H3BLX9	Q9UHN6;F5H6B2	Transmembrane protein 2	TMEM2	0.9811	1.0198	1.1613	1.05407	80	7	8	9
Q15397	Q15397	Pumilio domain-containing protein KIAA0020	KIAA0020	0.95265	1.0663	1.1424	1.05378	34	5	5	9
P19525;C9JZT2;F8WBH4	P19525	Interferon-induced, double-stranded RNA-activated protein kinase	EIF2AK2	0.98336	1.0699	1.1076	1.05362	21	10	10	12
P82933;H7BZC4	P82933	28S ribosomal protein S9, mitochondrial	MRPS9	1.1255	1.0136	1.0217	1.0536	25	13	12	12
Q9UBR2	Q9UBR2	Cathepsin Z	CTSZ	1.2692	0.83057	1.061	1.05359	11	4	7	7
Q8TBC4;F8W8D4;F8WF86	Q8TBC4;F8W8D4	NEDD8-activating enzyme E1 catalytic subunit	UBA3	0.99144	1.1156	1.0527	1.05325	22	7	10	9
P62760;E9PE24;E7ER47;Q9UM19	P62760;E9PE24;E7ER47	Visinin-like protein 1	VSNL1	1.0568	1.0172	1.0853	1.0531	13	6	6	9
Q9Y248;M0QXS3;M0R043	Q9Y248;M0QXS3;M0R043	DNA replication complex GINS protein PSF2	GINS2	1.1785	1.1512	0.82938	1.05303	10	2	2	2
Q99436;Q5TBG5	Q99436;Q5TBG5	Proteasome subunit beta type-7;Proteasome subunit beta type	PSMB7	1.0921	1.0354	1.0311	1.05287	11	8	10	8
Q9ULC5	Q9ULC5	Long-chain-fatty-acid--CoA ligase 5	ACSL5	0.9889	1.0607	1.109	1.05287	32	19	20	21
O75663	O75663	TIP41-like protein	TIPRL	1.1004	1.1418	0.91629	1.05283	16	10	11	9
A0A140T8Z0;A0A0G2JH68;O60610;H9KV28;A0A2R8Y5N1;H7C2W8;B4E2I7;A0A2R8YEF8	A0A140T8Z0;A0A0G2JH68;O60610;H9KV28;A0A2R8Y5N1	Protein diaphanous homolog 1	DIAPH1	0.99849	1.0582	1.1015	1.05273	59	10	13	20
O95470;H0Y3V8;H7BXL7	O95470	Sphingosine-1-phosphate lyase 1	SGPL1	0.98401	1.1082	1.0652	1.05247	27	12	10	13
Q8TDD1;F8VRX4;H0YHZ9;H0YHH7	Q8TDD1	ATP-dependent RNA helicase DDX54	DDX54	1.1913	0.97586	0.98999	1.05238	46	7	13	13
Q07960;H0YE29;E9PNR6	Q07960;H0YE29;E9PNR6	Rho GTPase-activating protein 1	ARHGAP1	1.128	1.0483	0.98082	1.05237	27	8	8	8
P52907	P52907	F-actin-capping protein subunit alpha-1	CAPZA1	1.0326	1.0232	1.1013	1.05237	13	12	14	15
Q12834	Q12834	Cell division cycle protein 20 homolog	CDC20	1.0185	0.97223	1.1659	1.05221	21	4	4	3
P40121;E7ENU9;B8ZZL6;H7C0X8	P40121;E7ENU9;B8ZZL6	Macrophage-capping protein	CAPG	1.0593	1.0226	1.0742	1.05203	14	11	12	12
J3KN29;O00233;F5H5V4;F5GX23;F5H169;F5H7X1	J3KN29;O00233;F5H5V4;F5GX23;F5H169	26S proteasome non-ATPase regulatory subunit 9	PSMD9	1.0194	1.0939	1.0425	1.05193	11	8	7	6
Q68E01	Q68E01	Integrator complex subunit 3	INTS3	1.1087	1.0451	1.0016	1.0518	53	3	4	4
Q9H2D6;F6WYE2;F6TR96;H0Y5J9;F6WMF4	Q9H2D6	TRIO and F-actin-binding protein	TRIOBP	1.0021	1.0284	1.1249	1.0518	109	8	8	10
P40763;G8JLH9;K7EP08	P40763;G8JLH9	Signal transducer and activator of transcription 3;Signal transducer and activator of transcription	STAT3	1.0305	1.1085	1.0163	1.05177	39	11	10	11
Q53GQ0;A0A1B0GV93;A0A1B0GVY6;E9PI21	Q53GQ0;A0A1B0GV93;A0A1B0GVY6	Very-long-chain 3-oxoacyl-CoA reductase	HSD17B12	1.0397	1.0375	1.078	1.05173	15	7	8	9
Q96N67;A0A1B0GUE9;A0A1B0GWE0;A0A1B0GVW2;A0A0C4DGY6;A0A0U1RRC1;A0A0U1RQJ5;A0A0U1RQT6;K7ESB7;Q96HP0	Q96N67	Dedicator of cytokinesis protein 7	DOCK7	1.1065	0.9378	1.1108	1.0517	109	12	15	11
Q9Y333	Q9Y333	U6 snRNA-associated Sm-like protein LSm2	LSM2	1.0099	1.1013	1.0435	1.05157	6	5	6	6
Q14232;H0YGG4;F5H0D0	Q14232	Translation initiation factor eIF-2B subunit alpha	EIF2B1	NaN	0.98878	1.1143	1.05154	16	1	2	3
E7EMP6;Q96FZ2;D6RAZ3;D6RAI0;D6RGK7;D6R9T3	E7EMP6;Q96FZ2;D6RAZ3	Embryonic stem cell-specific 5-hydroxymethylcytosine-binding protein	HMCES	1.0172	NaN	1.0858	1.0515	19	2	1	2
Q9UMX5	Q9UMX5	Neudesin	NENF	NaN	1.0757	1.0273	1.0515	11	1	4	2
P26447	P26447	Protein S100-A4	S100A4	1.0996	1.0248	1.0301	1.0515	6	7	8	7
Q92890;C9JNP9;C9IZG3;C9J6N9	Q92890	Ubiquitin fusion degradation protein 1 homolog	UFD1L	1.1045	1.0421	1.0078	1.05147	14	9	9	11
Q10570;A0A087X101;E9PIM1	Q10570	Cleavage and polyadenylation specificity factor subunit 1	CPSF1	0.95119	1.0322	1.1709	1.05143	69	7	7	7
P10155;H0Y9N5;G5E9R9;D6RDN1;D6RE09	P10155	60 kDa SS-A/Ro ribonucleoprotein	TROVE2	1.0887	1.0175	1.048	1.0514	29	12	14	13
O60343;A0A3B3IRT3;Q5JU47;C9JIE2;Q86TI0	O60343;A0A3B3IRT3	TBC1 domain family member 4	TBC1D4	1.175	0.93426	1.0449	1.05139	63	12	14	14
Q01082;A0A087WUZ3;F8W6C1;A4QPE4	Q01082;A0A087WUZ3	Spectrin beta chain, non-erythrocytic 1	SPTBN1	0.98983	1.0991	1.0649	1.05128	142	89	91	89
P49588;H3BPK7	P49588	Alanine--tRNA ligase, cytoplasmic	AARS	1.0653	1.0719	1.0161	1.0511	51	39	41	42
P84085;C9J1Z8	P84085;C9J1Z8	ADP-ribosylation factor 5	ARF5	1.1353	1.0141	1.0039	1.0511	11	3	6	5
P14550;Q5T621;V9GYG2;V9GYP9	P14550	Alcohol dehydrogenase [NADP(+)]	AKR1A1	1.0505	1.0745	1.0279	1.05097	22	19	18	16
P30043;A0A2R8YEP4;M0R192;A0A2R8Y7Y9;M0QZL1	P30043;A0A2R8YEP4;M0R192	Flavin reductase (NADPH)	BLVRB	1.0692	1.0191	1.0641	1.0508	11	10	9	11
Q15021;E7EN77;F5H431;F5GZK7	Q15021;E7EN77	Condensin complex subunit 1	NCAPD2	1.0998	1.0072	1.0451	1.0507	75	7	8	9
P30740;C9J7N5;A0A0C4DGW9;O75830	P30740	Leukocyte elastase inhibitor	SERPINB1	1.0475	0.9556	1.1488	1.05063	19	7	11	9
Q9H5V8	Q9H5V8	CUB domain-containing protein 1	CDCP1	1.053	1.0473	1.0513	1.05053	46	10	8	10
Q9BT09;A0A0C4DFY8	Q9BT09	Protein canopy homolog 3	CNPY3	0.97404	0.91691	1.2604	1.05045	14	3	3	2
A0A286YF22;O43175;A0A2C9F2M7;A0A286YFA2;A0A286YFL2;A0A286YFM8;A0A286YER3;A0A286YFC8;A0A286YFB2;A0A286YF34;A0A286YFF3;A0A286YFK5;A0A286YF78;A0A286YFE1	A0A286YF22;O43175;A0A2C9F2M7;A0A286YFA2;A0A286YFL2;A0A286YFM8;A0A286YER3;A0A286YFC8;A0A286YFB2	D-3-phosphoglycerate dehydrogenase	PHGDH	1.047	1.0445	1.0596	1.05037	24	22	20	19
Q9H0B6;A8MZ87;E9PQ02;A8MX29;E9PP09;C9JHT2;E9PM83;E9PI24	Q9H0B6;A8MZ87	Kinesin light chain 2	KLC2	1.0667	1.1063	0.97788	1.05029	38	10	8	6
O75616;J3QSB2;J3QRV9;K7EQJ8;J3QT61	O75616;J3QSB2	GTPase Era, mitochondrial	ERAL1	0.95187	1.1512	1.0475	1.05019	22	7	6	7
Q13153;B3KNX7;E9PM17;H0YCG5;E9PKH9;H0YCM0	Q13153;B3KNX7;E9PM17;H0YCG5	Serine/threonine-protein kinase PAK 1;Non-specific serine/threonine protein kinase	PAK1	1.0506	1.1014	0.99855	1.05018	26	5	5	4
C9JG87;Q9NYK5	C9JG87;Q9NYK5	39S ribosomal protein L39, mitochondrial	MRPL39	1.0259	1.0899	1.0346	1.05013	20	6	6	6
Q99584	Q99584	Protein S100-A13	S100A13	1.0116	1.036	1.102	1.04987	6	5	6	6
P17655	P17655	Calpain-2 catalytic subunit	CAPN2	1.0423	1.0159	1.0911	1.04977	33	24	25	27
Q9Y617	Q9Y617	Phosphoserine aminotransferase	PSAT1	1.0629	1.0344	1.0518	1.0497	20	22	18	19
Q9H008;Q5T1Z0	Q9H008;Q5T1Z0	Phospholysine phosphohistidine inorganic pyrophosphate phosphatase	LHPP	1.0683	0.99769	1.0831	1.0497	12	4	5	5
A0A590UJD9;A0A0C4DFT3;A0A590UJ08;Q12959;A0A590UJ18;A0A590UJS9;A0A590UKA8;A0A590UJC5;A0A590UJR5;A0A590UJ68;A0A590UJ81;A0A590UK81;A0A590UJ29;A0A590UJX2;A0A590UK48;C9JUA9;A0A590UJR4;A0A590UJ64;E7EQD7;A0A590UJL2;A0A590UK02;A0A590UK70;A0A590UJ25;A0A590UJ95;B4E2H8;C9JN61;A0A590UK52;C9IYP1;C9JCP6;A0A590UJ86;A8MUT6;A0A590UJZ4;H7C325;A0A3B3ISW2;B7Z2T4;A0A3B3ITF1;B5MCC5;E9PIW2;F8VYC1;E9PN83;Q15700;H7C166;F…	A0A590UJD9;A0A0C4DFT3;A0A590UJ08;Q12959;A0A590UJ18;A0A590UJS9;A0A590UKA8;A0A590UJC5;A0A590UJR5;A0A590UJ68;A0A590UJ81;A0A590UK81;A0A590UJ29;A0A590UJX2;A0A590UK48;C9JUA9;A0A590UJR4;A0A590UJ64;E7EQD7;A0A590UJL2;A0A590UK02	Disks large homolog 1	DLG1	1.0994	0.99386	1.0558	1.04969	36	11	14	12
F5H365;Q15436;G3V4V1;G3V1W4;G3V3G5;G3V2R6;G3V5X8;G3V4Q2;G3V5K1	F5H365;Q15436	Protein transport protein Sec23A	SEC23A	1.0427	1.0224	1.0838	1.04963	37	16	15	22
Q9BS26	Q9BS26	Endoplasmic reticulum resident protein 44	ERP44	1.0957	1.0735	0.97966	1.04962	20	11	8	9
A0A087X1Z3;Q9UL46;H0YM70;H0YKU2	A0A087X1Z3;Q9UL46;H0YM70	Proteasome activator complex subunit 2	PSME2	1.0366	1.0126	1.0994	1.04953	15	12	10	12
P02795;CON__P67983;Q8N339;P13640;H3BSP9	P02795;CON__P67983;Q8N339;P13640	Metallothionein-2;Metallothionein-1M;Metallothionein-1G	MT2A;MT1M;MT1G	1.0731	1.0591	1.0155	1.04923	3	1	1	1
Q9Y2W2;F5H5G4	Q9Y2W2	WW domain-binding protein 11	WBP11	1.201	0.96367	0.98295	1.04921	30	6	10	6
O60488;H0Y9A0;D6RDA8;D6RD96;D6RF95	O60488	Long-chain-fatty-acid--CoA ligase 4	ACSL4	0.91705	1.1744	1.0561	1.04918	35	4	5	6
Q9Y639;Q9UFM8;H3BU51	Q9Y639;Q9UFM8;H3BU51	Neuroplastin	NPTN;DKFZp566H1924	1.045	0.95106	1.1513	1.04912	20	3	3	3
Q99615;K7ESP1;K7EIH8;K7EPP7;K7ER44;K7ELJ8;K7EJL5;K7EN19;K7EJV7;K7EK03;K7EJE9;K7EJ24	Q99615;K7ESP1;K7EIH8;K7EPP7	DnaJ homolog subfamily C member 7	DNAJC7	0.97918	1.0736	1.0944	1.04906	32	13	15	12
F5H702;Q96GC5;F5H8D0	F5H702;Q96GC5;F5H8D0	39S ribosomal protein L48, mitochondrial	MRPL48	0.89891	1.0832	1.1641	1.04874	7	4	4	3
Q9UBV2;G3V3B3	Q9UBV2	Protein sel-1 homolog 1	SEL1L	0.90447	1.0878	1.1536	1.04862	38	2	3	5
A0A075B6F9;Q9Y314;M0R3B2;M0R1K2;M0QX85;A0A075B797;M0R1T7	A0A075B6F9;Q9Y314;M0R3B2;M0R1K2	Nitric oxide synthase-interacting protein	NOSIP	1.018	1.0927	1.0349	1.04853	17	11	9	8
A0MZ66	A0MZ66	Shootin-1	KIAA1598	1.0798	1.0174	1.0479	1.04837	37	17	21	20
Q969Z0;C9J7P5;H7C4R5;C9IZN7;C9J5A2;C9J347	Q969Z0	Protein TBRG4	TBRG4	1.1828	1.0039	0.95827	1.04832	32	5	8	14
O00483	O00483	Cytochrome c oxidase subunit NDUFA4	NDUFA4	1.0775	1.0383	1.0291	1.0483	6	3	4	3
K7EN45;Q13526;K7EMU7	K7EN45;Q13526;K7EMU7	Peptidyl-prolyl cis-trans isomerase NIMA-interacting 1	PIN1	1.0005	1.1125	1.0313	1.0481	5	3	4	3
B1ALA9;P60891;A0A2R8Y7H4;B7ZB02;B1ALA7;A0A0B4J207;P21108;Q15244	B1ALA9;P60891;A0A2R8Y7H4	Ribose-phosphate pyrophosphokinase 1	PRPS1	0.99934	1.0869	1.058	1.04808	17	11	9	11
P62854;Q5JNZ5	P62854;Q5JNZ5	40S ribosomal protein S26;Putative 40S ribosomal protein S26-like 1	RPS26;RPS26P11	1.0084	1.1416	0.9942	1.04807	5	4	4	3
C9JJ19;P82930	C9JJ19;P82930	28S ribosomal protein S34, mitochondrial	MRPS34	1.0693	1.0509	1.0238	1.048	13	9	10	9
Q56VL3	Q56VL3	OCIA domain-containing protein 2	OCIAD2	0.86763	1.1563	1.1198	1.04791	11	3	3	3
Q7Z7H8	Q7Z7H8	39S ribosomal protein L10, mitochondrial	MRPL10	1.0225	1.0525	1.0687	1.0479	14	2	2	2
Q93052;A0A087WZF1;C9JUT4;C9JXK9;C9JIY7;C9JT42;C9J3U9;C9J1K7;C9J5C8;C9J4E3;C9JE51;C9J2R5	Q93052;A0A087WZF1;C9JUT4	Lipoma-preferred partner	LPP	1.1292	1.0245	0.98918	1.04763	26	15	13	12
Q9UBS4;H7C2Y5	Q9UBS4;H7C2Y5	DnaJ homolog subfamily B member 11	DNAJB11	1.0083	1.1152	1.0185	1.04733	16	9	9	9
C9JP00;A0A0A0MQX8;Q9NR56;Q86VM6;C9JCX1;H7C4Y1;B1AKI6;Q9NUK0	C9JP00;A0A0A0MQX8;Q9NR56;Q86VM6	Muscleblind-like protein 1	MBNL1	1.0463	1.0021	1.0934	1.04727	11	7	6	6
Q9ULV4;B4E3S0;H0YHL7;F8W1H8;F8VUX3;F8VSA4;F8VRE9;F8VTT6;F8VVB7;F8VV53;H3BRY3;J3QLV6;J3KSS5;P31146;Q6QEF8	Q9ULV4;B4E3S0	Coronin-1C;Coronin	CORO1C	1.0379	1.0416	1.0622	1.04723	19	17	20	19
P10301;E9PQK5;E9PQC5	P10301	Ras-related protein R-Ras	RRAS	1.0408	1.1417	0.95911	1.0472	15	3	5	6
Q96DG6	Q96DG6	Carboxymethylenebutenolidase homolog	CMBL	1.0291	1.1608	0.95134	1.04708	16	9	8	7
A0A384DVU0;Q8IY17;M0R2C2;M0R2K2;M0QYT1	A0A384DVU0;Q8IY17	Neuropathy target esterase	PNPLA6	0.93954	1.178	1.0236	1.04705	67	2	6	6
O43237;J3KRI4;J3KRZ2;H3BUM4;B4E2E0;J3KSD2	O43237;J3KRI4	Cytoplasmic dynein 1 light intermediate chain 2	DYNC1LI2	1.0363	0.99906	1.1052	1.04685	26	8	10	7
P30040;F8VY02;F8W1G0	P30040;F8VY02	Endoplasmic reticulum resident protein 29	ERP29	1.0677	1.0485	1.0243	1.04683	14	15	12	12
P62875	P62875	DNA-directed RNA polymerases I, II, and III subunit RPABC5	POLR2L	NaN	1.0601	1.0335	1.0468	3	2	2	2
Q15121;B1AKZ5	Q15121;B1AKZ5	Astrocytic phosphoprotein PEA-15	PEA15	1.0667	1.0668	1.0063	1.0466	7	2	3	2
Q96SU4;H0YE19;A0A096LPC8;E9PK98	Q96SU4	Oxysterol-binding protein-related protein 9	OSBPL9	1.0737	0.98025	1.0854	1.04645	30	7	6	10
Q96BR5	Q96BR5	Cytochrome c oxidase assembly factor 7	COA7	1.0463	1.1039	0.9887	1.0463	15	4	3	4
A0A1C7CYX9;Q16555;E5RFU4;H0YBT4;D6RF19	A0A1C7CYX9;Q16555	Dihydropyrimidinase-related protein 2	DPYSL2	1.0456	1.0346	1.0586	1.04627	39	34	36	36
K7ELL7;P14314;A0A0C4DGP4;K7EPW7;K7EKX1;K7EJ70	K7ELL7;P14314	Glucosidase 2 subunit beta	PRKCSH	1.0826	1.023	1.0331	1.04623	20	15	16	16
P51116;I3L1Z2	P51116	Fragile X mental retardation syndrome-related protein 2	FXR2	1.0235	0.97695	1.1382	1.04622	35	9	12	14
P07237;H7BZ94;H0Y3Z3;I3L398;I3L312;I3L4M2;I3NI03;I3L3U6;I3L0S0;I3L3P5;I3L514;I3L1Y5	P07237;H7BZ94;H0Y3Z3	Protein disulfide-isomerase	P4HB	1.0539	1.0411	1.0436	1.0462	35	49	45	44
P09669	P09669	Cytochrome c oxidase subunit 6C	COX6C	1.0683	1.0847	0.98551	1.04617	4	4	4	4
P07919;A0A096LP55	P07919	Cytochrome b-c1 complex subunit 6, mitochondrial	UQCRH	1.0557	1.0025	1.0803	1.04617	6	2	3	4
A0A3B3IU46;Q9BTL3	A0A3B3IU46;Q9BTL3	RNMT-activating mini protein	FAM103A1	0.99507	NaN	1.0972	1.04614	7	2	2	2
P28331;B4DJ81;C9JPQ5;F8WDL5	P28331;B4DJ81	NADH-ubiquinone oxidoreductase 75 kDa subunit, mitochondrial	NDUFS1	1.0875	0.99467	1.0562	1.04612	41	24	28	26
P55265	P55265	Double-stranded RNA-specific adenosine deaminase	ADAR	1.0109	1.0273	1.1	1.04607	69	15	17	21
Q9NZL9;H7C0X7;E5RJR3	Q9NZL9	Methionine adenosyltransferase 2 subunit beta	MAT2B	1.0607	1.0578	1.019	1.04583	19	16	13	14
Q96IJ6;A0A087WUI8;F8WD54;C9JAH0;A0A0U1RRC2;C9J255	Q96IJ6;A0A087WUI8	Mannose-1-phosphate guanyltransferase alpha	GMPPA	1.0703	0.96978	1.0972	1.04576	20	8	9	7
P56385	P56385	ATP synthase subunit e, mitochondrial	ATP5I	1.0723	1.0477	1.0169	1.04563	3	3	3	3
P18615;A0A0A0MT02;A0A0A0MSN9;A0A0G2JI50;E9PD43;A2ABK4	P18615;A0A0A0MT02;A0A0A0MSN9;A0A0G2JI50;E9PD43;A2ABK4	Negative elongation factor E	NELFE	0.98544	1.1245	1.0268	1.04558	19	11	9	8
P48960;M0QY55;B4DWB8;M0R0K5;Q9UHX3	P48960	CD97 antigen;CD97 antigen subunit alpha;CD97 antigen subunit beta	CD97	1.0641	1.0501	1.0225	1.04557	30	6	8	9
R4GMR5;P48556;K7EJR3;K7EJC1;K7ERW6;K7ENY6	R4GMR5;P48556;K7EJR3	26S proteasome non-ATPase regulatory subunit 8	PSMD8	0.99413	1.1669	0.9754	1.04548	17	3	8	9
A0A2R8Y7Q9;A0A2R8Y5S9;Q9Y5P4;A0A2R8YEK8;A0A2R8YE18;A0A2R8Y7C5;A0A2R8Y5H3;A0A2U3TZL3;A0A2R8YEA4;A0A2R8YFI2;A0A2R8YE59;A0A2R8YCI0;A0A2R8YFA1;A0A2R8YDX6;A0A2R8Y773	A0A2R8Y7Q9;A0A2R8Y5S9;Q9Y5P4;A0A2R8YEK8;A0A2R8YE18;A0A2R8Y7C5;A0A2R8Y5H3;A0A2U3TZL3;A0A2R8YEA4;A0A2R8YFI2;A0A2R8YE59	Collagen type IV alpha-3-binding protein	COL4A3BP	1.0682	1.0449	1.0232	1.04543	32	9	9	10
H0YIY8;G3V5Z3;Q6IN85;H0YJN6;G3V5A2	H0YIY8;G3V5Z3;Q6IN85;H0YJN6	Serine/threonine-protein phosphatase 4 regulatory subunit 3A	SMEK1	1.076	1.0075	1.0526	1.04537	27	3	2	3
P57740;G3V1T4;H0YG15	P57740	Nuclear pore complex protein Nup107	NUP107	1.1055	0.97703	1.0534	1.04531	51	8	7	11
Q9P0J0;U3KQP3;B4DEZ3;K7EJE1;E7ENQ6	Q9P0J0	NADH dehydrogenase [ubiquinone] 1 alpha subcomplex subunit 13	NDUFA13	1.0879	1.0369	1.011	1.04527	8	5	5	5
Q969S3	Q969S3	Zinc finger protein 622	ZNF622	1.0165	1.0419	1.0773	1.04523	24	11	11	12
E9PLK3;P55786;A6NEC2;E9PP11;H0YDG0;E9PJY4;E9PJ74;E9PPD4;E9PRQ5;H0YCQ5;E9PI82;E9PJF9;E9PPZ2	E9PLK3;P55786	Puromycin-sensitive aminopeptidase	NPEPPS	1.0304	1.0329	1.0719	1.04507	47	33	32	37
P18206;A0A096LPE1	P18206	Vinculin	VCL	1.0561	1.0403	1.0382	1.04487	75	46	47	44
P32929	P32929	Cystathionine gamma-lyase	CTH	1.1036	0.91799	1.1129	1.04483	22	2	2	2
P30044	P30044	Peroxiredoxin-5, mitochondrial	PRDX5	1.0215	1.0486	1.0638	1.04463	13	12	13	12
P50151;A0A024R161	P50151;A0A024R161	Guanine nucleotide-binding protein G(I)/G(S)/G(O) subunit gamma-10;Guanine nucleotide-binding protein subunit gamma	GNG10;hCG_1994888	NaN	1.1988	0.89041	1.0446	4	1	2	2
Q9H9J2	Q9H9J2	39S ribosomal protein L44, mitochondrial	MRPL44	1.0648	1.0567	1.0123	1.0446	17	3	4	2
Q13177;H7C1X3	Q13177	Serine/threonine-protein kinase PAK 2;PAK-2p27;PAK-2p34	PAK2	1.0532	1.0156	1.0649	1.04457	26	24	26	26
A2A2D0;P16949	A2A2D0;P16949	Stathmin	STMN1	1.0811	1.0477	1.0047	1.0445	6	11	8	5
Q5W0H4;A0A0B4J2C3;P13693;J3KPG2;E9PJF7;Q56UQ5;H0YCX0	Q5W0H4;A0A0B4J2C3;P13693;J3KPG2;E9PJF7;Q56UQ5	Translationally-controlled tumor protein;TPT1-like protein	TPT1	1.0097	1.0705	1.0531	1.04443	7	6	7	6
A0A0B4J2E5;Q15269;A0A0J9YX21;C9J544	A0A0B4J2E5;Q15269	Periodic tryptophan protein 2 homolog	PWP2	0.89998	1.2047	1.0285	1.04439	39	3	5	8
O60341;R4GMQ1;R4GMP9	O60341;R4GMQ1	Lysine-specific histone demethylase 1A	KDM1A	0.98117	1.0374	1.1144	1.04432	37	10	12	14
Q2TAL8;C9JAL2;C9JIA8	Q2TAL8	Glutamine-rich protein 1	QRICH1	1.2169	0.98439	0.93154	1.04428	19	2	3	5
Q9Y6W5;A0A590UJ74;Q9UPY6	Q9Y6W5	Wiskott-Aldrich syndrome protein family member 2	WASF2	1.0609	1.0054	1.0664	1.04423	17	4	5	5
P00403	P00403	Cytochrome c oxidase subunit 2	MT-CO2	1.0503	1.0324	1.0497	1.04413	8	6	5	6
K7EJL1;Q9BXS5;E7ENJ6;A0A087WZX7;K7EQX3;Q9Y6Q5;K7EK69;K7ERH5;K7EPJ8;K7EL08;K7ENA7;K7EPR4;K7EJJ1	K7EJL1;Q9BXS5;E7ENJ6	AP-1 complex subunit mu-1	AP1M1	1.0492	1.142	0.94113	1.04411	21	6	6	6
Q5T5C7;P49591	Q5T5C7;P49591	Serine--tRNA ligase, cytoplasmic	SARS	1.0413	1.0313	1.0596	1.04407	29	17	18	16
Q8NCN5;A8MT40;H3BQG3	Q8NCN5;A8MT40;H3BQG3	Pyruvate dehydrogenase phosphatase regulatory subunit, mitochondrial	PDPR	0.96591	1.0637	1.1025	1.04404	46	2	3	5
P31150;G5E9U5	P31150	Rab GDP dissociation inhibitor alpha	GDI1	1.0589	1.0204	1.0528	1.04403	25	7	9	8
P17900;H0YBY3;E5RJD0	P17900;H0YBY3	Ganglioside GM2 activator;Ganglioside GM2 activator isoform short	GM2A	1.0057	1.003	1.1234	1.04403	8	4	6	5
O75915;F8WF90;C9JQU6;F8WF33	O75915;F8WF90;C9JQU6;F8WF33	PRA1 family protein 3	ARL6IP5	1.1048	0.99359	1.0336	1.044	5	3	5	3
A0A499FJL2;A0A494C1E0;Q15031;E9PHM2;C9JYR8	A0A499FJL2;A0A494C1E0;Q15031;E9PHM2	Probable leucine--tRNA ligase, mitochondrial	LARS2	1.135	0.92041	1.0764	1.04394	33	4	4	4
G5E9A6;P51784;Q5JXD3	G5E9A6;P51784	Ubiquitin carboxyl-terminal hydrolase;Ubiquitin carboxyl-terminal hydrolase 11	USP11	1.0372	1.0267	1.0679	1.04393	48	18	21	20
P36542	P36542	ATP synthase subunit gamma, mitochondrial	ATP5C1	1.0776	1.0387	1.0154	1.0439	13	9	9	8
G5EA48;Q7Z6B7;A0A075B7C8;A0A075B743;A0A286YEY3;A0A075B7B5;B7ZM87;P0DMP2;P0DJJ0;O75044	G5EA48;Q7Z6B7	SLIT-ROBO Rho GTPase-activating protein 1	SRGAP1	0.815	1.1807	1.1357	1.0438	51	3	3	3
P63010;A0A087X253;A0A087WU93;A0A087WZQ6;A0A087WYD1;K7ERB2;K7EN71;K7EJX1;K7EJ01;H7C034	P63010;A0A087X253;A0A087WU93;A0A087WZQ6	AP-2 complex subunit beta	AP2B1	1.0355	1.0964	0.99948	1.04379	44	17	23	21
E9PKG6;P80303;Q2L696;E9PLR0;E9PLE9;A0A2R8Y6G7;H0YEG8;H0YD18;E9PM22;E9PJP3	E9PKG6;P80303;Q2L696	Nucleobindin-2;Nesfatin-1	NUCB2;Nucb2	1.0289	0.97749	1.1249	1.04376	17	8	14	12
Q00688;G3V5F2	Q00688	Peptidyl-prolyl cis-trans isomerase FKBP3	FKBP3	1.0405	1.063	1.0277	1.04373	10	17	13	14
P43304;F5GYK7;E9PDK4;E7EM56	P43304	Glycerol-3-phosphate dehydrogenase, mitochondrial	GPD2	1.0372	1.0815	1.0123	1.04367	43	19	20	19
Q16698;E5RJD2;E5RJG7;E5RFV2;E5RID6;H0YAW3	Q16698	2,4-dienoyl-CoA reductase, mitochondrial	DECR1	1.0538	0.96944	1.1077	1.04365	22	9	8	9
O75323;C9K068;C9J7B1;H7C333;F8WBI5	O75323;C9K068	Protein NipSnap homolog 2	GBAS	0.97895	1.1927	0.9589	1.04352	16	5	5	6
Q7Z7A3	Q7Z7A3	Cytoplasmic tRNA 2-thiolation protein 1	CTU1	1.0905	NaN	0.99633	1.04342	20	2	1	3
Q01780;K7EJ37	Q01780	Exosome component 10	EXOSC10	1.0317	1.0774	1.0211	1.0434	55	12	16	18
A0A0G2JIF2;A0A0G2JI36;A0A1W2PSE7;A0A0G2JL56;A0A1W2PQD0	A0A0G2JIF2;A0A0G2JI36;A0A1W2PSE7;A0A0G2JL56;A0A1W2PQD0			1.0642	1.0325	1.0333	1.04333	21	8	8	8
P18084;H7C4W1;H7C5U2;V9GZ57;V9GYZ1	P18084;H7C4W1;H7C5U2	Integrin beta-5;Integrin beta	ITGB5	0.99242	0.99757	1.1397	1.04323	44	3	2	5
O75116;E9PF63;Q14DU5;D6REE7;C9JFJ0	O75116;E9PF63	Rho-associated protein kinase 2	ROCK2	1.0462	1.0514	1.0319	1.04317	80	39	46	41
Q13740;F5GXJ9;H7C543	Q13740;F5GXJ9	CD166 antigen	ALCAM	1.1137	1.0092	1.0053	1.04273	30	16	14	18
H0YBP1;E7ESA6;Q05397;E9PEI4;H0YB16;H0YBZ1;B4DWJ1;E5RHD8;E5RI03;H0YB33;E5RJQ2;E5RG80;H0YB99	H0YBP1;E7ESA6;Q05397;E9PEI4;H0YB16;H0YBZ1;B4DWJ1	Focal adhesion kinase 1	PTK2	NaN	1.0964	0.98894	1.04267	57	2	5	3
Q9UNF0;A0A0U1RR22;B0QYG7;B0QYG8;H0Y923	Q9UNF0;A0A0U1RR22	Protein kinase C and casein kinase substrate in neurons protein 2	PACSIN2	1.0685	1.0201	1.0394	1.04267	23	13	12	12
Q9NX58;D6RDJ1	Q9NX58	Cell growth-regulating nucleolar protein	LYAR	1.022	1.0014	1.1044	1.0426	17	11	11	11
Q14651;C9JAM8	Q14651;C9JAM8	Plastin-1	PLS1	1.0871	1.0629	0.97759	1.04253	36	10	10	11
Q9BYD6;H0Y8N7	Q9BYD6;H0Y8N7	39S ribosomal protein L1, mitochondrial	MRPL1	1.0752	1.0007	1.0516	1.0425	16	9	9	10
P62310	P62310	U6 snRNA-associated Sm-like protein LSm3	LSM3	1.0402	1.049	1.0382	1.04247	3	3	3	4
Q96DB5;E5RH53;H0YC67;H0YB03;H0YB83;H0YC27;H0YBD9;E5RGC8;H0YAP5	Q96DB5;E5RH53;H0YC67;H0YB03;H0YB83;H0YC27;H0YBD9	Regulator of microtubule dynamics protein 1	RMDN1	0.91572	1.0396	1.1714	1.04224	22	5	4	5
Q9H2W6;A0A087WT51;A0A087WT90	Q9H2W6	39S ribosomal protein L46, mitochondrial	MRPL46	1.0694	1.0852	0.97196	1.04219	17	4	4	3
Q9Y5K6	Q9Y5K6	CD2-associated protein	CD2AP	0.99762	1.0781	1.0507	1.04214	35	12	17	18
H0Y9G6;E7ETU7;P09001;E9PF06;D6RC14	H0Y9G6;E7ETU7;P09001;E9PF06;D6RC14	39S ribosomal protein L3, mitochondrial	MRPL3	1.0178	1.0243	1.0843	1.04213	18	3	4	3
P04843;B7Z4L4;F8WF32	P04843;B7Z4L4	Dolichyl-diphosphooligosaccharide--protein glycosyltransferase subunit 1	RPN1	1.0566	1.0374	1.031	1.04167	37	26	28	27
Q8WX93;H0YA05;F8WA26;A0A3B3ISX8;D6R9F5	Q8WX93	Palladin	PALLD	1.0311	1.1053	0.98853	1.04164	63	15	23	22
P49257	P49257	Protein ERGIC-53	LMAN1	1.0788	1.0437	1.0021	1.04153	20	11	10	6
Q9H9B4;D6RFI0;D6RDG7;S4R2X2;D6RAE9	Q9H9B4;D6RFI0;D6RDG7;S4R2X2	Sideroflexin-1	SFXN1	1.0505	1.0387	1.0352	1.04147	16	14	12	12
D6RAY7;D6R9P4;P46926;D6RB13;D6RFF8;D6R917;V9GYW0;V9GYK3	D6RAY7;D6R9P4;P46926;D6RB13;D6RFF8;D6R917	Glucosamine-6-phosphate isomerase;Glucosamine-6-phosphate isomerase 1	GNPDA1	1.0525	1.1251	0.94617	1.04126	14	6	7	9
O75348;F2Z307;O95670	O75348	V-type proton ATPase subunit G 1	ATP6V1G1	1.0305	1.0535	1.0394	1.04113	7	7	7	7
P56537;B7ZBH1;A0A0U1RQV5;F8WD20;A0A0B4J1Y7;F8WDS6	P56537	Eukaryotic translation initiation factor 6	EIF6	1.0842	1.0365	1.0023	1.041	9	8	8	8
Q9Y2T3;Q5SZC6;Q5SZC5;H0YDZ7;Q5SZC3	Q9Y2T3;Q5SZC6	Guanine deaminase	GDA	1.0552	1.0418	1.0259	1.04097	26	11	8	9
P48735;H0YL11	P48735;H0YL11	Isocitrate dehydrogenase [NADP], mitochondrial	IDH2	1.0366	1.018	1.0681	1.0409	23	15	14	14
Q15102;M0R389;M0R1K3;M0QXS6;M0R323;M0QZT2	Q15102;M0R389;M0R1K3	Platelet-activating factor acetylhydrolase IB subunit gamma	PAFAH1B3	1.0184	1.0754	1.0288	1.04087	16	10	10	10
P25398	P25398	40S ribosomal protein S12	RPS12	1.0198	1.0621	1.0405	1.0408	7	16	14	15
Q96SK2	Q96SK2	Transmembrane protein 209	TMEM209	0.89713	1.0443	1.1807	1.04071	26	2	2	2
P50991	P50991	T-complex protein 1 subunit delta	CCT4	1.0514	1.0381	1.0323	1.0406	33	30	29	31
Q5JWF2;P63092;A0A590UJ58;B0AZR9;A0A590UJF0;A0A590UJY2;A0A0A0MR13;A0A590UJB0;A0A590UJQ9;A0A590UJR6;A0A590UJI6;A0A590UK28;A0A590UKB4;A0A590UJG5;A0A590UJQ2;A0A590UJS2;S4R3E3;A0A590UJ22;A0A590UKA4;P38405;A0A590UJJ0;A0A590UJY8	Q5JWF2;P63092;A0A590UJ58;B0AZR9;A0A590UJF0;A0A590UJY2;A0A0A0MR13;A0A590UJB0	Guanine nucleotide-binding protein G(s) subunit alpha isoforms XLas;Guanine nucleotide-binding protein G(s) subunit alpha isoforms short	GNAS	1.0103	1.0299	1.0814	1.04053	34	5	4	5
C9J4Z3;P61513;M0R0A1;Q6P4E4;E9PEL3;M0R2L6;G5E9R3;A6NKH3	C9J4Z3;P61513;M0R0A1;Q6P4E4;E9PEL3;M0R2L6	60S ribosomal protein L37a	RPL37A	1.0006	1.0988	1.022	1.04047	4	4	3	3
E9PLD2;Q9H019;E9PPF9;E9PPQ0;C9JF50;E9PLU1;E9PRK5	E9PLD2;Q9H019;E9PPF9	Mitochondrial fission regulator 1-like	MTFR1L	NaN	1.0576	1.0233	1.04045	7	1	3	3
Q9NU22;Q5T795	Q9NU22;Q5T795	Midasin	MDN1	1.0818	0.88374	1.1557	1.04041	282	5	6	3
Q96A26;F8W7Q4;E9PH05	Q96A26;F8W7Q4;E9PH05	Protein FAM162A	FAM162A	0.89419	1.0833	1.1433	1.04026	9	3	3	4
Q9H3S7	Q9H3S7	Tyrosine-protein phosphatase non-receptor type 23	PTPN23	0.86725	1	1.2531	1.04012	72	6	6	8
Q06323;H0YKK6;H0YLU2	Q06323	Proteasome activator complex subunit 1	PSME1	1.0199	1.0178	1.0826	1.0401	15	13	13	12
P46977;A0A0C4DH80;E9PN73;E9PI32;H0YET6	P46977	Dolichyl-diphosphooligosaccharide--protein glycosyltransferase subunit STT3A	STT3A	0.99265	1.0642	1.0634	1.04008	29	5	12	13
Q14847;C9J9W2;F6S2S5;K7ESD6	Q14847;C9J9W2	LIM and SH3 domain protein 1	LASP1	1.0582	1.0318	1.0302	1.04007	14	16	16	16
Q96C36;A0A087WTV6;A0A087WZR9;J3KR12;A0A087WX69;A0A087WZF0	Q96C36;A0A087WTV6;A0A087WZR9;J3KR12	Pyrroline-5-carboxylate reductase 2;Pyrroline-5-carboxylate reductase	PYCR2	1.0077	1.0825	1.03	1.04007	16	8	11	9
P13667;A0A499FI48;C9JMN9	P13667;A0A499FI48	Protein disulfide-isomerase A4	PDIA4	1.0546	1.0368	1.0284	1.03993	38	39	42	42
Q96HC4;A0A0D9SFR4;H0YBI4;H0Y929;H0Y8Y3;A0A0A0MSP3	Q96HC4;A0A0D9SFR4;H0YBI4	PDZ and LIM domain protein 5	PDLIM5	1.0965	0.96994	1.0533	1.03991	33	10	9	9
P15880;H0YEN5;E9PQD7;E9PMM9;I3L404;E9PM36;E9PPT0;H3BNG3;H0YE27	P15880;H0YEN5;E9PQD7;E9PMM9;I3L404;E9PM36	40S ribosomal protein S2	RPS2	1.0154	1.068	1.036	1.0398	18	19	16	15
P55735;A8MXL6;E7ERC8	P55735;A8MXL6	Protein SEC13 homolog	SEC13	0.92712	1.0008	1.1912	1.03971	13	6	7	7
O95782;M0R2D9;E9PNC4	O95782	AP-2 complex subunit alpha-1	AP2A1	1.0329	1.0283	1.0578	1.03967	53	19	24	23
P62330	P62330	ADP-ribosylation factor 6	ARF6	0.97055	1.0577	1.0904	1.03955	8	5	5	7
P53041;H0YDU8;A8MU39	P53041;H0YDU8;A8MU39	Serine/threonine-protein phosphatase 5;Serine/threonine-protein phosphatase	PPP5C	1.0379	1.0115	1.0692	1.03953	28	8	9	10
G3V0I5;P49821;B4DE93;E9PQP1;E9PMX3;H0YE81;E9PLC6;E9PPR0;E9PJL9;E9PPS5;H0YD04;E9PPD6	G3V0I5;P49821;B4DE93	NADH dehydrogenase [ubiquinone] flavoprotein 1, mitochondrial	NDUFV1	1.0106	1.0406	1.0672	1.03947	22	12	14	15
P20839;A0A3B3IRL5;C9J381;C9K0R9;C9J029;H7C5T1;H7C511	P20839;A0A3B3IRL5;C9J381;C9K0R9	Inosine-5-monophosphate dehydrogenase 1;Inosine-5-monophosphate dehydrogenase	IMPDH1	0.94906	1.0039	1.165	1.03932	21	4	4	5
P17858;F8WEU2	P17858	ATP-dependent 6-phosphofructokinase, liver type	PFKL	1.0696	1.0049	1.0434	1.0393	34	15	17	16
P04732	P04732	Metallothionein-1E	MT1E	1.0643	1.0594	0.99416	1.03929	3	3	3	3
P29353;X6R6D0;H0Y539	P29353;X6R6D0;H0Y539	SHC-transforming protein 1	SHC1	1.0789	1.1419	0.89674	1.03918	29	2	2	2
P52435;A0A0B4J2F8;F6S314;E2QRJ6;A6NFM0;Q9H1A7;Q9GZM3;D6RAG0;E7EP90;A0A0B4J1Z8;E7EWC6;H0Y980	P52435;A0A0B4J2F8;F6S314;E2QRJ6;A6NFM0;Q9H1A7;Q9GZM3	DNA-directed RNA polymerase II subunit RPB11-a;DNA-directed RNA polymerase II subunit RPB11-b2;DNA-directed RNA polymerase II subunit RPB11-b1	POLR2J;POLR2J3;POLR2J2	1.3	0.9543	0.86257	1.03896	6	2	2	4
Q99536;K7ERT7;K7ESA3;K7ENX2;K7EM19;K7EJM4	Q99536;K7ERT7	Synaptic vesicle membrane protein VAT-1 homolog	VAT1	1.034	1.0334	1.0493	1.0389	16	12	13	14
P61019;E9PKL7;H7C125;A0A3B3ITL1;Q8WUD1;E9PE37;Q6PIK3;H0YD31	P61019;E9PKL7;H7C125	Ras-related protein Rab-2A	RAB2A	1.0232	1.0442	1.0493	1.0389	14	7	11	11
Q9NX08	Q9NX08	COMM domain-containing protein 8	COMMD8	1.0122	1.0067	1.0977	1.03887	10	3	3	4
P39656;A0A0C4DGS1;U3KQ84	P39656;A0A0C4DGS1	Dolichyl-diphosphooligosaccharide--protein glycosyltransferase 48 kDa subunit	DDOST	1.0376	1.0479	1.031	1.03883	23	11	13	14
Q9UBQ5;K7ERF1;K7ES31;A0A087WVB9;K7EQM4;K7EK53;B4DQ48	Q9UBQ5;K7ERF1;K7ES31;A0A087WVB9	Eukaryotic translation initiation factor 3 subunit K	EIF3K	1.04	1.019	1.0575	1.03883	11	9	11	9
Q12765;B8ZZP4;C9J7U9;C9K052	Q12765	Secernin-1	SCRN1	1.0856	1.0228	1.008	1.0388	17	6	5	7
Q14165;F5H1S8;H0YG07;F5GX14	Q14165;F5H1S8;H0YG07	Malectin	MLEC	1.0506	1.051	1.0148	1.0388	16	11	10	12
Q15369;E5RHG8;R4GMY8	Q15369;E5RHG8;R4GMY8	Transcription elongation factor B polypeptide 1	TCEB1	1.0606	0.99738	1.0584	1.03879	7	6	6	6
A0A3B3IRL2;O75629	A0A3B3IRL2;O75629	Protein CREG1	CREG1	1.0197	1.1201	0.97655	1.03878	11	2	2	2
Q8N183;D6RA56	Q8N183	Mimitin, mitochondrial	NDUFAF2	0.95157	0.97129	1.1933	1.03872	11	4	4	3
E5RI99;P62888;A0A0B4J213;E5RJH3;A0A0C4DH44	E5RI99;P62888	60S ribosomal protein L30	RPL30	1.0654	1.0237	1.0269	1.03867	6	6	6	6
K7EJQ6;K7ERQ0;K7ERY2;K7EPQ7;Q5BJH7	K7EJQ6;K7ERQ0;K7ERY2;K7EPQ7;Q5BJH7	Protein YIF1B	YIF1B	NaN	1.2424	0.83491	1.03866	3	1	1	1
O95793;A0A087X1A5;Q5JW30;Q5JW28;F6UDC6;E5RJN7;E7EVI1;E7EPX0;E7EVJ4;Q9NUL3	O95793;A0A087X1A5;Q5JW30	Double-stranded RNA-binding protein Staufen homolog 1	STAU1	1.0174	1.0251	1.0734	1.03863	32	8	11	12
Q9UNX4	Q9UNX4	WD repeat-containing protein 3	WDR3	1.0646	1.1514	0.89968	1.03856	48	7	9	8
A0AVT1;H0Y8S8;H0Y9U5	A0AVT1	Ubiquitin-like modifier-activating enzyme 6	UBA6	1.047	1.0587	1.0095	1.0384	56	19	21	22
P49902;Q5JUV4;Q5JUV3;Q5JUV6;H0YHR8;S4R3E7;S4R3A6	P49902;Q5JUV4	Cytosolic purine 5-nucleotidase	NT5C2	0.97426	1.1922	0.94866	1.03837	29	9	11	12
O95573;F5GWH2;F5H062	O95573	Long-chain-fatty-acid--CoA ligase 3	ACSL3	1.0345	1.0167	1.0639	1.03837	33	19	22	23
P36551;H0YA22;D6RER6	P36551	Oxygen-dependent coproporphyrinogen-III oxidase, mitochondrial	CPOX	1.034	1.0247	1.0563	1.03833	27	31	30	33
P62879;E7EP32;C9JXA5;C9JIS1;C9JZN1;C9JD14	P62879;E7EP32;C9JXA5;C9JIS1;C9JZN1	Guanine nucleotide-binding protein G(I)/G(S)/G(T) subunit beta-2	GNB2	1.0397	1.0348	1.0405	1.03833	13	7	8	10
P23284	P23284	Peptidyl-prolyl cis-trans isomerase B	PPIB	1.0625	1.0285	1.0238	1.03827	12	17	18	17
A0A140T9I0;A0A140T9X5;A0A140T913;A0A140T955;A0A140T933;A0A1W2PRT9;A0A1W2PPQ2	A0A140T9I0;A0A140T9X5;A0A140T913;A0A140T955;A0A140T933;A0A1W2PRT9;A0A1W2PPQ2			1.0618	1.0374	1.0151	1.0381	20	15	14	13
P41743	P41743	Protein kinase C iota type	PRKCI	NaN	1.0115	1.0647	1.0381	24	1	2	2
Q9NQT4;M0R050;M0R102	Q9NQT4;M0R050	Exosome complex component RRP46	EXOSC5	1.0262	1.0712	1.0169	1.0381	12	6	4	4
P50914;E7EPB3	P50914;E7EPB3	60S ribosomal protein L14	RPL14	1.0488	1.0312	1.0342	1.03807	6	7	7	7
Q13813;A0A0D9SGF6;A0A0D9SF54;A0A0D9SFF6;A0A1B0GTB7;A0A0D9SFH4;A0A1B0GV13	Q13813;A0A0D9SGF6;A0A0D9SF54	Spectrin alpha chain, non-erythrocytic 1	SPTAN1	0.9985	1.0764	1.0393	1.03807	143	87	103	103
P40937;F5H5S0;F5H304;C9JH72;F5H0U6;E9PEP3	P40937	Replication factor C subunit 5	RFC5	0.96791	1.1182	1.028	1.03804	24	9	9	10
Q14554;H7C4F9	Q14554	Protein disulfide-isomerase A5	PDIA5	1.0513	1.1129	0.94965	1.03795	25	6	7	7
P23229;C9JXX7;H7BZ97	P23229	Integrin alpha-6;Integrin alpha-6 heavy chain;Integrin alpha-6 light chain;Processed integrin alpha-6	ITGA6	1.0654	1.0126	1.0358	1.03793	60	19	24	21
A0A494C0G1;O95394;H0Y987;A0A087WT27;A0A494C1E2;A0A494C1Q4;J3KN95;A0A494C163;A0A494C099;D6RIS6;A0A494C076;H0Y8I3;D6RCQ8;D6RF77;D6RCD1;D6RC77	A0A494C0G1;O95394;H0Y987;A0A087WT27;A0A494C1E2;A0A494C1Q4;J3KN95;A0A494C163;A0A494C099	Phosphoacetylglucosamine mutase	PGM3	1.0859	1.0318	0.99582	1.03784	28	11	11	10
O43291;K7EKQ0;K7EM91;K7ESI5;K7EQZ3	O43291;K7EKQ0;K7EM91;K7ESI5;K7EQZ3	Kunitz-type protease inhibitor 2	SPINT2	0.99792	1.0654	1.0502	1.03784	13	4	5	6
H0Y993;A0A494C028;P35659;B4DFG0;H0Y8X0;A0A494C198;D6RDA2;D6R9L5	H0Y993;A0A494C028;P35659;B4DFG0;H0Y8X0;A0A494C198	Protein DEK	DEK	1.0467	1.0203	1.0459	1.03763	22	8	9	9
Q9BYD1;E5RJI7;H0YAX3;E5RFI2	Q9BYD1;E5RJI7	39S ribosomal protein L13, mitochondrial	MRPL13	1.1236	0.95637	1.0328	1.03759	13	9	11	10
A0A2R8Y4W2;A0A2R8YE63;Q12929;F5H0R8;H0YFG1;F5GYM8;F5H3Q6	A0A2R8Y4W2;A0A2R8YE63;Q12929	Epidermal growth factor receptor kinase substrate 8	EPS8	1.0587	1.0119	1.042	1.03753	35	16	18	15
Q9C0J8;C9J8B4	Q9C0J8	pre-mRNA 3 end processing protein WDR33	WDR33	NaN	0.97517	1.0996	1.03738	53	2	2	3
H3BPK3;Q16775;H3BPQ4;H3BQW8;H3BV79	H3BPK3;Q16775;H3BPQ4;H3BQW8	Hydroxyacylglutathione hydrolase, mitochondrial	HAGH	0.94726	0.99779	1.167	1.03735	13	4	6	4
Q96GX9;S4R3D6	Q96GX9;S4R3D6	Methylthioribulose-1-phosphate dehydratase	APIP	1.0526	1.0702	0.98914	1.03731	17	4	4	4
O95721;C9JAF7	O95721;C9JAF7	Synaptosomal-associated protein 29;Synaptosomal-associated protein	SNAP29	1.2659	0.89725	0.94873	1.03729	13	2	4	3
I3L521;F5GXV8;F5GY08;J3KPD3;Q9Y580;F5H606	I3L521;F5GXV8;F5GY08;J3KPD3;Q9Y580;F5H606	RNA-binding protein 7	RBM7	0.99103	1.124	0.99624	1.03709	7	2	2	2
J3QRU8;A0A0C4DGN6;Q9Y2X7;J3QLH1;K7EN79;J3QL89;J3QQI0	J3QRU8;A0A0C4DGN6;Q9Y2X7	ARF GTPase-activating protein GIT1	GIT1	0.98736	1.1813	0.94228	1.03698	36	8	9	9
D6RBV2;Q12907;D6RDX1;D6RIU4;D6RBH1	D6RBV2;Q12907;D6RDX1;D6RIU4	Vesicular integral-membrane protein VIP36	LMAN2	1.0347	1.0516	1.0244	1.0369	17	6	7	10
Q13347;Q5TFK1	Q13347	Eukaryotic translation initiation factor 3 subunit I	EIF3I	1.0246	1.0622	1.0237	1.03683	19	18	21	21
A0A494C108;Q8N9T8;H0YFD2;F8WFC1;H0YH26	A0A494C108;Q8N9T8	Protein KRI1 homolog	KRI1	1.1915	0.95332	0.9652	1.03667	28	8	7	7
Q5T4U8;P53611	Q5T4U8;P53611	Geranylgeranyl transferase type-2 subunit beta	RABGGTB	1.1249	1.0756	0.90925	1.03658	7	5	4	6
P46939;Q5T097;H0Y337	P46939	Utrophin	UTRN	0.98092	1.1213	1.0074	1.03654	174	5	3	4
A0A3B3IRT8;P43307;C9J3L8;C9J5W0;E9PAL7;C9IZQ1;C9JBX5	A0A3B3IRT8;P43307;C9J3L8;C9J5W0;E9PAL7;C9IZQ1	Translocon-associated protein subunit alpha	SSR1	1.0168	1.0126	1.0802	1.03653	11	3	3	3
Q09666;E9PKR9;E9PLK4;E9PJZ0;E9PJC6;E9PQE3	Q09666	Neuroblast differentiation-associated protein AHNAK	AHNAK	1.0192	1.0426	1.0474	1.0364	376	219	222	229
O60664;K7ERZ3;K7EL96;K7ER39;K7EJD0	O60664;K7ERZ3	Perilipin-3	PLIN3	1.034	1.0396	1.0355	1.03637	26	26	24	25
Q13586;G0XQ39;E9PNJ4;H0YDB2;E9PIQ8;E9PRZ7;E9PR09;E9PN27	Q13586;G0XQ39;E9PNJ4;H0YDB2	Stromal interaction molecule 1	STIM1	1.0443	1.0191	1.0457	1.03637	32	7	11	11
O75152;E9PQ61;E9PBY7;A0A1B0GTU1;A0A494C0C4	O75152;E9PQ61;E9PBY7	Zinc finger CCCH domain-containing protein 11A	ZC3H11A	NaN	1.2596	0.81302	1.03631	42	2	6	6
A0A1W2PNX8;Q9H3U1	A0A1W2PNX8;Q9H3U1	Protein unc-45 homolog A	UNC45A	1.0224	1.0073	1.0792	1.0363	59	23	22	25
H3BTD3;H3BMD8;P56211;H3BQ52;A6NMQ3;Q5T5H1;O43768	H3BTD3;H3BMD8;P56211;H3BQ52;A6NMQ3;Q5T5H1;O43768	cAMP-regulated phosphoprotein 19;Alpha-endosulfine	ARPP19;ENSA	1.0868	0.92544	1.0964	1.03621	4	2	2	2
P78417;Q5TA02;Q5TA01	P78417;Q5TA02;Q5TA01	Glutathione S-transferase omega-1	GSTO1	1.053	1.0255	1.0297	1.03607	14	15	16	15
A0A3B3IUB1;Q13144;A0A3B3IUF2;A0A3B3ISM8;A0A3B3ISX3;C9JRD9;A0A3B3IT53;A0A3B3IS56;A0A3B3IRP4;A0A3B3ITQ2;A0A3B3ITG6;H7C2X0;A0A3B3ISS1;A0A3B3ISV1	A0A3B3IUB1;Q13144;A0A3B3IUF2;A0A3B3ISM8;A0A3B3ISX3	Translation initiation factor eIF-2B subunit epsilon	EIF2B5	1.0689	1.1145	0.92442	1.03594	30	5	2	4
Q9NW13;C9JE21;C9JAA9	Q9NW13	RNA-binding protein 28	RBM28	1.0956	1.1899	0.82172	1.03574	37	8	7	9
Q9HD26;F5H1Y4;A0A0J9YVX5	Q9HD26;F5H1Y4	Golgi-associated PDZ and coiled-coil motif-containing protein	GOPC	0.94377	1.0032	1.1601	1.03569	25	3	3	3
Q9UBE0;B3KNJ4;M0QX65;A0A590UK93;A0A590UKC5;M0QZS6;M0R054;M0QYM8;M0R286;A0A590UKA0;M0QYP2;M0R375	Q9UBE0;B3KNJ4;M0QX65;A0A590UK93;A0A590UKC5;M0QZS6	SUMO-activating enzyme subunit 1;SUMO-activating enzyme subunit 1, N-terminally processed	SAE1	1.0222	1.0054	1.0793	1.03563	22	12	14	12
L0R6Q1	L0R6Q1		SLC35A4	NaN	1.0519	1.0193	1.0356	5	1	2	3
P24539;Q5QNZ2	P24539;Q5QNZ2	ATP synthase F(0) complex subunit B1, mitochondrial	ATP5F1	1.016	1.0177	1.0731	1.0356	16	10	12	10
P53618;E9PP73;E9PP63;E9PKQ1	P53618;E9PP73	Coatomer subunit beta	COPB1	1.0077	1.0568	1.0415	1.03533	48	17	22	21
P49755;G3V2K7	P49755;G3V2K7	Transmembrane emp24 domain-containing protein 10	TMED10	1.0438	1.0173	1.0448	1.0353	12	10	10	8
Q8NBF2	Q8NBF2	NHL repeat-containing protein 2	NHLRC2	1.0679	1.0081	1.0298	1.03527	27	8	8	9
Q8IYS2	Q8IYS2	Uncharacterized protein KIAA2013	KIAA2013	1.003	0.88041	1.2223	1.03524	23	4	2	3
P13984	P13984	General transcription factor IIF subunit 2	GTF2F2	0.96415	1.1482	0.99321	1.03519	18	9	9	10
P08758;D6RBL5;D6RBE9;E9PHT9;D6RCN3	P08758;D6RBL5;D6RBE9;E9PHT9	Annexin A5;Annexin	ANXA5	1.0149	1.0412	1.0493	1.03513	22	22	26	23
Q3LXA3;H0YCY6;I3L252;E9PJG8;E9PQR1	Q3LXA3;H0YCY6;I3L252	Bifunctional ATP-dependent dihydroxyacetone kinase/FAD-AMP lyase (cyclizing);ATP-dependent dihydroxyacetone kinase;FAD-AMP lyase (cyclizing)	DAK;TKFC	1.0946	0.98903	1.0215	1.03504	31	10	9	11
Q5BKZ1;A0A0A0MRN4;E2QRN4	Q5BKZ1;A0A0A0MRN4	DBIRD complex subunit ZNF326	ZNF326	0.91206	1.222	0.97094	1.035	29	8	4	6
Q9NR45;Q5TBR0;Q5TBR1	Q9NR45	Sialic acid synthase	NANS	1.0152	1.074	1.0155	1.0349	16	12	13	11
Q12996;E9PLP8;E9PJ06;H0YE74	Q12996;E9PLP8	Cleavage stimulation factor subunit 3	CSTF3	1.1319	1.0058	0.96694	1.03488	37	7	6	5
Q71U36;P0DPH8;P0DPH7;Q6PEY2;F8VQQ4	Q71U36;P0DPH8;P0DPH7	Tubulin alpha-1A chain	TUBA1A	1.0038	1.0267	1.0741	1.03487	21	3	3	3
G5EA36;P30260;I3L3H6;F6QPS0;I3L2Z8;I3L328	G5EA36;P30260;I3L3H6;F6QPS0	Cell division cycle protein 27 homolog	CDC27	NaN	1.1947	0.87495	1.03482	39	0	2	3
A0A1B0GW05;H7C3M5;Q2PZI1	A0A1B0GW05;H7C3M5;Q2PZI1	Probable C-mannosyltransferase DPY19L1	DPY19L1	1.1538	1.0104	0.93999	1.03473	30	5	4	5
P17174	P17174	Aspartate aminotransferase, cytoplasmic	GOT1	1.028	1.0648	1.0112	1.03467	22	24	22	23
P16422;B5MCA4;C9JKY3	P16422;B5MCA4	Epithelial cell adhesion molecule	EPCAM	1.0497	0.99545	1.0587	1.03462	14	8	8	6
P30533;A0A3B3IRQ7;D6REW6	P30533;A0A3B3IRQ7	Alpha-2-macroglobulin receptor-associated protein	LRPAP1	1.0877	0.94968	1.0664	1.03459	20	6	7	7
O43707;F5GXS2;H7C144;A0A494C1A0;P35609;Q08043;K7EJH8;A0A494C033;A0A494C166;K7EP19;A0A087WSZ2;A0A494C0Q3;F6THM6;A0A494C060;G3V2E8;D6RH00	O43707;F5GXS2	Alpha-actinin-4	ACTN4	0.8508	1.1574	1.0954	1.03453	55	65	63	61
P13804;H0YLU7;H0YK49;H0YL12;H0YKF0;H0YNX6;H0YL83;J3KN60;H0YM12	P13804;H0YLU7;H0YK49;H0YL12;H0YKF0;H0YNX6	Electron transfer flavoprotein subunit alpha, mitochondrial	ETFA	1.0447	1.0358	1.0229	1.03447	20	18	15	15
Q02809;Q5JXB7;Q5JXB8	Q02809	Procollagen-lysine,2-oxoglutarate 5-dioxygenase 1	PLOD1	1.0066	0.95859	1.1382	1.03446	44	17	18	16
E7EX90;Q14203;Q6AWB1;E7EWF7;C9JJD0;C9JZA4;C9JTE5;C9JJN7;C9JKG6;E9PCY0;C9JUI8;C9J1B7	E7EX90;Q14203;Q6AWB1	Dynactin subunit 1	DCTN1;DKFZp686E0752	1.0561	1.0825	0.96473	1.03444	60	14	21	24
F8VVA7;P61923;F8W651;F8VXB1;F8VUC5;F8W156;F8VYZ4;F8VXR1;F8VYK5	F8VVA7;P61923;F8W651;F8VXB1;F8VUC5;F8W156;F8VYZ4;F8VXR1	Coatomer subunit zeta-1	COPZ1	0.99645	1.0683	1.0383	1.03435	7	7	4	5
Q96P11	Q96P11	Probable 28S rRNA (cytosine-C(5))-methyltransferase	NSUN5	1.2251	0.99071	0.88709	1.0343	26	5	5	6
O43847;G3V1R5;F5H7V1;H0Y5G9	O43847;G3V1R5;F5H7V1	Nardilysin	NRD1	0.98435	1.081	1.0372	1.03418	50	13	11	13
A0A140T9S9	A0A140T9S9			1.0675	1.0316	1.0033	1.03413	10	3	3	3
Q8IVS2	Q8IVS2	Malonyl-CoA-acyl carrier protein transacylase, mitochondrial	MCAT	0.75985	1.0324	1.3099	1.03405	22	4	3	4
Q15417;E9PDU6	Q15417;E9PDU6	Calponin-3;Calponin	CNN3	1.0228	1.021	1.0583	1.03403	15	13	12	14
P04040	P04040	Catalase	CAT	1.0749	0.97225	1.0549	1.03402	29	23	23	21
Q5T4U5;P11310;B7Z9I1;H0YDT5;E9PJM9;E9PRX4	Q5T4U5;P11310;B7Z9I1	Medium-chain specific acyl-CoA dehydrogenase, mitochondrial	ACADM	1.0365	1.0391	1.0262	1.03393	20	14	13	13
P12081;B3KWE1;B4DDD8;B4E1C5;E7ETE2;A0A2R8YFR1;D6RF05;A0A2R8YCI2;A0A2R8Y4X6;A0A2R8Y5E8	P12081;B3KWE1;B4DDD8;B4E1C5;E7ETE2	Histidine--tRNA ligase, cytoplasmic	HARS	1.0193	1.0668	1.0157	1.03393	28	17	20	19
Q96GA7;H0YID3;F8VYZ3	Q96GA7;H0YID3	Serine dehydratase-like	SDSL	1.2339	0.82731	1.0404	1.03387	15	2	3	3
E9PF19;Q9Y4P3;Q96E41;A0A087WXC6;F8WDI9	E9PF19;Q9Y4P3;Q96E41	Transducin beta-like protein 2	TBL2	0.9981	1.0409	1.0626	1.03387	26	13	12	12
P36543;C9J8H1;Q96A05	P36543;C9J8H1	V-type proton ATPase subunit E 1	ATP6V1E1	1.0375	1.0881	0.97599	1.03386	13	5	4	5
Q8NFW8;F5H296	Q8NFW8;F5H296	N-acylneuraminate cytidylyltransferase	CMAS	0.78902	1.2532	1.0593	1.03384	23	3	2	4
P53582;H0Y955;H0Y903;H0YAI3;H0Y9L0;D6RF24	P53582;H0Y955	Methionine aminopeptidase 1	METAP1	1.007	1.0719	1.0226	1.03383	24	14	16	13
Q9C037;H7C0Q6	Q9C037;H7C0Q6	E3 ubiquitin-protein ligase TRIM4	TRIM4	1.136	1.0068	0.95803	1.03361	29	3	3	3
Q9BZK7;A0A0D9SF63;A0A1B0GVH3;C9IYU9;F8W9D8;A0A1B0GUU2;O60907;A0A0D9SF25;Q9BQ87;A0A2R8YFW3;A0A0D9SFI2;C9JCK0;C9JBN1;C9JLJ1;C9JCW4;C9J7E1;A0A0D9SFS8;C9J903;C9J3H2;C9JEC9;C9JY82;C9JTW8;A0A0D9SEW5	Q9BZK7;A0A0D9SF63	F-box-like/WD repeat-containing protein TBL1XR1	TBL1XR1	0.98923	1.1014	1.0094	1.03334	22	10	11	12
Q99598;C4P0D6;C4P0D8;C4P0D4;Q5VVQ1	Q99598;C4P0D6;C4P0D8	Translin-associated protein X	TSNAX;DISC1	0.91715	1.0763	1.1065	1.03332	18	6	7	5
Q6NXE6;H0YGL0;F5H052;H0YH65;F5H2X2;F5H2K4;F5GWV0;F5H4P3;B4E1N1	Q6NXE6;H0YGL0;F5H052;H0YH65;F5H2X2;F5H2K4;F5GWV0;F5H4P3;B4E1N1	Armadillo repeat-containing protein 6	ARMC6	0.9404	NaN	1.1262	1.0333	25	2	1	2
E7ENN3;A0A0C4DG40;Q8NF91;H0Y325	E7ENN3;A0A0C4DG40;Q8NF91	Nesprin-1	SYNE1	NaN	1.0981	0.96798	1.03304	465	1	3	2
Q9BTY7;E9PIX0	Q9BTY7	Protein HGH1 homolog	HGH1	1.0105	1.1045	0.98394	1.03298	23	4	6	6
P06132;A0A494C0Q8;A0A494C085;A0A1B0GVZ4;H0Y5R6;A0A494BZY8;A0A1B0GVN9;A0A494C0S8;Q5T446;A0A494C007;A0A494C0P4;A0A494C1D8;A0A494C1T3	P06132;A0A494C0Q8;A0A494C085;A0A1B0GVZ4;H0Y5R6;A0A494BZY8;A0A1B0GVN9;A0A494C0S8	Uroporphyrinogen decarboxylase	UROD	1.0299	1.0119	1.0571	1.03297	16	9	8	7
A0A024QZX5;A0A087X1N8;P35237;A0A2R8YD12;A0A2R8Y6A7;A0A2R8YDD0;A0A2R8Y517;C9JTJ8;C9JVA8	A0A024QZX5;A0A087X1N8;P35237;A0A2R8YD12;A0A2R8Y6A7	Serpin B6	SERPINB6	1.0985	0.95293	1.0473	1.03291	21	12	15	17
I3L0N3;P46459;I3L0L3;I3L2G1;K7EQD6;I3L338;I3L4Q9	I3L0N3;P46459	Vesicle-fusing ATPase	NSF	1.098	0.99063	1.0096	1.03274	47	19	20	16
P26639;D6R9F8;D6RCA5;D6RDJ6;A2RTX5;D6RBR8;D6RJ97;D6RHV7;D6RCS6;B7ZLP8	P26639	Threonine--tRNA ligase, cytoplasmic	TARS	1.0301	1.0588	1.0093	1.03273	42	28	36	37
C9J2Y9;P30876;A0A1W2PPT5;C9J4M6	C9J2Y9;P30876;A0A1W2PPT5;C9J4M6	DNA-directed RNA polymerase;DNA-directed RNA polymerase II subunit RPB2	POLR2B	0.96759	1.1188	1.0115	1.03263	60	16	14	19
O75340;A0A024QZ42;E7EPW6;H0Y9X3;A0A087WZ38;D6RA21;Q86W51	O75340;A0A024QZ42	Programmed cell death protein 6	PDCD6	0.99241	0.96531	1.14	1.03257	11	6	6	7
E7ESY4;Q13330;H0Y4T7;F8W9Y9;E9PCS8;E7EQY4;E7EV10;Q9BTC8;H0YIT0;E9PF88	E7ESY4;Q13330;H0Y4T7	Metastasis-associated protein MTA1	MTA1	1.0672	1.0417	0.98861	1.0325	43	3	5	4
P45974;F5H571	P45974	Ubiquitin carboxyl-terminal hydrolase 5	USP5	1.0578	1.0119	1.0277	1.03247	39	33	32	32
P08133;E7EMC6;E5RJF5;E5RK63;E5RI05;E5RFF0;E5RJR0;E5RIU8;H0YC77	P08133;E7EMC6	Annexin A6;Annexin	ANXA6	1.0517	1.0049	1.0403	1.0323	43	38	40	36
Q9BVI4;F5H303	Q9BVI4	Nucleolar complex protein 4 homolog	NOC4L	0.93719	1.2029	0.95671	1.03227	30	4	4	5
Q9H0W9;E9PJU8;A0A087WT99;E9PQS1;A0A1W2PRB8;E9PPB5;E9PIP1;E9PR95;E9PSC3;E9PLC5;E9PLB3	Q9H0W9;E9PJU8;A0A087WT99;E9PQS1;A0A1W2PRB8;E9PPB5	Ester hydrolase C11orf54	C11orf54	1.0837	1.0097	1.003	1.03213	15	4	6	7
P0C7P0	P0C7P0	CDGSH iron-sulfur domain-containing protein 3, mitochondrial	CISD3	0.9962	1.0708	1.0291	1.03203	8	3	2	2
Q9BW27;J3KT10;J3QL54;J3KRC0;J3KSH3;F5H0W7;J3QLH0;J3QLV0;J3QLD4;J3QS63;J3KS87;J3QL91	Q9BW27;J3KT10;J3QL54	Nuclear pore complex protein Nup85	NUP85	1.1556	1.0926	0.84741	1.03187	31	3	6	8
P34896;J3KRZ5;J3KRK5;A0A087WTD8	P34896;J3KRZ5	Serine hydroxymethyltransferase, cytosolic	SHMT1	1.0014	1.0572	1.037	1.03187	24	9	13	10
Q9Y3C1;D6RIC3;A0A0C4DGU5;A0A087X2G6;D6RC60	Q9Y3C1;D6RIC3;A0A0C4DGU5;A0A087X2G6	Nucleolar protein 16	NOP16	0.96956	0.96587	1.1599	1.03178	10	3	6	5
P37268;E9PNM1;A0A1W2PQ47;E9PJG4;E9PQ90;E9PNJ2;E9PSH1;E9PS69	P37268;E9PNM1;A0A1W2PQ47	Squalene synthase	FDFT1	0.92477	1.2466	0.92394	1.03177	22	7	10	10
A0A087X054;A0A494C039;Q9Y4L1;E9PJ21;A0A087WWI4;K7EQK2;J3KTF1;J3QL06;Q9BST8;J3QQH7;J3QLE9;A0A087WW13;A0A087X214	A0A087X054;A0A494C039;Q9Y4L1;E9PJ21;A0A087WWI4;K7EQK2	Hypoxia up-regulated protein 1	HYOU1	1.0211	1.0407	1.0334	1.03173	48	46	49	40
O60502;H7C3X0	O60502	Protein O-GlcNAcase	MGEA5	1.003	1.0295	1.0623	1.0316	46	12	14	16
P40222	P40222	Alpha-taxilin	TXLNA	0.95164	0.8643	1.2788	1.03158	26	8	8	7
Q9Y2Q3;E9PFN5;C9JNT3	Q9Y2Q3;E9PFN5	Glutathione S-transferase kappa 1	GSTK1	1.024	1.035	1.0356	1.03153	15	9	10	9
Q96I25;Q5W011;Q5W010;Q5W012;H0Y6J6	Q96I25;Q5W011;Q5W010;Q5W012	Splicing factor 45	RBM17	1.1602	0.95253	0.98185	1.03153	23	11	11	10
A0A024R4E5;Q00341;H0Y394;H7C0A4;C9JIZ1;C9J5E5;C9JZI8;C9JHZ8;C9JES8;C9JHS7;H7C2D1;C9JK79;C9JT62;H7BZC3;C9JHN6;C9JEJ8;C9JBS3;C9JQ82;C9JMQ6;C9J739;H7C3D0;C9JHS9	A0A024R4E5;Q00341;H0Y394	Vigilin	HDLBP	1.0432	1.0747	0.97661	1.0315	66	35	33	36
P07602;C9JIZ6;Q5BJH1	P07602;C9JIZ6;Q5BJH1	Prosaposin;Saposin-A;Saposin-B-Val;Saposin-B;Saposin-C;Saposin-D	PSAP	1.033	1.0447	1.0168	1.0315	31	11	12	13
Q9P2E9;A0A087WVV2;F8W7S5;A0A087WU26;V9GY78;A2A2S5;H0YDJ4;H9KV85;E9PN67;C9J066;Q8N4C6	Q9P2E9;A0A087WVV2;F8W7S5	Ribosome-binding protein 1	RRBP1	1.0477	1.0348	1.0119	1.03147	95	52	51	48
X6R700;Q9Y3Y2;A0A087X1B7;Q5T7Y7	X6R700;Q9Y3Y2;A0A087X1B7	Chromatin target of PRMT1 protein	CHTOP	1.0466	1.0492	0.99849	1.03143	8	4	4	4
O94966;E7ESU0	O94966;E7ESU0	Ubiquitin carboxyl-terminal hydrolase 19;Ubiquitin carboxyl-terminal hydrolase	USP19	0.92788	1.085	1.0813	1.03139	61	4	4	6
C9JIF9;P13798;H7C393;H7C1U0;C9JLK2;F8WEH5;H0YFE5	C9JIF9;P13798	Acylamino-acid-releasing enzyme	APEH	1.0551	1.0263	1.0127	1.03137	31	26	23	28
Q96R05	Q96R05	Retinoid-binding protein 7	RBP7	1.0271	0.9818	1.0851	1.03133	5	5	2	3
A0A494C1K3;P78347;A0A494C0Q7;C9J6M0	A0A494C1K3;P78347	General transcription factor II-I	GTF2I	1.0658	1.0738	0.95423	1.03128	56	14	18	15
Q6ZRP7;H0Y430	Q6ZRP7	Sulfhydryl oxidase 2	QSOX2	1.3014	0.93742	0.85481	1.03121	40	4	6	5
Q9NRX2;E9PKV2	Q9NRX2;E9PKV2	39S ribosomal protein L17, mitochondrial	MRPL17	1.024	1.0037	1.0656	1.0311	13	7	6	8
Q9HCU5;B5MC98;H7C2N7;H7C0W3;F8WCS5	Q9HCU5;B5MC98	Prolactin regulatory element-binding protein	PREB	0.83154	1.1383	1.1233	1.03105	18	4	6	7
Q8IYS1	Q8IYS1	Peptidase M20 domain-containing protein 2	PM20D2	1.1365	1.0455	0.91094	1.03098	19	5	6	5
P82673;H0YG82	P82673;H0YG82	28S ribosomal protein S35, mitochondrial	MRPS35	0.94124	1.0813	1.0703	1.03095	15	6	5	8
Q7KZF4;H7C597	Q7KZF4	Staphylococcal nuclease domain-containing protein 1	SND1	1.0341	1.0191	1.0393	1.03083	53	38	38	36
R4GN98;P06703	R4GN98;P06703	Protein S100;Protein S100-A6	S100A6	1.1043	0.98083	1.0073	1.03081	5	6	6	6
Q8WVY7	Q8WVY7	Ubiquitin-like domain-containing CTD phosphatase 1	UBLCP1	1.1249	1.0886	0.87866	1.03072	16	5	5	6
Q27J81;A0A0A0MQU1	Q27J81;A0A0A0MQU1	Inverted formin-2	INF2	1.0837	0.95934	1.049	1.03068	53	7	8	9
Q13426	Q13426	DNA repair protein XRCC4	XRCC4	0.9358	0.91676	1.2393	1.03062	18	9	5	8
Q5LJA5;Q5LJA9;Q9Y5K5;H0Y6Y4;Q5LJB0;H0Y4E0;H0Y636;H0Y4K0	Q5LJA5;Q5LJA9;Q9Y5K5;H0Y6Y4;Q5LJB0;H0Y4E0	Ubiquitin carboxyl-terminal hydrolase;Ubiquitin carboxyl-terminal hydrolase isozyme L5	UCHL5	1.05	1.0285	1.0131	1.03053	20	9	12	14
Q9HCU8	Q9HCU8	DNA polymerase delta subunit 4	POLD4	1.0277	NaN	1.0331	1.0304	8	1	1	1
O75390;B4DJV2;A0A0C4DGI3;H0YIC4;H0YH82;F8VPA1;F8W4S1;F8VRP1;F8VX68;F8VRI6;F8VPF9;F8VR34;F8VTT8;F8W1S4;F8W642;F8VZK9;F8VWQ5;F8VX07;F8VU34	O75390;B4DJV2;A0A0C4DGI3	Citrate synthase, mitochondrial;Citrate synthase	CS	1.0412	1.0208	1.029	1.03033	19	14	16	16
P25705;K7EK77;K7ERX7;K7EJP1;K7ENJ4;K7EQH4;K7ESA0	P25705;K7EK77	ATP synthase subunit alpha, mitochondrial	ATP5A1	1.0204	1.0349	1.0353	1.0302	31	40	36	35
Q9P0M6;Q5SQT3	Q9P0M6;Q5SQT3	Core histone macro-H2A.2;Histone H2A	H2AFY2	0.93476	1.1029	1.0528	1.03015	19	4	3	4
Q96A35;X6RJ73	Q96A35	39S ribosomal protein L24, mitochondrial	MRPL24	1.154	1.0272	0.9092	1.03013	13	5	3	3
Q6DD88;F5H6I7;F5GWF8	Q6DD88;F5H6I7	Atlastin-3	ATL3	1.0682	1.04	0.9819	1.03003	26	10	13	14
O75489;E9PS48;G3V194	O75489	NADH dehydrogenase [ubiquinone] iron-sulfur protein 3, mitochondrial	NDUFS3	0.96672	1.0916	1.0315	1.02994	17	7	10	12
O00303;H0YDT6;E9PQV8;A0A1W2PP79	O00303	Eukaryotic translation initiation factor 3 subunit F	EIF3F	1.0373	1.0499	1.0025	1.0299	15	13	12	13
B1AXG1;B7ZB17;P51812;B4DG22;A0A2R8Y603;E9PMM7;D6R910;A0A2R8Y7S9;B7Z3B5;F2Z2J1;Q15349	B1AXG1;B7ZB17;P51812;B4DG22;A0A2R8Y603	Ribosomal protein S6 kinase alpha-3	RPS6KA3	1.0533	1.0065	NaN	1.0299	44	4	2	1
P41240;H3BUM9;H3BU69;K7ENL8;K7ES68;K7EQY5;P42679	P41240	Tyrosine-protein kinase CSK	CSK	1.0736	1.0388	0.97728	1.02989	28	5	6	6
Q9H4M9;A0A024R571;C9JC03;C9J2Z4;C9JIJ3;C9IZH1;C9JDQ8	Q9H4M9;A0A024R571;C9JC03;C9J2Z4	EH domain-containing protein 1	EHD1	1.0862	1.0004	1.003	1.02987	29	20	20	23
H3BLU7;O43488;H7C5H7;A0A499FJT0;Q8NHP1;O95154	H3BLU7;O43488	Aflatoxin B1 aldehyde reductase member 2	AKR7A2	1.0441	1.0625	0.98293	1.02984	13	8	8	7
Q52LW3;F8VWZ8	Q52LW3;F8VWZ8	Rho GTPase-activating protein 29	ARHGAP29	1.1089	1.0534	0.9272	1.02983	74	5	4	4
Q9BUN8;B4E1G1;E5RGY0	Q9BUN8;B4E1G1;E5RGY0	Derlin-1	DERL1	1.0855	0.97647	1.0275	1.02982	11	2	3	2
A0A0C4DH22;A0A1B0GTW6;Q9H4G0;X6RC15;H7C2K6;H0Y482;Q4VXN0;Q4VXN6;Q4VXN5;Q4VXN1	A0A0C4DH22;A0A1B0GTW6;Q9H4G0	Band 4.1-like protein 1	EPB41L1	1.0495	0.90836	1.1316	1.02982	47	3	5	2
Q9NZL4;K7EL16;K7EN20;K7ERT9;K7EKM6	Q9NZL4;K7EL16	Hsp70-binding protein 1	HSPBP1	0.92201	0.96753	1.1998	1.02978	19	5	8	10
Q5JRX3;A0A0A0MRX9;H0Y7L7;B1APQ0;H0Y4F7	Q5JRX3;A0A0A0MRX9	Presequence protease, mitochondrial	PITRM1	1.0527	1.0659	0.97044	1.02968	55	15	13	18
O15212;A2AB88	O15212;A2AB88	Prefoldin subunit 6	PFDN6	1.0606	1.1057	0.92267	1.02966	8	9	8	8
Q9Y679	Q9Y679	Ancient ubiquitous protein 1	AUP1	0.92003	1.122	1.0469	1.02964	20	2	2	2
B4DKB2;A0A3B3ISF9;P42892	B4DKB2;A0A3B3ISF9;P42892	Endothelin-converting enzyme 1	ECE1	1.0163	1.1305	0.94209	1.02963	40	2	2	4
E9PFW3;Q96CW1;A0A087WY71;C9JJ47;H7C4C3;C9JTK4;C9JGT8;C9JJD3;C9JPV8	E9PFW3;Q96CW1;A0A087WY71	AP-2 complex subunit mu	AP2M1	0.93661	1.1175	1.0347	1.0296	27	8	9	10
Q9H2U2;D6RGV9;H0Y9D8;D6RGI1;D6R967;H0YAK2;D6RAD3	Q9H2U2;D6RGV9;H0Y9D8	Inorganic pyrophosphatase 2, mitochondrial	PPA2	1.1457	0.78632	1.1567	1.02957	23	4	7	6
Q9UIQ6	Q9UIQ6	Leucyl-cystinyl aminopeptidase;Leucyl-cystinyl aminopeptidase, pregnancy serum form	LNPEP	NaN	1.0098	1.0491	1.02945	51	1	2	2
P06576;H0YH81;F8W079;F8W0P7;H0YI37	P06576;H0YH81;F8W079	ATP synthase subunit beta, mitochondrial;ATP synthase subunit beta	ATP5B	1.0327	1.0194	1.0358	1.0293	29	29	29	26
O75083;D6RD66	O75083	WD repeat-containing protein 1	WDR1	1.0646	1.0099	1.0132	1.02923	30	28	25	25
Q9BRT6	Q9BRT6	Protein LLP homolog	LLPH	1.0322	1.0403	1.0146	1.02903	3	3	3	3
Q00325;F8VZL5;F8VWR4	Q00325	Phosphate carrier protein, mitochondrial	SLC25A3	1.0226	1.0721	0.99235	1.02902	18	11	13	13
O94905;E5RHW4;E5RJ09	O94905;E5RHW4;E5RJ09	Erlin-2	ERLIN2	0.97012	1.0006	1.1158	1.02884	21	4	3	4
Q13868;A3KFL1;A3KFL5;A3KFL2	Q13868;A3KFL1;A3KFL5;A3KFL2	Exosome complex component RRP4	EXOSC2	0.99569	1.1439	0.9469	1.02883	14	3	2	3
O00161;H3BM38;H3BNE1;H3BR18;H3BPJ0;H3BV99;H3BP15;H3BQY9;H3BNG6;H3BU94	O00161;H3BM38;H3BNE1;H3BR18;H3BPJ0;H3BV99;H3BP15;H3BQY9	Synaptosomal-associated protein 23;Synaptosomal-associated protein	SNAP23	1.1246	0.93304	NaN	1.02882	12	2	4	1
P20339	P20339	Ras-related protein Rab-5A	RAB5A	0.97453	1.1608	0.95113	1.02882	11	4	4	4
Q9BPX3;H0Y9Z8	Q9BPX3	Condensin complex subunit 3	NCAPG	0.9757	1.0677	1.0429	1.02877	47	8	8	10
P26196;Q8IV96	P26196	Probable ATP-dependent RNA helicase DDX6	DDX6	1.0529	1.0101	1.023	1.02867	28	11	14	14
A0A087X2H1;Q9ULT8;H0YJP0;H0YJD4;G3V4V5;A0A087WVU6	A0A087X2H1;Q9ULT8;H0YJP0	E3 ubiquitin-protein ligase HECTD1	HECTD1	1.0276	0.99914	1.0591	1.02861	125	18	20	24
Q14008;E9PQH5;H0YDX5;H0YCF6;H0YEK7	Q14008	Cytoskeleton-associated protein 5	CKAP5	1.0087	1.0653	1.0115	1.0285	106	33	32	32
P34949;H3BPB8;H3BP57;F5GX71;H3BUZ9;H3BMZ9;H3BPP3;H3BT48;H3BPM5;H3BQX0;H3BNY8;H3BPU7;H3BT46;H3BN01;H3BU66;H3BUG1;B4DYB8	P34949;H3BPB8;H3BP57;F5GX71;H3BUZ9;H3BMZ9;H3BPP3;H3BT48;H3BPM5;H3BQX0;H3BNY8	Mannose-6-phosphate isomerase	MPI	1.0805	0.98434	1.0206	1.02848	19	8	7	7
P61254;J3QRI7;J3QQQ9;J3QQV1;J3QRC4;J3KSS0	P61254;J3QRI7;J3QQQ9;J3QQV1;J3QRC4;J3KSS0	60S ribosomal protein L26	RPL26	1.0612	1.0201	1.0039	1.0284	6	9	10	10
O00767	O00767	Acyl-CoA desaturase	SCD	1.0402	1.0377	1.0071	1.02833	13	5	5	4
P22681;A0A1B0GW38;A0A0U1RQX8;A0A0U1RR39	P22681;A0A1B0GW38;A0A0U1RQX8;A0A0U1RR39	E3 ubiquitin-protein ligase CBL	CBL	1.1645	0.95408	0.96611	1.02823	45	2	3	4
A0A087WZ13;E9PAU2;Q8IY67;K7EQG2;K7EKR9	A0A087WZ13;E9PAU2;Q8IY67	Ribonucleoprotein PTB-binding 1	RAVER1	1.0485	1.0068	1.0289	1.02807	25	17	16	16
O75937;S4R3J5	O75937	DnaJ homolog subfamily C member 8	DNAJC8	1.0325	0.9996	1.052	1.02803	13	13	13	10
P30837;A0A0U1RQK9	P30837	Aldehyde dehydrogenase X, mitochondrial	ALDH1B1	1.0216	0.99459	1.0679	1.02803	22	14	13	15
Q9Y4B6	Q9Y4B6	Protein VPRBP	VPRBP	1.0887	1.0344	0.9605	1.02787	70	4	5	6
P18085;C9JAK5;U3KQF2;C9JPM4;F5H1V1;F5H6T5;F8WDB3	P18085;C9JAK5;U3KQF2;C9JPM4	ADP-ribosylation factor 4	ARF4	1.0242	1.0284	1.0309	1.02783	11	4	7	10
O95159;E9PQ47;E9PNY1;E9PJX1;E9PJ47;E9PMQ3;E9PQA5	O95159;E9PQ47;E9PNY1	Zinc finger protein-like 1	ZFPL1	1.0808	1.106	0.89635	1.02772	13	4	3	5
P11498;A0A494C016;A0A494C101;A0A494C0T2;E9PRE7;A0A494BZT5	P11498;A0A494C016	Pyruvate carboxylase, mitochondrial	PC	0.93904	1.0762	1.0678	1.02768	59	9	10	12
R4GNH3;E9PN50	R4GNH3		PSMC3	1.0123	1.0639	1.0068	1.02767	26	22	25	24
X6R631;Q7Z7F7	X6R631;Q7Z7F7	39S ribosomal protein L55, mitochondrial	MRPL55	0.9697	1.0783	1.035	1.02767	3	1	2	2
P30405;R4GN99;H0Y548	P30405	Peptidyl-prolyl cis-trans isomerase F, mitochondrial	PPIF	1.1013	0.99735	0.98434	1.02766	11	7	7	2
Q3BDU5	Q3BDU5		LMNA	0.90485	1.1187	1.0591	1.02755	33	2	2	2
P47895;H0Y2X5;H0YKF9;H0YNQ3;H0YMG7;O94788	P47895;H0Y2X5	Aldehyde dehydrogenase family 1 member A3	ALDH1A3	1.0091	1.0393	1.0341	1.0275	26	19	21	20
Q9HDC9;H0Y512	Q9HDC9;H0Y512	Adipocyte plasma membrane-associated protein	APMAP	1.0484	1.008	1.026	1.02747	24	5	6	8
H0YNG3;P67812;H0YKT4;H0YNX5;P0C7V7;H0YNA5	H0YNG3;P67812;H0YKT4;H0YNX5	Signal peptidase complex catalytic subunit SEC11;Signal peptidase complex catalytic subunit SEC11A	SEC11A	1.1241	1.0048	0.95349	1.02746	10	4	4	2
Q9BWJ5	Q9BWJ5	Splicing factor 3B subunit 5	SF3B5	0.98364	1.107	0.99173	1.02746	5	5	5	5
A0A3B3IRR1;A0A3F2YNY7;P08397;F5H345;F5H0P4;F5GY90;A0A3B3IU56;A0A1W2PNU5;A0A3B3IU34;F5H226;F5H4W5;F5H4X2	A0A3B3IRR1;A0A3F2YNY7;P08397;F5H345;F5H0P4;F5GY90;A0A3B3IU56;A0A1W2PNU5;A0A3B3IU34	Porphobilinogen deaminase	HMBS	1.0291	1.0376	1.0156	1.02743	16	9	7	8
Q13595;F8WEH2	Q13595	Transformer-2 protein homolog alpha	TRA2A	0.95329	1.0427	1.0859	1.0273	15	11	10	11
Q9Y624;A0A087WY82	Q9Y624;A0A087WY82	Junctional adhesion molecule A	F11R	1.0836	1.0737	0.92453	1.02728	16	7	9	9
Q9BVC4;H3BM50;H3BPU5;H3BPT1;H3BN58;A0A0A0MR05;H3BR25;H3BSZ4;H3BR38;H3BQ74;I3L2E7	Q9BVC4;H3BM50;H3BPU5;H3BPT1;H3BN58;A0A0A0MR05;H3BR25;H3BSZ4	Target of rapamycin complex subunit LST8	MLST8	1.0092	1.1532	0.91935	1.02725	14	4	3	2
Q8TAT6;I3L4U9;A0A0D9SFI9	Q8TAT6	Nuclear protein localization protein 4 homolog	NPLOC4	1.0234	1.0181	1.0399	1.02713	29	16	17	16
R4GNF9;Q8NFU3	R4GNF9;Q8NFU3	Thiosulfate sulfurtransferase/rhodanese-like domain-containing protein 1	TSTD1	1.0232	1.0613	0.99672	1.02707	5	2	3	3
Q9UHD8;K7EL40;K7EK18;K7ER52;K7EQD7;K7EIE4;K7ELJ9;K7EJZ2;K7ER14;K7ENQ5;K7EJ51;K7ENL0;K7EN52;K7EKN4;K7EIR4;K7EJL9;K7EPY1;K7EJV0;K7EQ08;K7ER34;K7ERG1	Q9UHD8	Septin-9	40057	1.0255	1.0149	1.0408	1.02707	42	33	32	28
Q9BUK6;A0A3B3IUD2;REV__P04114	Q9BUK6;A0A3B3IUD2	Protein misato homolog 1	MSTO1	1.0895	0.83853	1.1531	1.02704	23	3	3	4
Q96A33;A0A087WYW6;J3QR89	Q96A33	Coiled-coil domain-containing protein 47	CCDC47	1.0479	1.012	1.0211	1.027	21	11	10	11
O00170;E9PMH2;V9GYQ3	O00170;E9PMH2	AH receptor-interacting protein	AIP	1.0028	1.0198	1.0583	1.02697	18	15	15	17
Q15691	Q15691	Microtubule-associated protein RP/EB family member 1	MAPRE1	1.0216	1.0348	1.0241	1.02683	15	18	17	17
P07858;R4GMQ5;E9PR54;E9PJ67;E9PCB3;E9PKQ7;E9PNL5;E9PHZ5;E9PLY3;E9PSG5;E9PQM1	P07858	Cathepsin B;Cathepsin B light chain;Cathepsin B heavy chain	CTSB	1.0415	1.0675	0.97136	1.02679	19	5	6	6
H3BUI0;H3BMU1;P53990;J3KR23;H3BQF7;F5GXM3;H3BPP6;H3BRE2	H3BUI0;H3BMU1;P53990;J3KR23;H3BQF7	IST1 homolog	IST1	0.98928	1.1229	0.96776	1.02665	10	6	8	6
P28074;H0YJM8;G8JLC2;G3V3K3	P28074	Proteasome subunit beta type-5	PSMB5	1.0328	1.0038	1.0431	1.02657	15	20	18	18
P62995;H7BXF3;H7C2L4	P62995;H7BXF3	Transformer-2 protein homolog beta	TRA2B	1.002	0.96298	1.1147	1.02656	12	16	16	14
J3KN16;Q5VYK3;R4GMY1;R4GMY3	J3KN16;Q5VYK3;R4GMY1	Proteasome-associated protein ECM29 homolog	KIAA0368;ECM29	1.0324	0.94697	1.1003	1.02656	100	8	14	14
O43399;A0A087WYR3;A0A087WZ51	O43399;A0A087WYR3;A0A087WZ51	Tumor protein D54	TPD52L2	1.0326	1.0214	1.0256	1.02653	12	13	16	12
Q8NFQ8	Q8NFQ8	Torsin-1A-interacting protein 2	TOR1AIP2	1.1278	0.91387	1.0379	1.02652	23	6	6	4
Q9NY12	Q9NY12	H/ACA ribonucleoprotein complex subunit 1	GAR1	0.72433	1.2118	1.1434	1.02651	11	2	3	4
Q9H8Y8	Q9H8Y8	Golgi reassembly-stacking protein 2	GORASP2	1.0887	0.99333	0.99715	1.02639	14	9	6	8
P40925;B9A041;A0A5K1VW95;B8ZZ51;C9JF79;C9JRL4;C9JLV6	P40925;B9A041;A0A5K1VW95;B8ZZ51;C9JF79	Malate dehydrogenase, cytoplasmic;Malate dehydrogenase	MDH1	1.0233	1.0306	1.0251	1.02633	15	13	14	14
J3QL56;O75880	J3QL56;O75880	Protein SCO1 homolog, mitochondrial	SCO1	1.0641	1.0285	0.98637	1.02632	15	3	3	4
P61163;R4GMT0;A0A1B0GVS3	P61163;R4GMT0;A0A1B0GVS3	Alpha-centractin	ACTR1A	1.0234	1.0561	0.99908	1.02619	20	11	12	10
K7EQ55;K7EK33;Q96EP5;K7EQ02	K7EQ55;K7EK33;Q96EP5;K7EQ02	DAZ-associated protein 1	DAZAP1	1.0413	1.055	0.98226	1.02619	10	14	11	11
Q92609;C9J3F6;C9JMP7;C9JIU4;F2Z3I5;C9JNM0;C9JED7;F2Z3C3;C9K0P2;C9J397;C9JWX0;C9JW04;C9JDR8	Q92609	TBC1 domain family member 5	TBC1D5	1.0007	1.0705	1.0073	1.02617	39	5	4	3
Q15813;A0A2R8Y5Q8;A0A2R8YHI9;A0A2R8Y7E7;A0A2U3TZJ6;A0A2R8YFL4;A0A2R8Y6Q1;A0A2R8Y784;A0A2R8Y809;A0A2R8Y4V6;A0A2R8YER9;A0A2R8YFM3;A0A2R8Y4P2;A0A2R8Y6G3;A0A2R8Y787;A0A2R8Y5H6;A0A2R8Y6L2;A0A2R8Y7H8;A0A2R8YF12;A0A2R8Y897;A0A2R8Y4E7	Q15813;A0A2R8Y5Q8;A0A2R8YHI9;A0A2R8Y7E7;A0A2U3TZJ6;A0A2R8YFL4;A0A2R8Y6Q1;A0A2R8Y784;A0A2R8Y809;A0A2R8Y4V6;A0A2R8YER9	Tubulin-specific chaperone E	TBCE	1.0114	1.0507	1.016	1.02603	36	6	7	8
P62820;E7END7;A0A2R8YDI9;H0YLJ8;H0YL94;H0YMN7;G3V196;A0A2R8YFB8;P59190	P62820;E7END7	Ras-related protein Rab-1A	RAB1A	1.0244	1.0452	1.0085	1.02603	15	12	13	13
P35568	P35568	Insulin receptor substrate 1	IRS1	1.0782	1.0372	0.96259	1.026	57	5	6	5
Q9Y2B0;H0YI18	Q9Y2B0	Protein canopy homolog 2	CNPY2	1.0556	0.99235	1.03	1.02598	11	7	6	8
Q96JH7	Q96JH7	Deubiquitinating protein VCIP135	VCPIP1	1.111	1.0473	0.9192	1.02583	69	7	7	5
Q9NQ88;A0A0U1RQD1	Q9NQ88;A0A0U1RQD1	Fructose-2,6-bisphosphatase TIGAR	TIGAR	1.0139	1.0814	0.98219	1.02583	14	8	9	8
O43242;H0YGV8	O43242	26S proteasome non-ATPase regulatory subunit 3	PSMD3	1.0254	1.0034	1.0486	1.0258	34	22	26	25
J3QLR8;Q9Y3D9	J3QLR8;Q9Y3D9	28S ribosomal protein S23, mitochondrial	MRPS23	1.0503	0.97806	1.0489	1.02575	9	7	7	7
Q15018	Q15018	BRISC complex subunit Abro1	FAM175B	0.97301	NaN	1.0783	1.02566	16	2	2	4
Q7L576;A0A0G2JR96;A0A0G2JQT1;H7C229;E7EW33;A0A0G2JRX2;A0A087WU52;A0A0G2JRV9;A0A087WWL1;H0YL50;A0A0G2JQH3;A0A087WVZ5	Q7L576;A0A0G2JR96;A0A0G2JQT1	Cytoplasmic FMR1-interacting protein 1	CYFIP1	1.0195	1.049	1.0084	1.02563	64	12	14	21
A0A0A0MR02;P45880;Q5JSD2;Q5JSD1;A2A3S1	A0A0A0MR02;P45880;Q5JSD2;Q5JSD1	Voltage-dependent anion-selective channel protein 2	VDAC2	1.0347	1.053	0.98906	1.02559	14	18	18	17
P10644;K7EPB2;K7EIE5;K7EID3;K7EJ40;K7EK41;K7EMZ6;K7EMU2;K7EM13;K7EQK3;X6RAV4;K7EPR5;K7EKR1;H7BYW5;C9JSK5;P31321	P10644;K7EPB2;K7EIE5;K7EID3;K7EJ40;K7EK41	cAMP-dependent protein kinase type I-alpha regulatory subunit;cAMP-dependent protein kinase type I-alpha regulatory subunit, N-terminally processed	PRKAR1A	1.0147	1.0637	0.99835	1.02558	19	18	14	14
Q9BV44;H7C3J3;C9J9V2;H7C0R6;C9JP31	Q9BV44;H7C3J3	THUMP domain-containing protein 3	THUMPD3	1.1034	0.91464	1.0587	1.02558	25	4	6	8
P04844;Q5JYR7;Q5JYR4;F2Z3K5;Q5JYR3	P04844	Dolichyl-diphosphooligosaccharide--protein glycosyltransferase subunit 2	RPN2	1.0425	1.0297	1.0044	1.02553	23	14	16	17
P31040;D6RFM5;A0A087X1I3;A0A494C1T6;H0Y8X1	P31040;D6RFM5;A0A087X1I3;A0A494C1T6	Succinate dehydrogenase [ubiquinone] flavoprotein subunit, mitochondrial	SDHA	0.99917	1.0232	1.0542	1.02552	31	18	21	17
Q01518;Q5T0R7;Q5T0R6;Q5T0R5;Q5T0R4;Q5T0R3;Q5T0R2;Q5T0R1;Q5T0R9;Q5T0S3;Q5T0R8	Q01518	Adenylyl cyclase-associated protein 1	CAP1	1.031	1.0257	1.0198	1.0255	28	32	25	28
O95487	O95487	Protein transport protein Sec24B	SEC24B	1.0605	0.99724	1.0186	1.02545	35	6	7	8
O75874;C9J4N6;C9JLU6;C9JJE5	O75874	Isocitrate dehydrogenase [NADP] cytoplasmic	IDH1	1.0192	1.0096	1.0474	1.0254	25	29	25	24
Q9UMS4;F5GY56;H0YGF3;F5H2I0;H0YGZ5	Q9UMS4;F5GY56	Pre-mRNA-processing factor 19	PRPF19	1.0056	1.055	1.0156	1.0254	19	19	19	18
F5GYV5;H7BZV4;A0A0C4DG62;F8WCT1;Q66PJ3;F5H7X4;F8WEP2;A0A0C4DH18	F5GYV5;H7BZV4;A0A0C4DG62;F8WCT1;Q66PJ3;F5H7X4	ADP-ribosylation factor-like protein 6-interacting protein 4	ARL6IP4	0.91254	1.3954	0.76824	1.02539	8	2	3	3
P12814;H9KV75;G3V2N5;G3V2W4;H7C5W8;H0YJW3;H0YJ11;G3V2X9;G3V5M4;G3V380	P12814;H9KV75	Alpha-actinin-1	ACTN1	0.92034	1.0972	1.0586	1.02538	52	26	27	28
O95671	O95671	N-acetylserotonin O-methyltransferase-like protein	ASMTL	0.91392	1.1366	NaN	1.02526	28	2	4	2
P00568;Q5T9B7;H0YID2	P00568;Q5T9B7	Adenylate kinase isoenzyme 1	AK1	0.96394	1.0687	1.0425	1.02505	11	11	11	11
A0A494C0W0;O95453;A0A494C0K5;A0A494C0Q6;A0A494C1K5;A0A494C0Q2;A0A494C1N1;A0A494BZU6;A0A494BZW7;A0A494C0P9;A0A494C156;A0A494C1G3;H3BRK1;A0A494C002;F5H1Z4	A0A494C0W0;O95453;A0A494C0K5;A0A494C0Q6;A0A494C1K5;A0A494C0Q2;A0A494C1N1;A0A494BZU6;A0A494BZW7;A0A494C0P9;A0A494C156;A0A494C1G3	Poly(A)-specific ribonuclease PARN	PARN	1.1601	1.0002	0.91482	1.02504	29	4	7	8
H3BV80;H3BMM9;H3BTC0;Q15287;H3BMS0;H3BPG5;H3BUL0	H3BV80;H3BMM9;H3BTC0;Q15287;H3BMS0;H3BPG5	RNA-binding protein with serine-rich domain 1	RNPS1	1.0187	1.0936	0.96269	1.025	9	6	5	5
Q14137;A0A075B729	Q14137	Ribosome biogenesis protein BOP1	BOP1	0.92565	1.1145	1.0346	1.02492	34	15	16	16
Q52LJ0;H0YNA1	Q52LJ0	Protein FAM98B	FAM98B	1.0525	1.0014	1.0208	1.0249	21	9	9	9
A5YKK6;H3BMH0;H3BVC9	A5YKK6	CCR4-NOT transcription complex subunit 1	CNOT1	1.0443	1.0055	1.0249	1.0249	122	6	8	12
Q6YN16	Q6YN16	Hydroxysteroid dehydrogenase-like protein 2	HSDL2	0.97024	1.0731	1.031	1.02478	28	9	9	10
Q5QPM7;Q92530;Q5QPM9;F5H4Z3	Q5QPM7;Q92530;Q5QPM9	Proteasome inhibitor PI31 subunit	PSMF1	0.96289	1.1426	0.96873	1.02474	11	2	3	3
P55809;E9PDW2;Q9BYC2	P55809;E9PDW2	Succinyl-CoA:3-ketoacid coenzyme A transferase 1, mitochondrial	OXCT1	1.0655	0.93238	1.0763	1.02473	25	8	8	7
F5H6E2;O00159;I3L501;I3L3Y6;I3L3F5	F5H6E2;O00159	Unconventional myosin-Ic	MYO1C	1.0374	1.0465	0.99024	1.02471	55	29	29	35
P08240	P08240	Signal recognition particle receptor subunit alpha	SRPR	1.1071	0.89133	1.0757	1.02471	35	12	11	9
O15235	O15235	28S ribosomal protein S12, mitochondrial	MRPS12	1.0775	0.96189	1.0347	1.0247	7	3	4	3
Q9UEW8	Q9UEW8	STE20/SPS1-related proline-alanine-rich protein kinase	STK39	0.9881	1.1626	0.92333	1.02468	21	4	6	9
P38606;C9JVW8;C9JA17	P38606	V-type proton ATPase catalytic subunit A	ATP6V1A	1.0408	0.99302	1.0402	1.02467	34	20	22	23
P35606;H0YAC7;D6R997;D6RBZ7;D6RCL6;D6RBG7;D6RBT6;H0Y938	P35606	Coatomer subunit beta	COPB2	0.9775	1.019	1.0775	1.02467	48	19	23	25
P50213;H0YL72;H0YMU3;H0YLI6;H0YKD0;H0YNF5;H0YM46;H0YM64	P50213;H0YL72;H0YMU3;H0YLI6;H0YKD0	Isocitrate dehydrogenase [NAD] subunit alpha, mitochondrial	IDH3A	1.0756	1.0057	0.99263	1.02464	21	15	15	16
P35754	P35754	Glutaredoxin-1	GLRX	1.1415	0.96375	0.96842	1.02456	5	5	6	7
P53602;H3BP35	P53602	Diphosphomevalonate decarboxylase	MVD	1.1655	0.95028	0.95788	1.02455	19	8	6	5
Q5TFE4;Q5QPD0;H0YDA5	Q5TFE4;Q5QPD0	5-nucleotidase domain-containing protein 1	NT5DC1	1.0148	1.0242	1.0345	1.0245	25	13	14	15
Q9NY27;C9IZ04;F8WDK3;H7C559	Q9NY27;C9IZ04	Serine/threonine-protein phosphatase 4 regulatory subunit 2	PPP4R2	1.107	0.9067	1.0593	1.02433	21	4	6	5
F8W1R7;G3V1V0;P60660;J3KND3;B7Z6Z4;G3V1Y7;F8VPF3;H0YI43	F8W1R7;G3V1V0;P60660;J3KND3;B7Z6Z4;G3V1Y7;F8VPF3	Myosin light polypeptide 6	MYL6	1.0219	1.0332	1.0178	1.0243	10	11	9	9
O00244;E5RIM7;E5RGN3	O00244;E5RIM7;E5RGN3	Copper transport protein ATOX1	ATOX1	0.98518	1.0357	1.0519	1.02426	4	8	7	6
Q8N4V1	Q8N4V1	Membrane magnesium transporter 1	MMGT1	1.0451	0.98156	1.046	1.02422	5	3	3	2
O43615;M0QXU7;M0R301;M0R124;M0QXM9	O43615;M0QXU7	Mitochondrial import inner membrane translocase subunit TIM44	TIMM44	1.0013	1.0144	1.0569	1.0242	29	10	14	11
Q6PKG0;A0A0B4J210;E5RH50;H0YBW1;H0YAN4;H0YC33;H0YC73;E5RHK4;H0YBR8	Q6PKG0;A0A0B4J210;E5RH50	La-related protein 1	LARP1	1.0912	1.0042	0.97719	1.0242	60	17	19	20
O95816	O95816	BAG family molecular chaperone regulator 2	BAG2	1.0157	1.0715	0.98539	1.0242	14	11	12	12
P42704;A0A0C4DG06;B8ZZ38;C9JCA9;H7C3W8	P42704	Leucine-rich PPR motif-containing protein, mitochondrial	LRPPRC	1.0453	1.0182	1.0089	1.02413	90	62	71	71
O00154;K7EKP8;Q6ZUV0	O00154;K7EKP8	Cytosolic acyl coenzyme A thioester hydrolase	ACOT7	1.0244	1.0312	1.0167	1.0241	20	12	13	13
P15927;Q5TEJ0;Q5TEJ7	P15927	Replication protein A 32 kDa subunit	RPA2	1.032	0.97223	1.068	1.02408	10	8	7	8
P61970;H3BRV9	P61970;H3BRV9	Nuclear transport factor 2	NUTF2	0.96869	1.0731	1.0304	1.02406	7	5	5	5
Q86SX6	Q86SX6	Glutaredoxin-related protein 5, mitochondrial	GLRX5	1.2156	0.94792	0.90859	1.02404	7	2	2	3
P11021	P11021	78 kDa glucose-regulated protein	HSPA5	1.0132	1.0297	1.0291	1.024	30	42	43	39
P12236	P12236	ADP/ATP translocase 3;ADP/ATP translocase 3, N-terminally processed	SLC25A6	1.0395	1.0049	1.0274	1.02393	20	20	21	19
P14625;Q96GW1;A0A1W2PRR1;H0YIV0;Q58FF3;F8W026	P14625	Endoplasmin	HSP90B1	1.0267	1.0238	1.0212	1.0239	40	51	50	53
P36957;Q86SW4;H0YJF9;G3V5M3;G3V3F0	P36957;Q86SW4	Dihydrolipoyllysine-residue succinyltransferase component of 2-oxoglutarate dehydrogenase complex, mitochondrial	DLST	1.0124	0.98895	1.0702	1.02385	23	10	10	8
Q9UNZ2;F2Z2K0;R4GNE6	Q9UNZ2;F2Z2K0	NSFL1 cofactor p47	NSFL1C	1.0392	1.0468	0.98498	1.02366	22	15	17	16
O60684;Q5TFJ7;O15131;S4R3E5	O60684;Q5TFJ7;O15131	Importin subunit alpha-7;Importin subunit alpha-6	KPNA6;KPNA5	1.1585	0.94755	0.96485	1.02363	23	6	6	8
P18031;B4DSN5	P18031;B4DSN5	Tyrosine-protein phosphatase non-receptor type 1;Tyrosine-protein phosphatase non-receptor type	PTPN1	1.0225	1.0221	1.0261	1.02357	29	14	16	17
P30101	P30101	Protein disulfide-isomerase A3	PDIA3	1.0445	1.0177	1.0085	1.02357	29	46	41	40
P35998;C9JLS9	P35998	26S protease regulatory subunit 7	PSMC2	1.0331	1.0347	1.0028	1.02353	28	29	23	31
A0A087WZX2;O95139	A0A087WZX2;O95139	NADH dehydrogenase [ubiquinone] 1 beta subcomplex subunit 6	NDUFB6	1.067	1.0447	0.95858	1.02343	6	3	3	2
E9PGT3;Q15418;Q5SVM6;Q5SVM7	E9PGT3;Q15418	Ribosomal protein S6 kinase;Ribosomal protein S6 kinase alpha-1	RPS6KA1	NaN	0.84812	1.1987	1.02341	44	2	4	5
Q63ZY3	Q63ZY3	KN motif and ankyrin repeat domain-containing protein 2	KANK2	NaN	1.0167	1.0301	1.0234	44	1	2	2
Q9BXW7;A8MYZ9	Q9BXW7	Cat eye syndrome critical region protein 5	CECR5	1.0118	0.98392	1.0744	1.02337	21	7	6	9
Q9H3K6;A0A087WZT3;H3BV85;H3BPT9;H3BTW0;A0A0B4J295;H3BVE0	Q9H3K6;A0A087WZT3	BolA-like protein 2	BOLA2	0.99931	1.0844	0.9864	1.02337	5	5	5	5
P52948;A0A3B3ITD8;H7C3P6;H0YDF4;H0YDA1	P52948;A0A3B3ITD8;H7C3P6	Nuclear pore complex protein Nup98-Nup96;Nuclear pore complex protein Nup98;Nuclear pore complex protein Nup96	NUP98	1.0448	0.92291	1.1024	1.02337	75	13	13	16
O75410;E7ET87;E7EVI4;E5RFM9;H0YAY0;R4GMT7;H0YBT8;A0A0C4DGD3;E9PBC6;E7EMZ9;Q4VXL8;D6RAA5;Q4VXL4;E5RJU4;B4E3H6;H0Y9C3;A0A0C4DGD5;O95359	O75410;E7ET87;E7EVI4;E5RFM9;H0YAY0;R4GMT7	Transforming acidic coiled-coil-containing protein 1	TACC1	NaN	1.1254	0.92133	1.02336	43	3	4	2
Q9Y3C8	Q9Y3C8	Ubiquitin-fold modifier-conjugating enzyme 1	UFC1	0.92708	1.0397	1.1033	1.02336	8	2	2	2
B5MDQ0;Q2NKX8	B5MDQ0;Q2NKX8	DNA excision repair protein ERCC-6-like	ERCC6L	0.96179	1.0192	1.089	1.02333	59	3	3	4
Q9NW64;E5RJW4;E5RHA8	Q9NW64;E5RJW4;E5RHA8	Pre-mRNA-splicing factor RBM22	RBM22	0.92727	1.0761	1.0666	1.02332	22	6	7	6
Q92552;G5EA06;D6RH20;E5RJ73;D6RJC7	Q92552;G5EA06;D6RH20	28S ribosomal protein S27, mitochondrial	MRPS27	1.0125	1.0399	1.0175	1.0233	25	9	11	10
Q9NZM1;H0YD14;O75923	Q9NZM1;H0YD14	Myoferlin	MYOF	1.0179	1.0472	1.0047	1.02327	124	66	69	77
P54136;E5RJM9;E5RH09;E5RI24	P54136	Arginine--tRNA ligase, cytoplasmic	RARS	1.0468	1.0439	0.97905	1.02325	37	37	40	36
Q96FJ2	Q96FJ2	Dynein light chain 2, cytoplasmic	DYNLL2	0.99857	1.0309	1.0402	1.02322	5	7	6	5
A0A087WVC1;Q9BQ39	A0A087WVC1;Q9BQ39	ATP-dependent RNA helicase DDX50	DDX50	0.71249	0.83353	1.5235	1.02317	40	2	2	2
Q92499;F1T0B3;A0A087X2G1	Q92499;F1T0B3;A0A087X2G1	ATP-dependent RNA helicase DDX1	DDX1	1.0433	1.0219	1.0043	1.02317	39	30	30	28
Q5QPK2;O60762;Q5QPJ9;H0Y368	Q5QPK2;O60762;Q5QPJ9;H0Y368	Dolichol-phosphate mannosyltransferase subunit 1	DPM1	0.95222	1.0971	1.0199	1.02307	16	6	6	5
P67775	P67775	Serine/threonine-protein phosphatase 2A catalytic subunit alpha isoform	PPP2CA	1.0253	0.94143	1.1024	1.02304	16	12	13	13
P30419;B7Z8J4;K7EN82;Q5VUC6;O60551;K7EN42	P30419	Glycylpeptide N-tetradecanoyltransferase 1	NMT1	1.0446	0.97559	1.0487	1.02296	21	12	11	13
O14976;A0A087X1U9;H0Y8H5;H0Y9M4;D6RAW3	O14976	Cyclin-G-associated kinase	GAK	1.1792	0.94872	0.94061	1.02284	59	8	9	9
E9PPW7;O00217;E9PKH6;E9PN51;F8W9K7	E9PPW7;O00217;E9PKH6;E9PN51;F8W9K7	NADH dehydrogenase [ubiquinone] iron-sulfur protein 8, mitochondrial	NDUFS8	0.93183	1.0129	1.1236	1.02278	11	7	5	5
Q9NWX6	Q9NWX6	Probable tRNA(His) guanylyltransferase	THG1L	1.0929	0.98589	0.98949	1.02276	15	2	3	4
Q92804;A0A075B7D9;A0A075B7F4;A0A075B7F2	Q92804;A0A075B7D9	TATA-binding protein-associated factor 2N	TAF15	1.0149	1.0189	1.0343	1.0227	31	6	6	5
Q16401;F2Z3J2;Q4VXH0	Q16401	26S proteasome non-ATPase regulatory subunit 5	PSMD5	1.0209	1.0327	1.0144	1.02267	28	13	13	15
P31946;Q4VY20;Q4VY19;A0A0J9YWE8;A0A0J9YWZ2	P31946	14-3-3 protein beta/alpha;14-3-3 protein beta/alpha, N-terminally processed	YWHAB	1.0444	0.98885	1.0343	1.02252	14	14	12	12
Q00765;E2QRG8;B7Z332;B7Z510;H0Y8J8	Q00765	Receptor expression-enhancing protein 5	REEP5	1.103	1.0191	0.94531	1.02247	6	5	4	3
F8VPD4;P27708;H7C2E4;H7BZB3;H7C3Z5	F8VPD4;P27708	CAD protein;Glutamine-dependent carbamoyl-phosphate synthase;Aspartate carbamoyltransferase;Dihydroorotase	CAD	1.0271	1.0199	1.0204	1.02247	104	49	57	59
A0A286YEX4;P08651	A0A286YEX4;P08651	Nuclear factor 1 C-type	NFIC	1.0033	0.99504	1.069	1.02245	29	4	5	6
Q14166;V9GY16	Q14166	Tubulin--tyrosine ligase-like protein 12	TTLL12	1.0481	1.0332	0.98574	1.02235	34	20	21	23
P33176;A0A0G2JMZ6;O60282;C9JWB9	P33176	Kinesin-1 heavy chain	KIF5B	1.0263	1.0103	1.0303	1.0223	60	49	42	42
Q8TC12;G3V2G6;G3V234;H0YIZ8;H0YJ46	Q8TC12;G3V2G6;G3V234	Retinol dehydrogenase 11	RDH11	1.2264	0.89373	0.94645	1.02219	15	3	3	3
Q15631;E9PGT1;H7C1D4	Q15631;E9PGT1	Translin	TSN	0.96918	1.0825	1.0148	1.02216	13	9	8	8
Q9NPE3;H0YM60	Q9NPE3;H0YM60	H/ACA ribonucleoprotein complex subunit 3	NOP10	1.0137	1.0619	0.99087	1.02216	3	2	3	3
H3BRY6;B4DVT3;B4DJL6;Q96SY0	H3BRY6;B4DVT3;B4DJL6;Q96SY0	von Willebrand factor A domain-containing protein 9	VWA9	1.0588	1.0789	0.92855	1.02208	25	3	2	4
O60832;C9IYT0;H7C0M1;H7C2Q9;H7BZF2;H7C2Q2	O60832;C9IYT0	H/ACA ribonucleoprotein complex subunit 4	DKC1	1.0583	1.0516	0.95627	1.02206	31	14	13	14
Q7Z7H5;F8W7F7	Q7Z7H5;F8W7F7	Transmembrane emp24 domain-containing protein 4	TMED4	0.96111	1.077	1.0274	1.02184	12	2	4	3
Q9NYU2;H7BZG0	Q9NYU2	UDP-glucose:glycoprotein glucosyltransferase 1	UGGT1	1.01	0.99881	1.0567	1.02184	73	24	29	25
Q13505	Q13505	Metaxin-1	MTX1	1.0322	1.0498	0.98341	1.0218	25	3	3	5
G5E9Q6;C9J0J7;C9JQ45;C9J2N0;C9J5V8;F2Z3G0	G5E9Q6;C9J0J7;C9JQ45	Profilin	PFN2	1.0275	1.0427	0.9952	1.0218	10	8	5	6
O94906	O94906	Pre-mRNA-processing factor 6	PRPF6	1.0834	0.94214	1.0397	1.02175	56	17	22	23
O43583;F8VVL1	O43583;F8VVL1	Density-regulated protein	DENR	1.0975	0.99351	0.97415	1.02172	9	4	4	4
O94888;C9JAT7;F8WB69;H7BYF4	O94888;C9JAT7	UBX domain-containing protein 7	UBXN7	1.0886	0.93625	1.0403	1.02172	23	5	8	8
Q9BPX5	Q9BPX5	Actin-related protein 2/3 complex subunit 5-like protein	ARPC5L	1.0391	1.0041	NaN	1.0216	9	2	2	1
O43681;A0A087WXS7;K7ERW9	O43681;A0A087WXS7;K7ERW9	ATPase ASNA1	ASNA1	1.0077	1.0816	0.97538	1.02156	15	9	11	11
Q9UJW0;E5RGG1;H9KVE0;E5RI97;E5RK21	Q9UJW0	Dynactin subunit 4	DCTN4	NaN	1.0922	0.95087	1.02154	24	0	6	6
Q92575;F8WB86;Q6PJ80;C9JLR4	Q92575	UBX domain-containing protein 4	UBXN4	0.90339	1.0832	1.0779	1.0215	18	2	3	4
Q10713;Q5SXN9	Q10713	Mitochondrial-processing peptidase subunit alpha	PMPCA	0.9996	1.0984	0.9664	1.02147	31	8	10	10
Q9UKM9;Q5QPL9;Q5QPM0;Q5QPM1;Q5QPM2	Q9UKM9;Q5QPL9;Q5QPM0	RNA-binding protein Raly	RALY	1.0331	1.003	1.0281	1.0214	18	10	8	10
Q96FZ7;I3L3E4;I3L4G8;I3L4A1	Q96FZ7;I3L3E4;I3L4G8;I3L4A1	Charged multivesicular body protein 6	CHMP6	1.1001	0.93186	1.0322	1.02139	9	2	2	2
J3QR09;J3KTE4;P84098	J3QR09;J3KTE4;P84098	Ribosomal protein L19;60S ribosomal protein L19	RPL19	1.045	0.97493	1.0441	1.02134	6	14	13	11
Q8WVC0	Q8WVC0	RNA polymerase-associated protein LEO1	LEO1	1.021	1.0887	0.9541	1.02127	39	9	9	11
A0A087X0R6;Q9UMY4	A0A087X0R6;Q9UMY4	Sorting nexin-12	SNX12	1.0329	0.99779	1.0331	1.02126	11	4	5	5
A0A494C001;A0A499FJY3;A0A087WWP4;Q96T37	A0A494C001;A0A499FJY3;A0A087WWP4;Q96T37	Putative RNA-binding protein 15	RBM15	1.1013	1.0374	0.92491	1.0212	50	12	10	12
O76071	O76071	Probable cytosolic iron-sulfur protein assembly protein CIAO1	CIAO1	1.0153	0.98029	1.068	1.0212	16	6	6	6
O95747;C9JIG9	O95747;C9JIG9	Serine/threonine-protein kinase OSR1	OXSR1	1.0105	1.0988	0.95417	1.02116	25	7	11	9
Q969X5	Q969X5	Endoplasmic reticulum-Golgi intermediate compartment protein 1	ERGIC1	NaN	1.0379	1.0044	1.02115	12	1	3	2
Q9BRA2;I3L0K2;I3L2R6	Q9BRA2;I3L0K2;I3L2R6	Thioredoxin domain-containing protein 17	TXNDC17	1.0264	1.0369	1	1.0211	8	6	5	5
P35613;A0A087X2B5;I3L192;A0A087WUV8;R4GMX5;R4GN83;A0A2R8YDZ0	P35613;A0A087X2B5;I3L192;A0A087WUV8	Basigin	BSG	0.99275	1.0453	1.0252	1.02108	15	8	9	9
Q9NRW3;A0A087WX48;Q6ICH2;Q96AK3	Q9NRW3	DNA dC->dU-editing enzyme APOBEC-3C	APOBEC3C	0.99363	0.98745	1.0821	1.02106	10	4	6	4
Q9NTJ3;E9PD53;C9JR83;C9J578;C9J9E4;C9JWF0;C9IYK2;C9JJ64;C9JVD8;F8WCB7	Q9NTJ3;E9PD53;C9JR83	Structural maintenance of chromosomes protein 4;Structural maintenance of chromosomes protein	SMC4	1.0351	0.9713	1.0567	1.02103	71	13	13	14
O15116;E5RJ47;E5RH18	O15116;E5RJ47;E5RH18	U6 snRNA-associated Sm-like protein LSm1	LSM1	0.92276	NaN	1.1193	1.02103	6	2	2	3
Q8IUX4	Q8IUX4	DNA dC->dU-editing enzyme APOBEC-3F	APOBEC3F	0.9581	1.0167	1.0877	1.02083	18	5	4	5
Q9NQC3	Q9NQC3	Reticulon-4	RTN4	1.0276	1.0097	1.0252	1.02083	45	9	8	8
P12429;D6RA82;D6RFG5;D6RCA8;D6RAZ8;D6RFJ9	P12429;D6RA82	Annexin A3;Annexin	ANXA3	1.0392	0.99973	1.0235	1.02081	22	31	29	26
A0A1X7SBZ2;A0A5H1ZRQ2;A0A1W2PQ51;Q92841;A0A0U1RQJ0	A0A1X7SBZ2;A0A5H1ZRQ2;A0A1W2PQ51;Q92841	Probable ATP-dependent RNA helicase DDX17	DDX17	1.0055	1.0257	1.0303	1.0205	37	39	37	33
P35221;G3XAM7;E5RIB1;E5RG03;E5RGY6;E5RHV7;E5RIE0;E5RFM3;E5RJL0;E5RJ41;H0YBB8;E5RGY7;E5RGD2;E5RJP7;E5RFM5;E5RGG4;E5RFK9;E5RFG3;E5RHJ5;E5RGU3;A0A087WZL6;E5RIT8;E5RGS1;E5RJ43;Q9UI47;E5RJZ2	P35221;G3XAM7	Catenin alpha-1	CTNNA1	1.03	1.0264	1.0048	1.0204	47	35	32	31
Q9UKX7;B0QY21	Q9UKX7	Nuclear pore complex protein Nup50	NUP50	1.0339	1.0441	0.98309	1.02036	28	9	9	11
J3KNF4;O14618;E9PP76;E9PK03	J3KNF4;O14618;E9PP76	Copper chaperone for superoxide dismutase;Superoxide dismutase [Cu-Zn]	CCS	1.0876	0.88226	1.0911	1.02032	13	4	6	5
O75531	O75531	Barrier-to-autointegration factor;Barrier-to-autointegration factor, N-terminally processed	BANF1	1.0475	1.0121	1.0011	1.02023	6	13	12	10
Q9Y490	Q9Y490	Talin-1	TLN1	1.0108	1.0205	1.0294	1.02023	133	98	89	88
O15126;A0A087WXB0;A0A087WTX8;A0A087WZA6;A0A087WU14	O15126;A0A087WXB0	Secretory carrier-associated membrane protein 1	SCAMP1	1.0309	0.82018	1.2093	1.02013	15	4	4	5
O43252	O43252	Bifunctional 3-phosphoadenosine 5-phosphosulfate synthase 1;Sulfate adenylyltransferase;Adenylyl-sulfate kinase	PAPSS1	0.99008	1.0079	1.0624	1.02013	33	23	22	21
Q86X29;S4R3V8;M0R1W9	Q86X29;S4R3V8	Lipolysis-stimulated lipoprotein receptor	LSR	0.90548	1.1457	1.0091	1.02009	28	11	11	12
A0A2R8YFH5;Q15437;Q5QPE2;Q5QPE1;A0A2R8Y633;A0A2R8Y7S7;A0A2R8YF30	A0A2R8YFH5;Q15437;Q5QPE2	Protein transport protein Sec23B	SEC23B	1.0548	1.0309	0.97421	1.01997	37	10	17	18
Q9NRR5	Q9NRR5	Ubiquilin-4	UBQLN4	1.0165	1.098	0.94528	1.01993	17	3	6	6
P61201;B4DIH5;H0YKU5;H0YM03;H0YMC2	P61201;B4DIH5;H0YKU5	COP9 signalosome complex subunit 2	COPS2	1.0048	0.99121	1.0636	1.01987	21	11	11	13
P06756	P06756	Integrin alpha-V;Integrin alpha-V heavy chain;Integrin alpha-V light chain	ITGAV	1.1089	1.0206	0.93003	1.01984	58	3	3	4
A0A024RA52;P25787;C9JCK5;H3BT36;H7C402	A0A024RA52;P25787;C9JCK5	Proteasome subunit alpha type;Proteasome subunit alpha type-2	PSMA2	1.019	1.0057	1.0347	1.0198	13	11	11	12
Q13509;A0A0B4J269;G3V2A3;G3V5W4;G3V2R8;G3V3R4;G3V2N6;G3V542;G3V3J6;G3V3W7	Q13509;A0A0B4J269	Tubulin beta-3 chain	TUBB3	1.0282	1.0445	0.98665	1.01978	20	10	10	9
F8W930;Q9Y6M1	F8W930;Q9Y6M1	Insulin-like growth factor 2 mRNA-binding protein 2	IGF2BP2	1.018	1.0222	1.0189	1.0197	28	18	19	16
Q9BSJ8;F8VZB1	Q9BSJ8	Extended synaptotagmin-1	ESYT1	0.99871	1.0662	0.994	1.01964	49	20	22	24
Q16222	Q16222	UDP-N-acetylhexosamine pyrophosphorylase;UDP-N-acetylgalactosamine pyrophosphorylase;UDP-N-acetylglucosamine pyrophosphorylase	UAP1	0.942	1.0886	1.0283	1.01963	31	6	6	6
Q9H4L5	Q9H4L5	Oxysterol-binding protein-related protein 3	OSBPL3	0.99289	1.0432	1.0227	1.0196	44	11	12	13
Q14204;A0A2R8Y706;A0A2R8YFZ7;A0A2R8Y5T0;A0A2R8Y6H2;A0A2R8Y542;A0A2R8Y6I5;A0A2R8YGC7;H0YJ21	Q14204	Cytoplasmic dynein 1 heavy chain 1	DYNC1H1	1.0281	1.0019	1.0286	1.01953	257	140	157	168
P33527;I3L4X2;A0A0A0MS99	P33527;I3L4X2;A0A0A0MS99	Multidrug resistance-associated protein 1	ABCC1	1.1334	0.97611	0.94874	1.01942	73	4	6	6
Q9UDW1	Q9UDW1	Cytochrome b-c1 complex subunit 9	UQCR10	NaN	1.0351	1.0037	1.0194	4	1	2	2
Q04760	Q04760	Lactoylglutathione lyase	GLO1	1.0141	0.93329	1.1108	1.0194	11	7	9	10
P09622;E9PEX6;F8WDM5;A0A1W2PR83;F2Z2E3	P09622;E9PEX6	Dihydrolipoyl dehydrogenase, mitochondrial;Dihydrolipoyl dehydrogenase	DLD	1.023	1.006	1.0291	1.01937	22	18	17	17
Q9Y3D3;A6ND22	Q9Y3D3;A6ND22	28S ribosomal protein S16, mitochondrial	MRPS16	1.0556	1.1069	0.89529	1.01926	10	5	5	4
P55957;B2ZP78	P55957	BH3-interacting domain death agonist;BH3-interacting domain death agonist p15;BH3-interacting domain death agonist p13;BH3-interacting domain death agonist p11	BID	1.0081	1.0607	0.98855	1.01912	10	4	3	4
Q9Y6G9;E9PHI6;C9JGM7;C9JLW1	Q9Y6G9;E9PHI6	Cytoplasmic dynein 1 light intermediate chain 1	DYNC1LI1	1.0432	1.0168	0.99714	1.01905	30	18	14	17
C9JXB8;C9JNW5;P83731	C9JXB8;C9JNW5;P83731	60S ribosomal protein L24	RPL24	0.99375	1.0551	1.0081	1.01898	7	8	8	7
I3L2C7;P57678;I3L4A4;I3L399	I3L2C7;P57678	Gem-associated protein 4	GEMIN4	0.95784	1.1297	0.96929	1.01894	54	2	3	6
P10515;H0YDD4;E9PEJ4	P10515;H0YDD4;E9PEJ4	Dihydrolipoyllysine-residue acetyltransferase component of pyruvate dehydrogenase complex, mitochondrial;Acetyltransferase component of pyruvate dehydrogenase complex	DLAT	1.0413	0.97849	1.0369	1.0189	34	20	20	19
A0A087WVQ6;Q00610;J3KS13;A0A087WX41;K7EJJ5;J3KSQ2;J3QL20;J3KRF5;F5H5N6	A0A087WVQ6;Q00610	Clathrin heavy chain;Clathrin heavy chain 1	CLTC	1.0195	1.0152	1.0215	1.01873	90	81	83	89
P21796;C9JI87	P21796;C9JI87	Voltage-dependent anion-selective channel protein 1	VDAC1	0.99359	1.0322	1.0304	1.01873	17	26	25	24
Q9HBH0;V9GY67;V9GYQ1;V9GYB3;F5GXB1	Q9HBH0;V9GY67;V9GYQ1	Rho-related GTP-binding protein RhoF	RHOF	1.1555	0.97707	0.92362	1.01873	12	2	2	3
Q5SRE5;H7C4K7	Q5SRE5	Nucleoporin NUP188 homolog	NUP188	1.0827	1.0188	0.95463	1.01871	80	5	5	5
P82663;E7EPW2	P82663;E7EPW2	28S ribosomal protein S25, mitochondrial	MRPS25	1.1005	1.1068	0.8488	1.0187	9	5	6	6
P61586;C9JNR4;C9JX21;Q5JR07;Q5JR05;U3KQA9;U3KQV3;C9JRM1;Q5JR06;E9PN11;E9PLA2;P62745	P61586;C9JNR4;C9JX21;Q5JR07;Q5JR05	Transforming protein RhoA	RHOA;RHOC	1.0387	1.029	0.98838	1.01869	8	13	13	14
P18858;F5GZ28;M0R0Q7;B4E135;M0QY71;M0R1G7	P18858;F5GZ28;M0R0Q7	DNA ligase 1;DNA ligase	LIG1	0.81836	1.3311	0.90654	1.01867	51	9	6	8
Q9UK22;A0A286YF37;R4GNH2	Q9UK22;A0A286YF37	F-box only protein 2	FBXO2	1.0133	1.064	0.97853	1.01861	12	6	9	10
O75787;H7C3E1;A0A1C7CYW4;A0A1B0GVW0;A0A1B0GVB9;A0A1B0GTU8;A0A1B0GTB0;B7Z1I9;A0A1B0GWJ8;A0A1B0GV24;A0A1B0GU12;B7Z413;A0A1B0GVC7;A0A1B0GV60;A0A1B0GVI9;A0A1B0GUT7;A0A1B0GW13;A0A1B0GWD6;H7C240	O75787;H7C3E1;A0A1C7CYW4;A0A1B0GVW0;A0A1B0GVB9;A0A1B0GTU8;A0A1B0GTB0;B7Z1I9;A0A1B0GWJ8;A0A1B0GV24;A0A1B0GU12;B7Z413;A0A1B0GVC7;A0A1B0GV60;A0A1B0GVI9;A0A1B0GUT7;A0A1B0GW13;A0A1B0GWD6;H7C240	Renin receptor	ATP6AP2	NaN	1.0961	0.94074	1.01842	15	0	2	2
P53007;B4DP62	P53007;B4DP62	Tricarboxylate transport protein, mitochondrial	SLC25A1	1.0121	0.97058	1.072	1.01823	17	6	7	7
G3V0G5;Q8IV38	G3V0G5;Q8IV38	Ankyrin repeat and MYND domain-containing protein 2	ANKMY2	NaN	1.0327	1.0035	1.0181	15	1	2	2
Q9Y5Z4	Q9Y5Z4	Heme-binding protein 2	HEBP2	0.87154	1.0874	1.0953	1.01808	10	3	2	2
Q96DA6;A0A2R8Y817;F2Z3A7	Q96DA6	Mitochondrial import inner membrane translocase subunit TIM14	DNAJC19	1.1025	0.9429	1.0087	1.01803	9	2	3	3
E7ES33;E7EPK1;Q16181;G3V1Q4;A0A0U1RRE1;A0A0U1RRM2;A0A0U1RRH9;Q5JXL7;A0A5F9ZGZ7;A0A0U1RRD1;Q6ZU15	E7ES33;E7EPK1;Q16181;G3V1Q4	Septin-7	39326	1.0527	1.0105	0.99086	1.01802	21	18	18	19
P19784;H3BSA1;H3BV19;H3BNI9	P19784;H3BSA1;H3BV19	Casein kinase II subunit alpha	CSNK2A2	0.97336	1.0765	1.004	1.01795	19	9	10	10
O75223;B8ZZK2;M0QZK8;H7BZK5;A0A0B4J1Y4	O75223;B8ZZK2;M0QZK8	Gamma-glutamylcyclotransferase	GGCT	1.0456	1.071	0.93708	1.01789	13	9	10	10
P51858	P51858	Hepatoma-derived growth factor	HDGF	0.96352	1.0048	1.0853	1.01787	17	12	13	14
Q32P28;E2QRI1;H7C2W6	Q32P28	Prolyl 3-hydroxylase 1	LEPRE1	0.92526	1.0667	1.0615	1.01782	30	10	8	11
P55072;C9IZA5;C9JUP7	P55072	Transitional endoplasmic reticulum ATPase	VCP	1.0176	1.0231	1.0127	1.0178	45	54	56	53
Q14353;A0A1W2PR36;K7EM34	Q14353;A0A1W2PR36	Guanidinoacetate N-methyltransferase	GAMT	1.0188	1.0651	0.96916	1.01769	7	9	8	9
P09601;B1AHA8	P09601;B1AHA8	Heme oxygenase 1	HMOX1	1.0312	1.0473	0.97435	1.01762	14	7	8	7
Q9UMX0;H0YDS0;H0YEZ9	Q9UMX0	Ubiquilin-1	UBQLN1	1.009	1.027	1.0168	1.0176	13	11	12	14
Q8IVT2	Q8IVT2	Mitotic interactor and substrate of PLK1	MISP	0.98944	1.0567	1.0065	1.01755	34	10	9	7
O43660;D6RA26;H0YA24	O43660	Pleiotropic regulator 1	PLRG1	0.99756	0.95565	1.0993	1.0175	30	6	6	6
H7C3J0;Q6NUM9;H7BZ81;H0YGU3;H7BZ16	H7C3J0;Q6NUM9;H7BZ81	All-trans-retinol 13,14-reductase	RETSAT	0.9732	1.032	1.0473	1.0175	20	8	7	8
P60468;S4R3B5	P60468	Protein transport protein Sec61 subunit beta	SEC61B	0.97407	1.0263	1.0521	1.01749	6	5	4	4
P36871;A0A3B3ITK7	P36871;A0A3B3ITK7	Phosphoglucomutase-1	PGM1	1.0086	1.0369	1.0068	1.01743	34	29	29	31
Q8N543;A0A0A0MTR2;H3BUA6;H3BR79;H3BR02;H3BP48	Q8N543;A0A0A0MTR2;H3BUA6	Prolyl 3-hydroxylase OGFOD1	OGFOD1	0.95496	1.0581	1.039	1.01735	24	5	5	5
Q14739;A0A494C1L1;C9JXK0;C9JES9	Q14739;A0A494C1L1;C9JXK0	Lamin-B receptor	LBR	1.0438	1.0032	1.0047	1.01723	21	5	4	8
P20073	P20073	Annexin A7	ANXA7	1.1231	0.97614	0.95241	1.01722	21	6	7	8
P09543;K7ERC4;K7EN66;C9K0L8;K7ERZ0	P09543	2,3-cyclic-nucleotide 3-phosphodiesterase	CNP	1.0814	0.98442	0.98565	1.01716	27	11	13	11
O43491;Q6R5J7;Q6ZSX4;E9PMV8;E9PN54	O43491	Band 4.1-like protein 2	EPB41L2	0.98786	1.0118	1.0515	1.01705	55	19	23	26
P62873;F6UT28;B1AKQ8;F6X3N5;B3KVK2;F5H8J8;F5H100;F5H0S8;E9PCP0;P16520	P62873;F6UT28;B1AKQ8;F6X3N5	Guanine nucleotide-binding protein G(I)/G(S)/G(T) subunit beta-1	GNB1	0.98409	1.0091	1.0579	1.01703	13	17	16	13
A0A494BZV2;Q6WCQ1;J3KSW8;H0Y2S9;H7C3G6;H0Y7E2;J3QL44;K7EL39;J3KSK7;J3QRL2;A0A1W2PPU9	A0A494BZV2;Q6WCQ1;J3KSW8;H0Y2S9	Myosin phosphatase Rho-interacting protein	MPRIP	1.1387	0.98537	0.92695	1.01701	133	4	4	10
P21333;F8WE98;H0Y5C6;H0Y5F3;H7C2E7	P21333	Filamin-A	FLNA	1.021	1.0204	1.0093	1.0169	134	96	106	102
Q7L5N1;E7EM64;H7C3T0	Q7L5N1;E7EM64	COP9 signalosome complex subunit 6	COPS6	NaN	1.0773	0.95649	1.01689	12	2	5	6
Q9P2J5;A0A087WXY1	Q9P2J5	Leucine--tRNA ligase, cytoplasmic	LARS	1.0557	0.97818	1.0168	1.01689	62	30	30	33
P30049	P30049	ATP synthase subunit delta, mitochondrial	ATP5D	1.0147	1.0468	0.98875	1.01675	5	3	3	4
P50225;H3BRY5;P50226;E9PKW4;H3BQX5;E9PKR8;E9PM76	P50225;H3BRY5;P50226;E9PKW4	Sulfotransferase 1A1;Sulfotransferase;Sulfotransferase 1A2	SULT1A1;SULT1A2	0.92312	1.0997	1.0274	1.01674	19	7	8	8
P35244;B5MC59	P35244;B5MC59	Replication protein A 14 kDa subunit	RPA3	1.0943	0.97434	0.98149	1.01671	8	6	6	5
Q04837;A0A0G2JLD8;E7EUY5;C9K0U8	Q04837;A0A0G2JLD8;E7EUY5;C9K0U8	Single-stranded DNA-binding protein, mitochondrial	SSBP1	1.0535	0.98726	1.0091	1.01662	8	11	10	9
A0A096LPI6;A0A096LNH5;H7C1F6;H7C2G3;A0A096LP73;A0A2R8YDR7;A0A096LNJ1	A0A096LPI6;A0A096LNH5;H7C1F6;H7C2G3		C21orf33	0.98348	1.0453	1.0207	1.01649	18	8	8	9
E9PGT6;Q99627;H7C3S9;F8WEF2	E9PGT6;Q99627	COP9 signalosome complex subunit 8	COPS8	1.045	1.0025	1.0018	1.01643	7	7	7	6
Q13620;K4DI93;A6NE76	Q13620;K4DI93	Cullin-4B	CUL4B	1.0069	1.0104	1.032	1.01643	56	16	16	17
Q96CS3;D6RBG6	Q96CS3	FAS-associated factor 2	FAF2	0.98928	0.99862	1.0613	1.0164	23	12	14	13
P53396;K7ESG8;K7EIE7	P53396	ATP-citrate synthase	ACLY	1.0117	1.012	1.0253	1.01633	59	54	53	56
C9JZR2;O60716;E9PRE2;H0YC95;E9PKY0;E9PKL1	C9JZR2;O60716	Catenin delta-1	CTNND1	1.0227	0.97369	1.0525	1.0163	49	29	24	23
O75976	O75976	Carboxypeptidase D	CPD	1.0626	0.99685	0.98928	1.01624	71	5	5	6
P35579;Q5BKV1;B1AH99;REV__S4R3H4;REV__E7EQT4;REV__Q9UKV3	P35579	Myosin-9	MYH9	1.0199	1.0076	1.0212	1.01623	104	136	148	143
P54886	P54886	Delta-1-pyrroline-5-carboxylate synthase;Glutamate 5-kinase;Gamma-glutamyl phosphate reductase	ALDH18A1	1.0409	0.96323	1.0445	1.01621	45	15	18	20
P07384;E9PRM1;E9PLX0;E9PJJ3;E9PLC9;E9PMC6;E9PJA6;E9PSA6;E9PL37;E9PQB3;E9PIA9	P07384	Calpain-1 catalytic subunit	CAPN1	1.0052	1.0055	1.0377	1.01613	36	30	37	38
Q8WVC2;P63220;Q9BYK1;Q9BYK2	Q8WVC2;P63220;Q9BYK1	40S ribosomal protein S21	RPS21	1.009	1.033	1.0064	1.01613	5	8	7	8
P26038;V9GZ54;E9PNP4	P26038	Moesin	MSN	0.99797	1.0252	1.0252	1.01612	33	34	30	25
Q9Y446;E9PKC4;H0YEY5;E9PRW6;E9PK71;E9PQ15	Q9Y446	Plakophilin-3	PKP3	1.0035	1.0345	1.0103	1.0161	46	8	7	8
Q7Z478;A0A087WYN9;H0Y8L1	Q7Z478;A0A087WYN9	ATP-dependent RNA helicase DHX29	DHX29	1.0081	1.0202	1.0196	1.01597	71	8	9	11
P21980;A2A299;A2A2A0	P21980	Protein-glutamine gamma-glutamyltransferase 2	TGM2	1.0201	1.0096	1.0182	1.01597	34	24	25	25
A6NNI4;A0A2R8Y478;G8JLH6;P21926;A0A087WU13	A6NNI4;A0A2R8Y478;G8JLH6;P21926	Tetraspanin;CD9 antigen	CD9	1.037	0.98415	1.0265	1.01588	5	2	3	3
Q9UNM6;J3KNQ3;A0A087WUL9;H0YD73;E9PL38;E9PPD2;E9PQG3	Q9UNM6;J3KNQ3;A0A087WUL9;H0YD73;E9PL38	26S proteasome non-ATPase regulatory subunit 13	PSMD13	1.0122	1.0474	0.98782	1.01581	26	17	20	19
Q8IXM3	Q8IXM3	39S ribosomal protein L41, mitochondrial	MRPL41	1.0586	1.0277	0.96112	1.01581	6	2	4	5
Q8WVM8;J3KNG4;G3V3K9;G3V4I1;G3V5F3;G3V2M8;G3V5E2;G3V363;H0YJS6;H0YJY1	Q8WVM8	Sec1 family domain-containing protein 1	SCFD1	1.0953	0.96886	0.98319	1.01578	34	14	15	13
Q8N392	Q8N392	Rho GTPase-activating protein 18	ARHGAP18	1.0506	1.0185	0.97822	1.01577	42	18	21	20
P08648	P08648	Integrin alpha-5;Integrin alpha-5 heavy chain;Integrin alpha-5 light chain	ITGA5	1.2615	0.92478	0.861	1.01576	40	3	3	3
P09497;D6RJD1;H0Y9Q6	P09497	Clathrin light chain B	CLTB	0.92371	1.0287	1.0947	1.0157	9	6	6	5
Q8WUW1	Q8WUW1	Protein BRICK1	BRK1	0.93693	1.0738	1.0361	1.01561	6	2	2	3
Q49AN9;F5H013;P62308;A8MWD9;C9JVQ0	Q49AN9;F5H013;P62308;A8MWD9	Small nuclear ribonucleoprotein G;Putative small nuclear ribonucleoprotein G-like protein 15	SNRPG;SNRPGP15	1.0601	0.99175	0.99462	1.01549	2	2	3	3
P62191;G3V4X1	P62191	26S protease regulatory subunit 4	PSMC1	1.0026	1.0306	1.013	1.0154	25	21	21	20
Q9BYC5;G3XAD2	Q9BYC5	Alpha-(1,6)-fucosyltransferase	FUT8	0.91912	1.2799	0.84681	1.01528	33	3	6	4
Q14697;F5H6X6	Q14697;F5H6X6	Neutral alpha-glucosidase AB	GANAB	1.0256	1.0173	1.0026	1.01517	43	39	47	46
O14579;M0QXB4;M0R061	O14579;M0QXB4;M0R061	Coatomer subunit epsilon	COPE	0.95757	1.072	1.0157	1.01509	15	15	13	11
Q9NZZ3	Q9NZZ3	Charged multivesicular body protein 5	CHMP5	0.94483	1.0377	1.0627	1.01508	6	3	4	5
Q96EL3;B9A051	Q96EL3	39S ribosomal protein L53, mitochondrial	MRPL53	0.96878	1.0744	1.0019	1.01503	8	4	4	5
A0A2C9F2P4;A0A286YFF7;P50897;Q5T0S4;A0A286YFE3;A0A286YFL8;E9PK48;E9PIA8;E9PSE5	A0A2C9F2P4;A0A286YFF7;P50897;Q5T0S4;A0A286YFE3;A0A286YFL8;E9PK48	Palmitoyl-protein thioesterase 1	PPT1	0.95347	1.0774	1.0142	1.01502	12	4	4	5
A0A0A0MSK5;Q5JTV8;J3KN66;H0YDU3;H0YD16;H0Y4R4	A0A0A0MSK5;Q5JTV8;J3KN66;H0YDU3	Torsin-1A-interacting protein 1	TOR1AIP1	0.95929	1.0809	1.0047	1.01496	27	13	11	13
P50453	P50453	Serpin B9	SERPINB9	1.0551	1.0355	0.95418	1.01493	22	15	16	15
O75306	O75306	NADH dehydrogenase [ubiquinone] iron-sulfur protein 2, mitochondrial	NDUFS2	1.0953	1.0003	0.9491	1.0149	25	9	10	10
J3KMX2;B9EGA3;Q92925;J3QWB6;F8VW95;C9JYI7;F8VZ70;F8VUB0;Q6STE5;Q96GM5	J3KMX2;B9EGA3;Q92925;J3QWB6	SWI/SNF-related matrix-associated actin-dependent regulator of chromatin subfamily D member 2	SMARCD2	1.1755	0.9834	0.88569	1.01486	29	6	4	4
Q15833;M0R0M7;M0R118;M0QZ54;M0R1A1;M0R0D4;R4GMY7;M0R376;A0A087WUN8	Q15833;M0R0M7	Syntaxin-binding protein 2	STXBP2	0.90176	1.0422	1.1006	1.01485	33	12	14	11
Q9H2U1;E7EWK3;A0A0G2JQU7;A0A0G2JRP3;H7C514	Q9H2U1;E7EWK3	ATP-dependent RNA helicase DHX36	DHX36	1.0055	0.89162	1.1471	1.01474	48	5	5	7
Q9GZR2;A0A0C4DG31	Q9GZR2;A0A0C4DG31	RNA exonuclease 4	REXO4	0.9016	1.016	1.1264	1.01467	24	3	2	2
P30519;A0A087WT44;I3L159;I3L1F5;I3L4P8;A0A1B0GXH0;I3L463;I3L276;I3L1Y2	P30519;A0A087WT44;I3L159;I3L1F5	Heme oxygenase 2	HMOX2	0.99677	1.0478	0.99901	1.01453	18	14	13	14
Q2TAY7	Q2TAY7	WD40 repeat-containing protein SMU1;WD40 repeat-containing protein SMU1, N-terminally processed	SMU1	1.1127	0.98038	0.95	1.01436	26	4	10	10
P13073;H3BN72;H3BNV9;Q86WV2;H3BPG0;H3BNI5	P13073;H3BN72;H3BNV9	Cytochrome c oxidase subunit 4 isoform 1, mitochondrial	COX4I1	0.98031	1.0412	1.0215	1.01434	11	10	10	11
Q14116	Q14116	Interleukin-18	IL18	1.0714	1.0595	0.91187	1.01426	13	15	13	15
Q8NFH3;B4E301;F5H0E3;B4DVD1	Q8NFH3	Nucleoporin Nup43	NUP43	0.98315	1.1027	0.95684	1.01423	12	4	5	4
H0Y6K2;A0A140T9E9;A0A0G2JK44;P25440;U3KQA6;A0A0G2JHL0;A0A140T9F7;A0A140T9V2;A0A0G2JHN8;A0A140T9I1;H0YDJ7;U3KPW0;E9PIQ3;O60885	H0Y6K2;A0A140T9E9;A0A0G2JK44;P25440;U3KQA6;A0A0G2JHL0;A0A140T9F7;A0A140T9V2;A0A0G2JHN8;A0A140T9I1	Bromodomain-containing protein 2	BRD2	1.0249	1.0034	NaN	1.01415	35	5	6	4
Q9UBQ7;U3KQ56	Q9UBQ7;U3KQ56	Glyoxylate reductase/hydroxypyruvate reductase	GRHPR	0.95737	1.0566	1.0283	1.01409	15	9	11	11
Q13200;H7C1H2;C9JPC0;H7C2Q3;F8WBS8	Q13200	26S proteasome non-ATPase regulatory subunit 2	PSMD2	1.0344	1.0093	0.99855	1.01408	49	36	43	42
P53004;C9J1E1	P53004	Biliverdin reductase A	BLVRA	1.0275	1.0001	1.0146	1.01407	16	13	13	10
P13489;H0YCR7;E9PMJ3;E9PLZ3;E9PIM9;E9PIK5;E9PMN0;E9PMA9;E9PR82;E9PMI1	P13489;H0YCR7	Ribonuclease inhibitor	RNH1	1.0403	0.9878	1.0141	1.01407	26	20	21	20
F5GZS6;J3KPF3;P08195;H0YFS2;F5H0E2;F5H867;F5GZI0;H0YFX4;F5GZR9	F5GZS6;J3KPF3;P08195	4F2 cell-surface antigen heavy chain	SLC3A2	1.0186	1.0153	1.0081	1.014	29	21	20	21
P20340;F5H3K7;F5GX61;C9JB90;C9J0I2;Q14964	P20340	Ras-related protein Rab-6A	RAB6A	1.0097	1.0186	1.0136	1.01397	13	8	8	7
P52565;J3KTF8;J3QQX2;J3KRE2;J3KRY1;J3KS60	P52565;J3KTF8;J3QQX2;J3KRE2	Rho GDP-dissociation inhibitor 1	ARHGDIA	0.97921	0.99931	1.063	1.01384	7	11	9	10
Q14019;H3BT58	Q14019;H3BT58	Coactosin-like protein	COTL1	1.0048	1.0461	0.99057	1.01382	9	11	10	10
A0A087WXC5;E7ESZ7;O95299;Q8N1B9;C9J6X0;H7C2W5;H7C1Y7;H7C2X4	A0A087WXC5;E7ESZ7;O95299	NADH dehydrogenase [ubiquinone] 1 alpha subcomplex subunit 10, mitochondrial	NDUFA10	1.1096	0.93454	0.99704	1.01373	19	9	7	6
P51553;E7EQB8;E9PF84;G5E9Q7;H7C1W2;H0Y5Q7	P51553;E7EQB8;E9PF84;G5E9Q7	Isocitrate dehydrogenase [NAD] subunit gamma, mitochondrial;Isocitrate dehydrogenase [NAD] subunit, mitochondrial	IDH3G	1.0452	0.93404	1.0618	1.01368	18	10	10	8
P49406;H7C2J0;A0A0A0MRF4;S4R3W9	P49406	39S ribosomal protein L19, mitochondrial	MRPL19	0.96674	1.0467	1.0275	1.01365	18	6	6	6
P55210;A0A5F9ZHZ6;A0A0A0MRL7;Q5SVL2	P55210;A0A5F9ZHZ6;A0A0A0MRL7;Q5SVL2	Caspase-7;Caspase-7 subunit p20;Caspase-7 subunit p11	CASP7	1.036	1.0296	0.97509	1.01356	17	6	5	8
P48047;A0A494C0K9;H7C0C1;H7C068;H7C086	P48047;A0A494C0K9;H7C0C1	ATP synthase subunit O, mitochondrial	ATP5O	0.98887	0.9915	1.06	1.01346	12	16	13	11
P61224;F5H7Y6;E7ESV4;F5GX62;F5H004;A6NIZ1;F5H6R7;F5H077;F5GWU8;F5H491;F5H0B7;F5H500;F5GYB5;B7ZB78;F5GZG1;F5H823;F5H4H0;F5GYH7;F8WBC0	P61224;F5H7Y6;E7ESV4;F5GX62;F5H004;A6NIZ1;F5H6R7;F5H077;F5GWU8;F5H491;F5H0B7;F5H500;F5GYB5	Ras-related protein Rap-1b;Ras-related protein Rap-1b-like protein	RAP1B	1.0332	0.98571	1.0213	1.0134	10	7	11	12
O43852;H0Y875	O43852;H0Y875	Calumenin	CALU	0.97956	1.028	1.0326	1.01339	16	11	12	12
A0A494C1N0;P26885	A0A494C1N0;P26885	Peptidyl-prolyl cis-trans isomerase FKBP2	FKBP2	1.0666	0.98936	0.98395	1.0133	8	5	5	6
P50502;Q3KNR6;H7C3I1;Q8NFI4;F6VDH7;Q8IZP2;F8WAQ7	P50502;Q3KNR6;H7C3I1;Q8NFI4;F6VDH7	Hsc70-interacting protein;Putative protein FAM10A5	ST13;ST13P5	1.0154	1.0027	1.0218	1.0133	11	19	19	18
O75569;G5E9Q4;F8WEG8;C9JMM3	O75569;G5E9Q4	Interferon-inducible double-stranded RNA-dependent protein kinase activator A	PRKRA	0.98015	1.0437	1.0159	1.01325	14	8	10	10
Q15836;K7ENK9;K7EKX0;J3QRU4;F8WCA0;L7N2F9;P63027	Q15836;K7ENK9;K7EKX0;J3QRU4;F8WCA0;L7N2F9;P63027	Vesicle-associated membrane protein 3;Vesicle-associated membrane protein 2	VAMP3;VAMP2	0.84182	1.0469	1.1509	1.01321	5	3	4	4
O00429;F8VZ52;B4DPZ9;B4DDQ3;F8W1W3;F8VUJ9;F8VR28;F8VYL3;H0YHY4;H0YI79	O00429	Dynamin-1-like protein	DNM1L	1.0181	1.0328	0.98828	1.01306	50	20	20	21
P11177;C9J634;F8WF02	P11177;C9J634	Pyruvate dehydrogenase E1 component subunit beta, mitochondrial	PDHB	0.94578	1.0402	1.0532	1.01306	21	14	12	13
P11387;Q969P6;E5RIC7;H0YAR3;E5RJ95;E5RFS0	P11387	DNA topoisomerase 1	TOP1	0.96896	1.0413	1.0287	1.01299	38	37	40	37
P14174	P14174	Macrophage migration inhibitory factor	MIF	1.0081	1.0078	1.0226	1.01283	5	5	4	3
Q9H6T3	Q9H6T3	RNA polymerase II-associated protein 3	RPAP3	0.92708	1.1074	1.004	1.01283	35	8	10	8
H0YNH8;Q9BZF9;F5H2B9;H0YN48;H0YMI1	H0YNH8;Q9BZF9;F5H2B9;H0YN48	Uveal autoantigen with coiled-coil domains and ankyrin repeats	UACA	1.0655	0.96897	1.004	1.01282	83	2	3	4
M0R165;Q9UBC2;M0R2S2;K7EJR2;M0R330;M0QX30;M0R1V5;M0R3I1	M0R165;Q9UBC2;M0R2S2	Epidermal growth factor receptor substrate 15-like 1	EPS15L1	0.92016	1.0872	1.031	1.01279	44	5	5	5
Q13011;M0R248;M0QZW4	Q13011;M0R248;M0QZW4	Delta(3,5)-Delta(2,4)-dienoyl-CoA isomerase, mitochondrial	ECH1	1.0315	0.97262	1.0341	1.01274	18	6	6	6
F8VZX2;F8W0G4;F8VXH9;F8W1G6;J3QT27;H3BND9	F8VZX2;F8W0G4		PCBP2	1.0095	1.1177	0.91074	1.01265	17	1	1	1
E7EQR4;P15311	E7EQR4;P15311	Ezrin	EZR	1.0152	1.0114	1.0109	1.0125	33	55	51	49
A0A3B3ITZ9;Q9Y2W1	A0A3B3ITZ9;Q9Y2W1	Thyroid hormone receptor-associated protein 3	THRAP3	1.044	1.0057	0.98771	1.01247	41	22	23	22
P52209;K7EM49;K7EMN2;K7EPF6;K7ELN9	P52209	6-phosphogluconate dehydrogenase, decarboxylating	PGD	1.0155	0.98277	1.039	1.01242	24	24	24	26
Q8WYA6;A0A087WUB9;A2A2P1	Q8WYA6;A0A087WUB9	Beta-catenin-like protein 1	CTNNBL1	0.99787	0.99489	1.0444	1.01239	26	6	7	8
P49903;Q5T5U6;Q5T5U7	P49903	Selenide, water dikinase 1	SEPHS1	1.0044	1.0105	1.0217	1.0122	13	11	10	9
P38159;H3BT71;H0Y6E7;Q96E39;H3BUY5;H3BR27;A0A1B0GUK8;O75526;H3BNC1;Q8N7X1	P38159;H3BT71;H0Y6E7;Q96E39	RNA-binding motif protein, X chromosome;RNA-binding motif protein, X chromosome, N-terminally processed;RNA binding motif protein, X-linked-like-1	RBMX;RBMXL1	0.93406	1.0799	1.0225	1.01215	25	24	19	15
P61225;F6U784;P10114	P61225;F6U784;P10114	Ras-related protein Rap-2b;Ras-related protein Rap-2a	RAP2B;RAP2A	1.0267	1.0104	0.99927	1.01212	11	5	6	7
Q9NWU1;C9J2G3;C9JQQ2;F8VNS3	Q9NWU1	3-oxoacyl-[acyl-carrier-protein] synthase, mitochondrial	OXSM	1.0105	1.0533	0.97236	1.01205	20	8	8	5
P27694;I3L4R8;I3L524;I3L2M5	P27694	Replication protein A 70 kDa DNA-binding subunit;Replication protein A 70 kDa DNA-binding subunit, N-terminally processed	RPA1	0.99604	0.97784	1.0619	1.01193	30	17	20	19
Q01650;A0A0C4DGL4	Q01650	Large neutral amino acids transporter small subunit 1	SLC7A5	1.0536	0.96087	1.0212	1.01189	18	4	3	3
Q9Y5L0;C9J7E5;E9PFH4	Q9Y5L0;C9J7E5;E9PFH4	Transportin-3	TNPO3	1.0312	1.0717	0.93273	1.01188	43	2	4	6
Q16512;K7EL10	Q16512;K7EL10	Serine/threonine-protein kinase N1	PKN1	0.9382	1.0486	1.0484	1.01173	43	3	2	2
Q03135;E9PCT5;P56539	Q03135;E9PCT5	Caveolin-1;Caveolin	CAV1	0.9342	1.0788	1.022	1.01167	10	10	8	9
P09960;B4DEH5	P09960	Leukotriene A-4 hydrolase	LTA4H	1.0243	0.97597	1.0347	1.01166	35	28	27	30
Q8NF37;A0A0G2JQ62;A0A0G2JRI7	Q8NF37;A0A0G2JQ62;A0A0G2JRI7	Lysophosphatidylcholine acyltransferase 1	LPCAT1	0.96441	0.96493	1.1056	1.01165	21	3	3	5
Q99808	Q99808	Equilibrative nucleoside transporter 1	SLC29A1	1.0901	1.0875	0.85718	1.01159	15	1	1	1
Q96QC0	Q96QC0	Serine/threonine-protein phosphatase 1 regulatory subunit 10	PPP1R10	1.0742	0.99361	0.96689	1.01157	55	4	6	5
Q15365;F8VTZ0;H3BSP4;C9K0A2;F8WC71;C9IZV9;C9J7A9;C9JSA6;C9J5V4;C9JTY5;C9JZY3;C9J0A4;P57723	Q15365	Poly(rC)-binding protein 1	PCBP1	1.0005	1.035	0.99887	1.01146	17	16	15	15
Q9UHD9	Q9UHD9	Ubiquilin-2	UBQLN2	NaN	0.93986	1.0829	1.01138	15	1	2	2
Q13618;A0A087WTG3;H7C399;H7C1L6	Q13618	Cullin-3	CUL3	1.0011	1.0954	0.93764	1.01138	44	10	10	9
Q16658;C9JFC0;A0A0A0MSB2;C9JPH9	Q16658	Fascin	FSCN1	0.95064	1.0465	1.0369	1.01135	28	34	31	28
Q92876	Q92876	Kallikrein-6	KLK6	0.95884	1.0261	1.0488	1.01125	13	2	3	2
A0A2R8Y595;A0A2R8YFL0;P49711	A0A2R8Y595;A0A2R8YFL0;P49711	Transcriptional repressor CTCF	CTCF	0.94997	1.1809	0.90287	1.01125	24	5	6	5
Q9NZB2;A0A0C4DG79;A0A0C4DH52;A0A494C0Y9;Q5T035	Q9NZB2	Constitutive coactivator of PPAR-gamma-like protein 1	FAM120A	1.038	0.94187	1.0532	1.01102	57	17	17	17
P50583	P50583	Bis(5-nucleosyl)-tetraphosphatase [asymmetrical]	NUDT2	0.91663	1.1637	0.95264	1.01099	10	4	3	5
J3QRS3;P19105;O14950;J3KTJ1	J3QRS3;P19105;O14950	Myosin regulatory light chain 12A;Myosin regulatory light chain 12B	MYL12A;MYL12B	0.97186	1.0589	1.0022	1.01099	10	6	8	7
Q92620;H3BQT9;H3BV01;J3KRT1	Q92620;H3BQT9;H3BV01;J3KRT1	Pre-mRNA-splicing factor ATP-dependent RNA helicase PRP16	DHX38	1.0795	1.0093	0.94407	1.01096	59	3	2	4
B4E0K5;Q16539;E7EX54;B5TY33	B4E0K5;Q16539	Mitogen-activated protein kinase 14	MAPK14	0.98334	1.038	1.0114	1.01091	15	3	6	6
E9PKP7;P17480;E9PMM2;E9PLT2	E9PKP7;P17480	Nucleolar transcription factor 1	UBTF	1.0213	1.0791	0.93218	1.01086	35	15	18	16
C9JCC6;Q14919;E9PNC7;E9PQX9;E9PMW2	C9JCC6;Q14919;E9PNC7;E9PQX9	Dr1-associated corepressor	DRAP1	0.99977	1.0062	1.026	1.01066	9	5	5	3
P00395	P00395	Cytochrome c oxidase subunit 1	MT-CO1	0.97261	1.1281	0.93117	1.01063	5	2	2	2
P27348;E9PG15	P27348;E9PG15	14-3-3 protein theta	YWHAQ	1.0398	0.99293	0.99914	1.01062	14	14	15	15
P22314;Q5JRR6;Q5JRR9;Q5JRS0;Q5JRS1;Q5JRS3;Q5JRS2	P22314	Ubiquitin-like modifier-activating enzyme 1	UBA1	1.0203	1.0069	1.0046	1.0106	54	48	45	42
P49458;Q6P2S0;Q659G3;E9PE20	P49458	Signal recognition particle 9 kDa protein	SRP9	1.0296	0.9915	1.0107	1.0106	7	6	4	4
P31153;Q00266	P31153	S-adenosylmethionine synthase isoform type-2	MAT2A	0.96619	1.0405	1.0251	1.0106	18	13	16	17
Q86UP2;G3V4Y7;B7Z6P3;H0YJZ8;G3V5P0;G3V5G2;H0YJV5;H0YJP2	Q86UP2;G3V4Y7	Kinectin	KTN1	0.9865	1.0023	1.0426	1.01047	83	40	42	42
P07954	P07954	Fumarate hydratase, mitochondrial	FH	1.0208	1.0323	0.97822	1.01044	25	13	12	14
P13807;M0QYU1	P13807	Glycogen [starch] synthase, muscle	GYS1	0.86525	1.0822	1.0838	1.01042	34	7	8	11
A0A5H1ZRS1;Q15154;A0A4W8VX11;H0YBA1;E5RGQ4;E9PGW9;E7EV93	A0A5H1ZRS1;Q15154;A0A4W8VX11	Pericentriolar material 1 protein	PCM1	NaN	1.149	0.87154	1.01027	86	4	9	7
Q6XQN6;G5E977;C9J8U2;A0A087WUT5;H0YF31;H0YDA6	Q6XQN6;G5E977;C9J8U2	Nicotinate phosphoribosyltransferase	NAPRT	1.0318	0.97296	1.0259	1.01022	24	8	11	12
P53621;A0A3B3IT15;A0A3B3IS84;A0A3B3ISC6;A0A3B3IU89;A0A3B3ITV3;A0A3B3ISK1;A0A3B3ITI7;A0A3B3IU78;A0A3B3ITX2;A0A3B3IS23	P53621;A0A3B3IT15;A0A3B3IS84;A0A3B3ISC6;A0A3B3IU89	Coatomer subunit alpha;Xenin;Proxenin	COPA	1.0058	0.98974	1.0348	1.01011	70	40	42	47
A0A0A6YYI3;A0A0B4J1V8;Q9NQ55;A8MV53;H7C446;C9J3W3	A0A0A6YYI3;A0A0B4J1V8;Q9NQ55;A8MV53;H7C446	Suppressor of SWI4 1 homolog	PPAN-P2RY11;PPAN	1.0729	0.98639	0.97101	1.0101	21	9	8	7
P56192;H0YHV5;H0YIP0;F5H2V6;F8VS26;F8W0M7;F8W0S4;F8VZZ9;H0YI94;H0YIC2;F8VPL7;H0YHL6;H0YI27	P56192	Methionine--tRNA ligase, cytoplasmic	MARS	1.0324	1.0208	0.9771	1.0101	41	16	19	22
Q99714;Q5H928	Q99714;Q5H928	3-hydroxyacyl-CoA dehydrogenase type-2	HSD17B10	1.0106	1.0011	1.0185	1.01007	14	15	13	13
A0A087X142;A6NMH6;A6NFQ9;F8W8I8;Q92599;C9JV02;C9J4G8;A0A0A0MRP8	A0A087X142;A6NMH6;A6NFQ9;F8W8I8;Q92599	Septin-8	39692	0.90283	0.97044	1.1566	1.00996	19	4	4	6
D6RGI3;D6RER5;Q9NVA2;D6RDU5;H0Y961;H0Y9G8;D6RDP1;D6R9Y6;B1AMS2;Q14141	D6RGI3;D6RER5;Q9NVA2;D6RDU5	Septin-11	40787	1.0129	1.0331	0.98386	1.00995	21	16	16	19
P0DN76;Q01081;Q8WU68;A0A1B0GW87;M0QYK5;M0R2N4;K7EJH3;K7EJM7	P0DN76;Q01081	Splicing factor U2AF 35 kDa subunit	U2AF1	0.99737	1.0511	0.98126	1.00991	11	9	10	11
P30046;B5MC82;A6NHG4;J3KQ18;H7C342	P30046;B5MC82;A6NHG4;J3KQ18	D-dopachrome decarboxylase;D-dopachrome decarboxylase-like protein	DDT;DDTL	0.97682	1.0332	1.0196	1.00987	7	7	8	8
O95168;F2Z3P9;C9JXQ9	O95168;F2Z3P9;C9JXQ9	NADH dehydrogenase [ubiquinone] 1 beta subcomplex subunit 4	NDUFB4	1.0685	0.98747	0.97347	1.00981	5	3	3	4
Q99614;H0YB37	Q99614	Tetratricopeptide repeat protein 1	TTC1	1.0479	0.94474	1.0361	1.00958	16	5	8	9
P02786;G3V0E5;H7C3V5;F8WBE5;Q9UP52	P02786;G3V0E5	Transferrin receptor protein 1;Transferrin receptor protein 1, serum form	TFRC	0.9893	1.0039	1.0355	1.00957	39	35	30	33
P46777;A0A2R8Y6J3;Q5T7N0;A0A2R8Y4A2;R4GNJ2	P46777;A0A2R8Y6J3	60S ribosomal protein L5	RPL5	1.0076	0.9977	1.0234	1.00957	11	21	23	20
P46783;A0A2R8Y6L3;F6U211;A0A2R8Y7H1;A0A2R8YFH6;S4R435;Q9NQ39	P46783;A0A2R8Y6L3;F6U211;A0A2R8Y7H1;A0A2R8YFH6	40S ribosomal protein S10	RPS10	1.01	0.98972	1.0288	1.00951	8	11	9	8
P14923;C9JTX4;C9J826;C9JK18;C9JKY1;C9JPI2;K7ERP3	P14923	Junction plakoglobin	JUP	0.97007	1.0644	0.99388	1.00945	46	24	24	23
Q8NAV1	Q8NAV1	Pre-mRNA-splicing factor 38A	PRPF38A	0.92647	1.0924	NaN	1.00943	14	5	4	4
Q02818;H7BZI1;C9JKZ2;C9JBD3;C9J3C1	Q02818;H7BZI1;C9JKZ2	Nucleobindin-1	NUCB1	1.0356	0.98368	1.0089	1.00939	28	12	11	11
Q96TA1	Q96TA1	Niban-like protein 1	FAM129B	0.99556	0.98698	1.0456	1.00938	35	17	20	18
Q99832;F8WAM2;F8WBP8;A0A0D9SG95	Q99832	T-complex protein 1 subunit eta	CCT7	1.0133	1.001	1.0137	1.00933	31	39	39	38
P46940;A0A0J9YXZ5;H0YLE8;A0A087X225;A0A087WWP1;H0YKA5;E9PDT6	P46940;A0A0J9YXZ5;H0YLE8	Ras GTPase-activating-like protein IQGAP1	IQGAP1	0.9647	1.028	1.0352	1.0093	83	60	70	74
Q99497;K7EN27;K7ELW0	Q99497;K7EN27;K7ELW0	Protein deglycase DJ-1	PARK7	1.0054	1.0119	1.0106	1.0093	12	13	13	13
P40227;Q92526	P40227	T-complex protein 1 subunit zeta	CCT6A	1.0046	1.0072	1.0159	1.00923	26	44	34	39
J3KP58;P30622;F5H0N7;A0A3B3ITA2;F5H6A0;F5H1T5;A0A3B3ISJ8;F5H367;A0A3B3IS27;F5H270	J3KP58;P30622;F5H0N7;A0A3B3ITA2	CAP-Gly domain-containing linker protein 1	CLIP1	1.0604	0.95763	1.0096	1.00921	74	7	11	10
Q8IXI1;H3BU27	Q8IXI1	Mitochondrial Rho GTPase 2	RHOT2	NaN	1.0708	0.94756	1.00918	26	1	3	2
Q6Y7W6;I1E4Y6;E7ESB6;C9JHW1;C9JH78;C9IYH5;C9JH18;F8WCD5;C9JPV7;C9JXQ0;C9J0V6;C9JHT0;C9JRZ2;C9JW88	Q6Y7W6;I1E4Y6	PERQ amino acid-rich with GYF domain-containing protein 2	GIGYF2	1.0735	1.0176	0.93616	1.00909	51	12	14	11
Q13564;J3KRK3;H3BSS8;H3BMR3;J3QRA5;H3BQW6	Q13564	NEDD8-activating enzyme E1 regulatory subunit	NAE1	0.89412	1.1186	1.0144	1.00904	23	3	4	5
H0YNW5;H0YKC5;P33316;A0A0C4DGL3;H0YMM5;H0YKI0;H0YMP1	H0YNW5;H0YKC5;P33316;A0A0C4DGL3;H0YMM5;H0YKI0;H0YMP1	Deoxyuridine 5-triphosphate nucleotidohydrolase, mitochondrial	DUT	1.0454	1.0532	0.92843	1.00901	10	3	6	6
O43920	O43920	NADH dehydrogenase [ubiquinone] iron-sulfur protein 5	NDUFS5	0.9975	1.1118	0.91761	1.00897	6	5	7	6
Q643R3;A0A0C4DGT4	Q643R3;A0A0C4DGT4	Lysophospholipid acyltransferase LPCAT4	LPCAT4	NaN	0.9753	1.0426	1.00895	21	1	2	2
E7EPT4;P19404	E7EPT4;P19404	NADH dehydrogenase [ubiquinone] flavoprotein 2, mitochondrial	NDUFV2	1.0026	0.93783	1.0862	1.00888	14	6	7	8
P25788;G3V4X5;H0YJ03;G3V3W4;G3V5N4	P25788;G3V4X5	Proteasome subunit alpha type-3	PSMA3	0.98297	1.0028	1.0407	1.00882	13	11	12	9
P02545;H0YAB0;A0A0C4DGC5	P02545	Prelamin-A/C;Lamin-A/C	LMNA	0.98653	1.0121	1.0277	1.00878	41	64	59	57
Q14320;B0S8I6;Q9Y247	Q14320;B0S8I6	Protein FAM50A	FAM50A	1	1.0162	1.01	1.00873	16	7	6	5
P60953;A0A590UJK8;Q5JYX0;A0A494C1M1;A0A494BZX6;A0A3B3IRV0;F8WET9;B1AH79;G3V4H1;G3V476;P17081;Q9H4E5	P60953;A0A590UJK8	Cell division control protein 42 homolog	CDC42	1.0138	1.0084	1.0039	1.0087	9	10	10	9
O15144;G5E9S7;C9JTV5;G5E9J0;H7C3F9	O15144	Actin-related protein 2/3 complex subunit 2	ARPC2	1.0601	0.97019	0.99568	1.00866	20	4	7	6
Q9Y305;H7C5Q2;C9J7L8	Q9Y305;H7C5Q2	Acyl-coenzyme A thioesterase 9, mitochondrial	ACOT9	1.0621	0.96349	1	1.00853	28	9	12	11
J3QQ67;Q07020;H0YHA7;G3V203;F8VUA6;F8VYV2;A0A075B7A0;F8VXR6	J3QQ67;Q07020;H0YHA7;G3V203;F8VUA6;F8VYV2;A0A075B7A0	60S ribosomal protein L18	RPL18	1.0305	0.9785	1.0165	1.0085	7	8	11	10
O75131;A0A087WYQ3;E5RHZ0;H0YB26;A0A087WXR6;A0A087WUS8;E5RFT7;E7ENV7;Q8IYJ1;Q96A23;O95741;Q86YQ8;Q9HCH3	O75131;A0A087WYQ3	Copine-3	CPNE3	1.0363	1.0057	0.98345	1.00848	24	18	19	19
P22307;H0YF61;H0YCB0;E9PLD1	P22307;H0YF61	Non-specific lipid-transfer protein	SCP2	0.98681	1.0294	1.0092	1.00847	25	7	9	10
Q13823;H0YG10	Q13823	Nucleolar GTP-binding protein 2	GNL2	0.81141	1.3956	0.81838	1.00846	33	3	4	3
Q9UJA5	Q9UJA5	tRNA (adenine(58)-N(1))-methyltransferase non-catalytic subunit TRM6	TRMT6	0.92278	1.0325	1.0701	1.00846	29	4	3	3
Q9HC35;B5MBZ0	Q9HC35;B5MBZ0	Echinoderm microtubule-associated protein-like 4	EML4	0.97658	1.0556	0.99301	1.0084	49	15	18	16
P62244;I3L3P7;I3L246;H3BVC7;H3BV27;H3BT37;I3L303	P62244;I3L3P7	40S ribosomal protein S15a	RPS15A	1.0345	0.97863	1.0119	1.00834	8	13	13	11
A0A2R8Y3X5;E5KLJ9;O60313;A0A2R8YE78;A0A2R8YDM2;C9JMB8;A0A2R8YFD1;A0A2R8YGE5;A0A2R8Y4Q3;A0A2R8YD53;A0A2R8Y4G4;A0A2R8YE54;H7C141	A0A2R8Y3X5;E5KLJ9;O60313;A0A2R8YE78;A0A2R8YDM2;C9JMB8;A0A2R8YFD1;A0A2R8YGE5;A0A2R8Y4Q3;A0A2R8YD53	Dynamin-like 120 kDa protein, mitochondrial;Dynamin-like 120 kDa protein, form S1	OPA1	0.94967	1.0447	1.0305	1.00829	50	19	20	19
E9PM92;O00193;E9PQA1;E9PRZ9	E9PM92;O00193;E9PQA1	Small acidic protein	C11orf58;SMAP	1.0406	0.95011	1.0341	1.00827	9	5	6	5
P68402;J3KNE3	P68402;J3KNE3	Platelet-activating factor acetylhydrolase IB subunit beta	PAFAH1B2	1.0384	0.98515	1.001	1.00818	7	7	8	8
P41223;C9JCD9;F8WCN7	P41223;C9JCD9	Protein BUD31 homolog	BUD31	0.98371	0.91148	1.1293	1.00816	8	4	4	5
P60981;F6RFD5	P60981;F6RFD5	Destrin	DSTN	0.99346	1.0357	0.99514	1.0081	11	8	10	10
P16615;H7C5W9;O14983;Q93084;J3QSY6;H3BVB2;H3BTW4	P16615;H7C5W9	Sarcoplasmic/endoplasmic reticulum calcium ATPase 2	ATP2A2	1.0141	1.0069	1.0033	1.0081	46	33	37	36
Q15008;C9J7B7;C9J0E9;H7C531	Q15008	26S proteasome non-ATPase regulatory subunit 6	PSMD6	1.0511	0.99689	0.97629	1.00809	25	18	16	19
P28066	P28066	Proteasome subunit alpha type-5	PSMA5	1.0109	0.99881	1.0145	1.00807	11	13	14	15
Q9HCY8	Q9HCY8	Protein S100-A14	S100A14	1.0753	1.0276	0.92119	1.00803	7	2	4	3
P62877	P62877	E3 ubiquitin-protein ligase RBX1;E3 ubiquitin-protein ligase RBX1, N-terminally processed	RBX1	0.99214	1.0625	0.96944	1.00803	3	4	3	3
Q13126;B4DUC8;J3QSB7;F2Z2F3;F8WES2;A0A2R8Y4K0;J3KRN1	Q13126;B4DUC8;J3QSB7	S-methyl-5-thioadenosine phosphorylase;Purine nucleoside phosphorylase	MTAP	1.0337	0.98675	1.0036	1.00802	19	18	15	18
Q9UH65;E7EMB1;E9PJK8;E9PJM7	Q9UH65;E7EMB1	Switch-associated protein 70	SWAP70	0.99982	1.0008	1.0231	1.00791	38	8	7	6
O15031;E2PU09;H0Y7X5;A6QRH1;H0Y6J7;A6QRG9;A0A087WU36	O15031	Plexin-B2	PLXNB2	1.0607	1.0095	0.9534	1.00787	90	11	12	9
Q12904;A0A5F9ZHC5;D6R937	Q12904;A0A5F9ZHC5	Aminoacyl tRNA synthase complex-interacting multifunctional protein 1;Endothelial monocyte-activating polypeptide 2	AIMP1	1.0082	1.0295	0.98583	1.00784	17	12	12	10
A0A0U1RRM6;Q8N8S7;A0A075B6E5;A0A0U1RQP7	A0A0U1RRM6;Q8N8S7;A0A075B6E5	Protein enabled homolog	ENAH	0.97721	1.0671	0.97919	1.00783	24	10	10	10
Q9P1F3;Q5SZC9	Q9P1F3	Costars family protein ABRACL	ABRACL	1.0532	0.97989	0.99034	1.00781	3	3	5	3
Q9Y5A9;S4R3V3;S4R3J8	Q9Y5A9	YTH domain-containing family protein 2	YTHDF2	0.98006	1.0069	1.0362	1.00772	20	8	8	7
Q9UKK3	Q9UKK3	Poly [ADP-ribose] polymerase 4	PARP4	1.0832	1.0132	0.92626	1.00755	82	5	2	4
P42285;H0Y8U3;D6REC7	P42285	Superkiller viralicidic activity 2-like 2	SKIV2L2	1.0184	0.98393	1.02	1.00744	58	14	17	19
Q00059;H7BYN3	Q00059;H7BYN3	Transcription factor A, mitochondrial	TFAM	1.0733	0.98425	0.96469	1.00741	16	10	9	8
H7C3P4;F6S8M0;P15586;F5H4C6;H0YFA9	H7C3P4;F6S8M0;P15586;F5H4C6	N-acetylglucosamine-6-sulfatase	GNS	0.88636	1.0072	1.1286	1.00739	22	5	7	4
Q09161;F2Z2T1	Q09161	Nuclear cap-binding protein subunit 1	NCBP1	0.99267	1.0413	0.98801	1.00733	34	7	9	13
O00264	O00264	Membrane-associated progesterone receptor component 1	PGRMC1	1.0249	0.99538	1.0016	1.00729	8	8	8	8
Q14258;A0A3B3IUA7	Q14258;A0A3B3IUA7	E3 ubiquitin/ISG15 ligase TRIM25	TRIM25	0.99524	1.0134	1.0131	1.00725	31	25	30	32
A0A2R8Y851;P62273;A0A2R8Y6P7;A0A087WTT6	A0A2R8Y851;P62273;A0A2R8Y6P7;A0A087WTT6	40S ribosomal protein S29	RPS29	1.0093	1.0396	0.97278	1.00723	4	2	2	2
P27695;G3V5Q1;G3V3M6;A0A0C4DGK8;G3V3C7;G3V5D9;H7C4A8;G3V5M0;G3V359;G3V3Y6	P27695;G3V5Q1;G3V3M6;A0A0C4DGK8;G3V3C7	DNA-(apurinic or apyrimidinic site) lyase;DNA-(apurinic or apyrimidinic site) lyase, mitochondrial	APEX1	1.026	1.0195	0.97617	1.00722	14	14	15	15
Q1KMD3;H3BQZ7	Q1KMD3;H3BQZ7	Heterogeneous nuclear ribonucleoprotein U-like protein 2	HNRNPUL2;HNRNPUL2-BSCL2	0.99253	1.0157	1.0134	1.00721	36	21	26	27
P46063;F5H2L2;F8WA66;F8WD97;F5H4P4;F5H3W0	P46063;F5H2L2;F8WA66;F8WD97	ATP-dependent DNA helicase Q1	RECQL	NaN	0.92899	1.0854	1.00719	35	1	5	6
O60493	O60493	Sorting nexin-3	SNX3	1.029	1.0321	0.95991	1.007	10	6	6	6
Q12792;F8VS81;F8VRG3	Q12792;F8VS81	Twinfilin-1	TWF1	0.99953	0.98545	1.036	1.00699	22	8	11	10
P63104;E7EX29;E7ESK7;B0AZS6;E5RIR4;E9PD24;E7EVZ2;B7Z2E6;H0YB80;E5RGE1	P63104;E7EX29;E7ESK7;B0AZS6	14-3-3 protein zeta/delta	YWHAZ	0.99015	1.0098	1.0208	1.00692	14	24	24	22
Q9UBI6	Q9UBI6	Guanine nucleotide-binding protein G(I)/G(S)/G(O) subunit gamma-12	GNG12	0.98693	1.055	0.97876	1.0069	4	2	3	3
Q15084	Q15084	Protein disulfide-isomerase A6	PDIA6	0.99174	0.98511	1.0438	1.00688	17	17	17	15
P41250;F8WCK4	P41250	Glycine--tRNA ligase	GARS	1.023	1.0059	0.99155	1.00682	40	26	30	32
P50579;G3V1U3;F8VSC4	P50579;G3V1U3	Methionine aminopeptidase 2	METAP2	1.0176	1.0217	0.98083	1.00671	23	18	22	21
P62937;F8WE65;C9J5S7;E5RIZ5;P0DN26;A0A0H2UH34;A0A0B4J2A2;A0A075B767;A0A075B759;Q9Y536;F5H284;P0DN37	P62937;F8WE65;C9J5S7	Peptidyl-prolyl cis-trans isomerase A;Peptidyl-prolyl cis-trans isomerase A, N-terminally processed;Peptidyl-prolyl cis-trans isomerase	PPIA	1.0239	0.99056	1.0054	1.00662	10	17	15	14
Q9H845;D6RCD8;H0Y8Z9	Q9H845	Acyl-CoA dehydrogenase family member 9, mitochondrial	ACAD9	0.86304	1.2112	0.94559	1.00661	35	5	6	6
O15269;A0A2R8Y4S0;A0A2R8Y6A2;A0A2R8Y763	O15269	Serine palmitoyltransferase 1	SPTLC1	1.0774	0.93566	1.0067	1.00659	21	6	5	7
Q15019;B5MCX3;H7C2Y0;C9J2Q4;C9JB25;C9J938;C9IZU3;H7C310;C9IY94;C9JQJ4;C9JZI2;B5MD47;F8WB65;C9JFT1;A0A1B0GXJ2;C9JT15;C9JSE7;H7C1T1	Q15019;B5MCX3;H7C2Y0;C9J2Q4	Septin-2	37500	0.96126	1.0124	1.046	1.00655	21	23	20	19
Q9Y5Y2;H3BNF0;H3BNS4;H3BQR2;H3BRK5;B7Z6P0;H3BMW1;H3BRE1	Q9Y5Y2;H3BNF0;H3BNS4	Cytosolic Fe-S cluster assembly factor NUBP2	NUBP2	0.99305	1.0304	0.99614	1.00653	14	7	9	8
Q92538	Q92538	Golgi-specific brefeldin A-resistance guanine nucleotide exchange factor 1	GBF1	0.98528	1.0288	1.0052	1.00643	90	17	18	24
A0A2R8Y5S7;P35241;A0A2R8Y7M3;E9PNV3;A0A2R8Y5P0;E9PQ82;A0A2R8Y4H6;E9PKN5	A0A2R8Y5S7;P35241;A0A2R8Y7M3	Radixin	RDX	1.0117	0.97595	1.0316	1.00642	31	14	15	16
P61962;A0A087WWI6	P61962	DDB1- and CUL4-associated factor 7	DCAF7	0.99087	1.0516	0.97669	1.00639	15	2	2	4
Q8NBU5	Q8NBU5	ATPase family AAA domain-containing protein 1	ATAD1	0.97495	0.99595	1.0482	1.00637	20	5	5	6
P78330;C9JBI3;C9JEJ7;F8WD74	P78330;C9JBI3	Phosphoserine phosphatase	PSPH	0.96864	1.0582	0.99222	1.00635	13	8	8	7
Q86XP3;A0A0A0MSJ0;J3KTK9;J3QRI2;J3KRE3	Q86XP3;A0A0A0MSJ0	ATP-dependent RNA helicase DDX42	DDX42	1.0787	0.97648	0.96365	1.00628	44	27	27	24
Q9BWD1	Q9BWD1	Acetyl-CoA acetyltransferase, cytosolic	ACAT2	1.0167	0.99665	1.0054	1.00625	17	10	14	13
Q14315	Q14315	Filamin-C	FLNC	1.076	1.0708	0.87193	1.00624	151	13	23	23
P54725;A0A494C0B4;K7ENJ0;K7ELW1;K7EQ16	P54725;A0A494C0B4;K7ENJ0;K7ELW1	UV excision repair protein RAD23 homolog A	RAD23A	1.0021	1.0424	0.9742	1.00623	13	5	4	5
Q6ZRV2;A0A494C1T9;J3KPS2	Q6ZRV2;A0A494C1T9;J3KPS2	Protein FAM83H	FAM83H	0.90077	1.1212	0.99673	1.00623	60	7	9	12
Q86W42	Q86W42	THO complex subunit 6 homolog	THOC6	0.88307	1.235	0.90058	1.00622	18	3	4	5
P50570;K7EMQ3;E5RHK8;Q9UQ16;A0A0D9SFB1;A0A0U1RQP1;A0A0D9SFE4;Q05193;A0A1B0GUX5;A0A1B0GU67;E5RIK2;K7EPK9;H7C5U0;K7ENE7	P50570	Dynamin-2	DNM2	1.0307	0.98053	1.0069	1.00604	48	25	24	27
H0YH87;A0A2R8Y7P6;A0A2R8YDM9;A0A5F9ZHH4;F8VQP2;V9GY86;A0A5F9ZI57;A0A2R8Y7E6;A0A2R8Y5A6;A0A5F9ZHX3;A0A5F9ZHW5;Q99700;F8WB06;F8W0B5;F8VRK6;A0A5F9ZH85	H0YH87;A0A2R8Y7P6;A0A2R8YDM9;A0A5F9ZHH4;F8VQP2;V9GY86;A0A5F9ZI57;A0A2R8Y7E6;A0A2R8Y5A6;A0A5F9ZHX3;A0A5F9ZHW5;Q99700;F8WB06;F8W0B5;F8VRK6	Ataxin-2	ATXN2	1.1359	0.96047	0.92175	1.00604	35	6	8	8
Q05519;Q5T757;B4DWT1;S4R3C4	Q05519;Q5T757	Serine/arginine-rich splicing factor 11	SRSF11	1.0281	0.9725	1.0174	1.006	12	6	8	8
Q13409	Q13409	Cytoplasmic dynein 1 intermediate chain 2	DYNC1I2	1.0522	1.0142	0.95154	1.00598	20	12	11	14
P52788;H7C2R7	P52788	Spermine synthase	SMS	1.0105	1.0053	1.002	1.00593	20	11	11	14
Q9Y277;E5RJN6;E5RHZ6;E5RFP6;E5RHE1;E5RK27;E5RFL1	Q9Y277;E5RJN6;E5RHZ6;E5RFP6	Voltage-dependent anion-selective channel protein 3	VDAC3	1.0263	0.99028	1.0012	1.00593	14	15	11	12
Q8N3D4;E9PIH6;H0YDZ9;A0A0U1RQH4	Q8N3D4;E9PIH6	EH domain-binding protein 1-like protein 1	EHBP1L1	0.96763	0.95793	1.0922	1.00592	74	4	3	4
P62081;A0A2R8Y623;B5MCP9	P62081;A0A2R8Y623;B5MCP9	40S ribosomal protein S7	RPS7	1.0081	1.0123	0.99707	1.00582	10	19	15	15
Q96QK1;I3L4S0;A0A1W2PP10;A0A3B3ITD4	Q96QK1	Vacuolar protein sorting-associated protein 35	VPS35	0.88991	1.0559	1.0716	1.0058	42	10	13	20
Q8WUF5;K7EN03	Q8WUF5	RelA-associated inhibitor	PPP1R13L	1.0466	0.88085	1.0898	1.00575	36	5	5	4
O95182;M0R0N0;M0R1K9	O95182;M0R0N0	NADH dehydrogenase [ubiquinone] 1 alpha subcomplex subunit 7	NDUFA7	0.98272	1.0538	0.98067	1.00573	7	6	5	5
P38117;M0QY67	P38117	Electron transfer flavoprotein subunit beta	ETFB	1.0026	0.99452	1.0199	1.00567	14	16	15	15
Q7Z3B4	Q7Z3B4	Nucleoporin p54	NUP54	1.0235	0.9808	1.0124	1.00557	27	5	9	10
O75439;G3V0E4;F8WAZ6;F8WEA6;F8WBE1	O75439;G3V0E4	Mitochondrial-processing peptidase subunit beta	PMPCB	1.0472	0.96639	1.0029	1.0055	26	13	11	11
Q13363;D6RAX2;E7ESU7;E7EPF8;E9PGB1;E7EUB3;H0Y8W7;H0Y9M9	Q13363;D6RAX2;E7ESU7;E7EPF8;E9PGB1	C-terminal-binding protein 1	CTBP1	0.99617	1.0272	0.99302	1.00546	21	11	7	10
Q96HE7;G3V3E6;G3V5B3;G3V503;G3V2H0;Q5TAE8;Q86YB8	Q96HE7;G3V3E6	ERO1-like protein alpha	ERO1L	1.0185	0.93561	1.0621	1.0054	25	13	16	20
P29350	P29350	Tyrosine-protein phosphatase non-receptor type 6	PTPN6	NaN	1.0144	0.99633	1.00537	35	1	2	4
Q92466;A0A087X0X5;A0A087WW71;A0A087WYT8;A0A087WTQ7;A0A087WV56	Q92466;A0A087X0X5;A0A087WW71	DNA damage-binding protein 2	DDB2	0.99888	0.9744	1.0428	1.00536	20	8	4	6
O14744;G3V580;G3V5L5;H0YJX6;G3V2L6;G3V2X6;C9JSX3;H7BZ44;H0YJD3;G3V507;G3V2F5;H0YJ77	O14744;G3V580	Protein arginine N-methyltransferase 5;Protein arginine N-methyltransferase 5, N-terminally processed	PRMT5	0.98656	1.0257	1.0037	1.00532	32	14	16	17
P63279;H3BQQ9;B0QYN7;H3BPC4	P63279;H3BQQ9;B0QYN7;H3BPC4	SUMO-conjugating enzyme UBC9	UBE2I	1.0635	0.97592	0.97643	1.00528	6	12	10	10
P55145;A8K878;H7C2D6	P55145;A8K878	Mesencephalic astrocyte-derived neurotrophic factor	MANF	1.0547	0.98305	0.9778	1.00518	10	9	9	10
P55263;A0A5K1VW54;A0A5F9ZHJ1;A0A5F9ZH31;A0A5K1VW94;A0A5F9ZGZ8;A0A5F9ZH72;A0A5F9ZH83	P55263;A0A5K1VW54;A0A5F9ZHJ1;A0A5F9ZH31;A0A5K1VW94;A0A5F9ZGZ8;A0A5F9ZH72	Adenosine kinase	ADK	0.98288	1.0031	1.0293	1.00509	22	15	14	16
A0A2R8YGD1;A0A2R8YD45;O14773;A0A2R8Y7U1;A0A2R8YDY1;A0A2R8Y7I4	A0A2R8YGD1;A0A2R8YD45;O14773;A0A2R8Y7U1	Tripeptidyl-peptidase 1	TPP1	1.0688	0.97008	0.97613	1.005	18	4	4	3
Q5SSJ5;X6RGJ2;B0QZK4;Q5SWC8;B0QZK9;B0QZK8	Q5SSJ5;X6RGJ2;B0QZK4;Q5SWC8	Heterochromatin protein 1-binding protein 3	HP1BP3	0.98123	1.0335	1.0002	1.00498	25	17	18	17
Q13428	Q13428	Treacle protein	TCOF1	0.94691	1.0156	1.0524	1.00497	76	14	23	21
P22102;F8WD69;C9JBJ1;C9JTV6;C9JZG2;C9JKQ7;H7C366;A0A140TA71	P22102	Trifunctional purine biosynthetic protein adenosine-3;Phosphoribosylamine--glycine ligase;Phosphoribosylformylglycinamidine cyclo-ligase;Phosphoribosylglycinamide formyltransferase	GART	1.0091	1.0073	0.99847	1.00496	48	42	40	43
P40938;A0A087X270	P40938	Replication factor C subunit 3	RFC3	1.0593	0.97637	0.97869	1.00479	21	7	6	6
B1AJY5;B1AJY7;O75832;B1AJY6	B1AJY5;B1AJY7;O75832;B1AJY6	26S proteasome non-ATPase regulatory subunit 10	PSMD10	0.95484	1.0186	1.0409	1.00478	10	6	6	10
P12270;Q5SWX9	P12270	Nucleoprotein TPR	TPR	1.026	1.0082	0.98004	1.00475	108	59	57	53
Q06210;O94808;E5RJP4	Q06210	Glutamine--fructose-6-phosphate aminotransferase [isomerizing] 1	GFPT1	1.018	0.95164	1.0444	1.00468	43	25	26	31
A0A087WXM6;J3QQT2;J3KRX5;A0A0A6YYL6;P18621;J3QLC8;A0A0A0MRF8;J3KRB3;A0A087WWH0;J3QS96;A0A087WY81;J3KSJ0	A0A087WXM6;J3QQT2;J3KRX5;A0A0A6YYL6;P18621;J3QLC8;A0A0A0MRF8;J3KRB3;A0A087WWH0;J3QS96	60S ribosomal protein L17	RPL17;RPL17-C18orf32	1.0004	1.0029	1.0107	1.00467	9	15	14	13
J3KR97;Q9BTW9;A0A0J9YWI5;A0A0J9YVR1;I3L439;A0A0J9YVU1;I3L0V3;I3L163;I3L500;A0A0J9YY08;A0A0J9YYG2;I3L4D2;I3L3H4;I3L131;I3L143	J3KR97;Q9BTW9	Tubulin-specific chaperone D	TBCD	0.96249	1.061	0.99045	1.00465	64	10	10	13
Q9UBT2;K7EPL2;K7ESK7;U3KQ55;K7ES38;U3KQ93	Q9UBT2;K7EPL2	SUMO-activating enzyme subunit 2	UBA2	1.0588	0.99091	0.96412	1.00461	29	15	19	18
A0A024RBG1;Q96G61;Q8NFP7;Q9NZJ9;F8VRL4;F8VRR0;A0A0C4DGJ4	A0A024RBG1;Q96G61;Q8NFP7;Q9NZJ9	Diphosphoinositol polyphosphate phosphohydrolase 3-beta;Diphosphoinositol polyphosphate phosphohydrolase 3-alpha;Diphosphoinositol polyphosphate phosphohydrolase 2	NUDT4;NUDT11;NUDT10	0.9924	0.99131	1.0301	1.0046	7	2	2	2
G3V1D3;G3V180;Q9NY33;E9PQ14;E9PPK9;E9PNX5;E9PKK8	G3V1D3;G3V180;Q9NY33	Dipeptidyl peptidase 3	DPP3	0.99593	0.97517	1.0425	1.00453	36	13	15	17
B3KS98;O15372;A0A087WZK9;E5RJT0;E5RGU4;E5RFW7;E5RFH0	B3KS98;O15372;A0A087WZK9;E5RJT0	Eukaryotic translation initiation factor 3 subunit H	EIF3H	0.99436	0.99296	1.0257	1.00434	20	13	13	16
P20674;H3BNX8;H3BRM5;H3BV69;H3BRI0	P20674;H3BNX8;H3BRM5;H3BV69	Cytochrome c oxidase subunit 5A, mitochondrial	COX5A	1.0761	1.0188	0.91811	1.00434	12	5	6	6
Q99829;B0QZ18;F2Z2V0;A6PVH9;E7ENH5;Q5JX56;Q5JX58;H0Y524;Q5JX59;Q5JX60;Q5JX44;Q5JX55;Q5JX45;Q5JX61;Q5JX52;Q5JX54;E7EV27;Q5JX57;Q5JX53	Q99829;B0QZ18;F2Z2V0;A6PVH9;E7ENH5	Copine-1	CPNE1	0.96875	1.0084	1.0356	1.00425	18	9	10	10
Q9NS69	Q9NS69	Mitochondrial import receptor subunit TOM22 homolog	TOMM22	0.93535	1.0281	1.0491	1.00418	7	5	5	5
O95336;M0R1L2	O95336;M0R1L2	6-phosphogluconolactonase	PGLS	1.0503	1.0262	0.93561	1.00404	13	11	10	10
P61247;D6RAT0;D6RG13;E9PFI5;H0Y8L7;D6RB09;H0Y9Y4;D6R9B6;D6RAS7;D6RED7;D6RI02;D6RGE0	P61247;D6RAT0;D6RG13;E9PFI5;H0Y8L7;D6RB09;H0Y9Y4	40S ribosomal protein S3a	RPS3A	1.0133	1.0159	0.9829	1.00403	17	25	19	22
P62979;P0CG48;F5GYU3;Q96C32;Q5PY61;J3QKN0;F5GXK7;F5H747;F5H388;B4DV12;F5H265;F5H2Z3;F5H6Q2;J3QTR3;J3QS39;P62987;P0CG47;A0A2R8Y422;Q49A90;M0R1V7;M0R2S1;M0R1M6;F5GZ39;J3QSA3	P62979;P0CG48;F5GYU3;Q96C32;Q5PY61;J3QKN0;F5GXK7;F5H747;F5H388;B4DV12;F5H265;F5H2Z3;F5H6Q2;J3QTR3;J3QS39;P62987;P0CG47;A0A2R8Y422;Q49A90;M0R1V7	Ubiquitin-40S ribosomal protein S27a;Ubiquitin;40S ribosomal protein S27a;Polyubiquitin-C;Ubiquitin;Ubiquitin-60S ribosomal protein L40;Ubiquitin;60S ribosomal protein L40;Polyubiquitin-B;Ubiquitin	RPS27A;UBC;UBB;UBA52	1.0062	1.0189	0.98691	1.004	6	10	11	9
Q99622;F5GXW5;U3KQ85;U3KQ07	Q99622;F5GXW5;U3KQ85;U3KQ07	Protein C10	C12orf57	NaN	0.91031	1.0976	1.00395	7	1	4	3
C9JRZ6;Q9NX63;F8WAR4;A0A286YEX5	C9JRZ6;Q9NX63;F8WAR4	MICOS complex subunit MIC19	CHCHD3	1.0106	0.98709	1.0138	1.00383	14	10	9	7
Q92615;H0Y4V9;H0Y641;A0A087X183	Q92615;H0Y4V9;H0Y641	La-related protein 4B	LARP4B	0.97695	0.95272	1.0817	1.00379	32	5	7	9
Q9UHV9	Q9UHV9	Prefoldin subunit 2	PFDN2	1.0185	1.0107	0.98196	1.00372	10	9	10	8
Q96M27	Q96M27	Protein PRRC1	PRRC1	0.94629	1.0289	1.0356	1.0036	11	4	5	4
Q8WUM4;A0A3B3IT07;C9IZF9;F8WEQ7;F8WBR8;F8WDK9	Q8WUM4	Programmed cell death 6-interacting protein	PDCD6IP	0.99292	1.0152	1.0025	1.00354	48	40	38	36
Q14558;B4DP31;C9J168;C9JUN4;C9JKT9;C9JNQ3	Q14558;B4DP31;C9J168	Phosphoribosyl pyrophosphate synthase-associated protein 1	PRPSAP1	0.98979	1.0048	1.0157	1.00343	21	6	6	6
Q92688	Q92688	Acidic leucine-rich nuclear phosphoprotein 32 family member B	ANP32B	1.0456	0.9654	0.99915	1.00338	9	8	9	6
P34897;G3V5L0;H0YIZ0;G3V2Y4;G3V4W5;G3V540;G3V2W0;G3V241;G3V3Y8;G3V4T0;G3V4X0;G3V2E4;G3V2D2;G3V2Y1;G3V3C6	P34897	Serine hydroxymethyltransferase, mitochondrial	SHMT2	1.0071	0.99484	1.0082	1.00338	29	33	32	31
P61106;X6RFL8	P61106;X6RFL8	Ras-related protein Rab-14	RAB14	0.96352	1.0251	1.0215	1.00337	16	10	12	12
Q9NPL8;C9JU35;G3XA94	Q9NPL8;C9JU35;G3XA94	Complex I assembly factor TIMMDC1, mitochondrial	TIMMDC1	NaN	0.97653	1.0302	1.00337	16	1	2	2
Q96K17;E9PL10	Q96K17;E9PL10	Transcription factor BTF3 homolog 4;Transcription factor BTF3	BTF3L4	1.0351	1.0264	0.94858	1.00336	7	4	4	4
O94973;A0A0G2JS82;A0A0G2JQM1;E9PR62;A0A0G2JRF9;A0A0G2JQA4;A0A0G2JS17;A0A0G2JQT9;H0YDE9;H0YEG0;E9PQP4;A0A0G2JRS3;E9PPY8	O94973;A0A0G2JS82;A0A0G2JQM1	AP-2 complex subunit alpha-2	AP2A2	0.93939	1.0102	1.0604	1.00333	49	4	5	7
Q9NP79;A0A087WY55;Q5TGM0	Q9NP79;A0A087WY55;Q5TGM0	Vacuolar protein sorting-associated protein VTA1 homolog	VTA1	0.98472	1.0163	1.0088	1.00327	12	6	7	7
Q14498;G3XAC6;A0A0U1RQH7;H0Y4X3;A0A0U1RQW2;Q5QP23;Q5QP22;F8WF24;F2Z2Z5;A0A087X122;A8MYG5;G3V546;G3V5Z6;H0YJJ3;G3XAP0	Q14498;G3XAC6;A0A0U1RQH7;H0Y4X3	RNA-binding protein 39	RBM39	1.0417	0.98404	0.98396	1.00323	24	17	16	17
Q9Y3I0	Q9Y3I0	tRNA-splicing ligase RtcB homolog	RTCB	0.99289	1.0052	1.0116	1.00323	24	20	20	18
Q14980;A0A087WY61;F5H4J1;H0YFY6;F5H6Y5;K4DIE0;F5H763;F5H0Z7;F5H3L6;F5H2F3;F5GZW1;F5H1L0;F8W6T3;F5H068;F5H073;F5GWK2;F5H4Y4;F5GWA2;F5H7R5	Q14980;A0A087WY61	Nuclear mitotic apparatus protein 1	NUMA1	1.0401	1.0059	0.96352	1.00317	118	48	59	57
Q9Y3T9	Q9Y3T9	Nucleolar complex protein 2 homolog	NOC2L	1.2617	0.87994	0.86743	1.00302	28	8	11	13
Q9Y6D5	Q9Y6D5	Brefeldin A-inhibited guanine nucleotide-exchange protein 2	ARFGEF2	NaN	0.97867	1.0272	1.00293	99	2	3	2
O00299	O00299	Chloride intracellular channel protein 1	CLIC1	0.97789	1.0052	1.0257	1.00293	15	17	18	16
Q99733;C9JZI7;C9J6D1;E9PNJ7;E9PS34;A8MXH2;E9PKT8;E9PNW0;E9PJJ2;E9PP22;H0YCI4;E9PKI2;C9J1B1	Q99733;C9JZI7;C9J6D1;E9PNJ7;E9PS34;A8MXH2;E9PKT8;E9PNW0;E9PJJ2	Nucleosome assembly protein 1-like 4	NAP1L4	0.97966	1.0043	1.0246	1.00285	16	19	18	17
Q9UHB9	Q9UHB9	Signal recognition particle subunit SRP68	SRP68	0.98346	1.0046	1.0205	1.00285	34	11	13	11
P63096;A0A3B3ITM0;A0A3B3IUA8	P63096;A0A3B3ITM0	Guanine nucleotide-binding protein G(i) subunit alpha-1	GNAI1	1.0527	0.97325	0.98242	1.00279	15	5	5	5
P48147;A0A499FJL1	P48147;A0A499FJL1	Prolyl endopeptidase	PREP	1.0019	0.98637	1.02	1.00276	47	20	24	23
S4R3H4;E7EQT4;Q9UKV3;G3V3B0;G3V3T3;A0A087WYN3	S4R3H4;E7EQT4;Q9UKV3	Apoptotic chromatin condensation inducer in the nucleus	ACIN1	0.95865	1.0164	1.0332	1.00275	64	27	28	31
P62633	P62633	Cellular nucleic acid-binding protein	CNBP	0.92503	1.0493	1.0338	1.00271	13	9	7	6
O15231;H7BZT5;H0Y704;H7C1R1	O15231;H7BZT5;H0Y704	Zinc finger protein 185	ZNF185	1.0535	1.0775	0.87694	1.00265	41	7	4	6
Q9GZS3;H0YN81;H0YMF9;H0YL19;H0YM76;H0YLA1;H3BQA8	Q9GZS3;H0YN81;H0YMF9;H0YL19	WD repeat-containing protein 61;WD repeat-containing protein 61, N-terminally processed	WDR61	0.87358	1.1099	1.0244	1.00263	15	5	8	6
P36507;G5E9C7;M0R1B6	P36507;G5E9C7	Dual specificity mitogen-activated protein kinase kinase 2	MAP2K2	1.0357	0.96006	1.0114	1.00239	20	10	9	10
Q9Y2Z0	Q9Y2Z0	Suppressor of G2 allele of SKP1 homolog	SUGT1	1.0251	1.0151	0.96689	1.00236	21	10	12	12
P31943;G8JLB6;E9PCY7;H0YB39;H0YBD7;D6RIU0;D6RBM0;H0YBG7;D6RIT2;E5RGV0;D6R9T0;D6RFM3;D6RDU3;D6RJ04;D6RIH9;D6RAM1;E7EQJ0;E7EN40;D6RDL0;D6R9D3;E5RGH4;D6RF17;H0YAQ2;E5RJ94	P31943;G8JLB6;E9PCY7;H0YB39;H0YBD7	Heterogeneous nuclear ribonucleoprotein H;Heterogeneous nuclear ribonucleoprotein H, N-terminally processed	HNRNPH1	0.98563	1.021	1.0003	1.00231	18	14	14	11
Q9ULC4;A0A3B3IRV3	Q9ULC4;A0A3B3IRV3	Malignant T-cell-amplified sequence 1	MCTS1	1.0256	0.9935	0.98778	1.00229	10	9	9	8
B3KSI3;M0QXF9;O15382;M0QZ10;M0QZP4;M0R2K7	B3KSI3;M0QXF9;O15382;M0QZ10;M0QZP4	Branched-chain-amino-acid aminotransferase;Branched-chain-amino-acid aminotransferase, mitochondrial	BCAT2	0.96714	0.98981	1.0498	1.00225	15	6	7	5
Q96IU4;F8W9U3;B4DQI4	Q96IU4;F8W9U3;B4DQI4	Alpha/beta hydrolase domain-containing protein 14B	ABHD14B	0.97885	1.0235	1.0041	1.00215	11	4	4	5
G3V1C3;Q9BZZ5;H0YER7;E9PQK6	G3V1C3;Q9BZZ5	Apoptosis inhibitor 5	API5	1.0083	1.0236	0.97453	1.00214	25	12	12	12
Q86U44;H0YFV6;F5H6D8;B4DTN4;B4E349	Q86U44;H0YFV6	N6-adenosine-methyltransferase 70 kDa subunit	METTL3	0.97437	0.9119	1.12	1.00209	29	4	3	3
Q96RP9;C9IZ01;F8WAU4;C9JA25	Q96RP9;C9IZ01;F8WAU4	Elongation factor G, mitochondrial	GFM1	1.0245	1.0387	0.94304	1.00208	41	11	11	13
Q9NR31;H0Y5E8;Q5SQT8;X1WI22	Q9NR31;H0Y5E8	GTP-binding protein SAR1a	SAR1A	1.0356	0.98664	0.98385	1.00203	10	10	10	10
P22695;H3BRG4;H3BSJ9;H3BP04;H3BUE4;H3BUI9;A0A087WVZ4	P22695;H3BRG4;H3BSJ9;H3BP04	Cytochrome b-c1 complex subunit 2, mitochondrial	UQCRC2	0.97034	1.04	0.99555	1.00196	19	14	14	14
P27338;P21397	P27338	Amine oxidase [flavin-containing] B	MAOB	1.0054	0.96318	1.0373	1.00196	29	4	6	5
Q93077;Q7L7L0;P04908	Q93077;Q7L7L0;P04908	Histone H2A type 1-C;Histone H2A type 3;Histone H2A type 1-B/E	HIST1H2AC;HIST3H2A;HIST1H2AB	0.95688	1.048	1.0009	1.00193	5	2	2	2
O14617;A0A2R8Y611;A0A2R8Y4J3;A0A087WYN6;K7ERW8	O14617;A0A2R8Y611	AP-3 complex subunit delta-1	AP3D1	1.1063	0.90824	0.99113	1.00189	51	10	12	16
Q14789;E7EU81;H0Y867;H7C5I7	Q14789;E7EU81	Golgin subfamily B member 1	GOLGB1	0.92551	0.97289	1.1069	1.00177	189	10	9	8
Q9NVH1;Q5TH61;B1AK20	Q9NVH1;Q5TH61	DnaJ homolog subfamily C member 11	DNAJC11	0.86542	1.0256	1.1138	1.00161	26	4	8	5
P51114;B4DXZ6;E9PFF5;E7EU85;H7C4S4;C9JZE0;C9JY20;C9JAJ4;C9IZ22	P51114;B4DXZ6;E9PFF5;E7EU85	Fragile X mental retardation syndrome-related protein 1	FXR1	0.96823	1.025	1.0115	1.00158	28	22	22	21
Q6UN15;A0A0B4J203;H0Y8P7	Q6UN15	Pre-mRNA 3-end-processing factor FIP1	FIP1L1	1.009	1.0246	0.97106	1.00155	24	11	13	12
Q13630;E9PP14;A0A0J9YX13;E9PKL9;E9PLH9;E9PP60;H0YE90;H0YCP7	Q13630;E9PP14;A0A0J9YX13;E9PKL9;E9PLH9	GDP-L-fucose synthase	TSTA3	1.0473	1.0014	0.95554	1.00141	16	9	8	9
G5E9W7;G5E9V5;P82650;H7C5F2;H7C5H3;H7C5L9;C9J5D8	G5E9W7;G5E9V5;P82650;H7C5F2;H7C5H3	28S ribosomal protein S22, mitochondrial	MRPS22	1.0063	0.99497	1.0029	1.00139	21	12	13	14
P62906	P62906	60S ribosomal protein L10a	RPL10A	1.0329	0.99128	0.97996	1.00138	10	14	10	11
Q9UI30;F5GX77;F5GYQ2	Q9UI30;F5GX77;F5GYQ2	Multifunctional methyltransferase subunit TRM112-like protein	TRMT112	1.0468	1.0204	0.93692	1.00137	7	6	5	5
P04083;Q5T3N1;Q5T3N0	P04083	Annexin A1	ANXA1	1.0078	1.0001	0.9961	1.00133	20	34	32	30
O76003	O76003	Glutaredoxin-3	GLRX3	0.94786	1.0598	0.99633	1.00133	18	11	14	14
Q5QJE6;J3KP30	Q5QJE6	Deoxynucleotidyltransferase terminal-interacting protein 2	DNTTIP2	1.1247	0.84835	1.0309	1.00132	35	3	3	2
P46379;A0A0G2JK23;A0A024RCR6;A0A0G2JL47;A0A0G2JJM1;X6REW1;F6S6P2;F6X9W3;F6U341;F6VEM6;F6WML8;A0A1B0GX79;A0A0G2JJR8;F6XTU0;F6U1F2;F6UR09;F6TC96;H0Y710;H0Y4L1	P46379;A0A0G2JK23;A0A024RCR6;A0A0G2JL47;A0A0G2JJM1;X6REW1;F6S6P2	Large proline-rich protein BAG6	BAG6;BAT3	0.98045	1.0323	0.9911	1.00128	33	19	17	16
Q96PZ0;E7EUH7;H0Y863	Q96PZ0;E7EUH7	Pseudouridylate synthase 7 homolog	PUS7	1.2062	0.93154	0.86591	1.00122	37	3	5	6
Q14974;J3KTM9;J3QR48;J3QKQ5;J3QRG4;J3KS06	Q14974;J3KTM9	Importin subunit beta-1	KPNB1	0.9956	1.0149	0.99311	1.0012	40	27	32	29
P05386	P05386	60S acidic ribosomal protein P1	RPLP1	0.95863	0.94292	1.102	1.00118	3	6	5	5
O00442;A6NIC1	O00442	RNA 3-terminal phosphate cyclase	RTCA	0.91828	0.98398	1.1011	1.00112	19	7	6	7
Q9BT78;D6RFN0;D6RAX7;D6RD63	Q9BT78;D6RFN0;D6RAX7;D6RD63	COP9 signalosome complex subunit 4	COPS4	0.97527	1.0513	0.97669	1.00109	26	10	12	14
Q9Y450;B7Z524;H0YDX7;J3QT46;E9PHZ9;E9PJ90;E9PN23;E9PS53;G5E991;E9PMN1;E9PLR4	Q9Y450;B7Z524;H0YDX7;J3QT46;E9PHZ9	HBS1-like protein	HBS1L	1.049	1.0423	0.91192	1.00107	38	3	3	5
Q86SK9	Q86SK9	Stearoyl-CoA desaturase 5	SCD5	1.0295	0.99999	0.97366	1.00105	10	3	3	2
Q9UHQ9;H7C0R7	Q9UHQ9;H7C0R7	NADH-cytochrome b5 reductase 1	CYB5R1	1.0062	0.9343	1.0624	1.00097	15	2	6	7
O43747;H3BR36;H3BUN9;H3BNR4;H3BS13;H3BV30;H3BRM7;H3BN71;B4DGE1;H3BN75;B3KNW1	O43747	AP-1 complex subunit gamma-1	AP1G1	0.95502	0.98927	1.0586	1.00096	35	6	8	9
O00151	O00151	PDZ and LIM domain protein 1	PDLIM1	0.97384	1.0077	1.0212	1.00091	16	14	13	12
P43034;I3L3N5;I3L495	P43034	Platelet-activating factor acetylhydrolase IB subunit alpha	PAFAH1B1	1.0117	1.0181	0.97287	1.00089	23	8	11	11
Q93009;H3BND8;F5H2X1;I3L2D8;H3BMF6	Q93009;H3BND8	Ubiquitin carboxyl-terminal hydrolase 7;Ubiquitin carboxyl-terminal hydrolase	USP7	0.95333	1.0579	0.99128	1.00084	64	13	21	21
Q7Z6Z7;H0Y659;A0A087X146	Q7Z6Z7	E3 ubiquitin-protein ligase HUWE1	HUWE1	1.0346	1.0132	0.95466	1.00082	184	25	32	29
O60231;A0A140T947;Q5SQH5;A0A140T9T4;A2AB15;A0A140T8Y5	O60231;A0A140T947	Putative pre-mRNA-splicing factor ATP-dependent RNA helicase DHX16	DHX16	NaN	0.99138	1.0102	1.00079	50	4	7	9
Q15370;B8ZZU8;I3L0M9;A0A0B4J296	Q15370;B8ZZU8;I3L0M9;A0A0B4J296	Transcription elongation factor B polypeptide 2	TCEB2	0.99026	1.0069	1.005	1.00072	9	7	11	10
Q96HS1;F5GXG4	Q96HS1	Serine/threonine-protein phosphatase PGAM5, mitochondrial	PGAM5	0.98836	0.97985	1.0339	1.0007	20	9	10	13
Q9NWH9;H7C3F4;H7BXE3;H0YKH2;H0YL55;H0YLW7;H0YMW8;H0YNF3;H0YMR6;H0YLE6;H0YMM0	Q9NWH9;H7C3F4	SAFB-like transcription modulator	SLTM	0.9983	0.93768	1.0661	1.00069	42	10	10	13
P78527;H0YG84;F5GX40	P78527	DNA-dependent protein kinase catalytic subunit	PRKDC	0.99159	1.0041	1.0062	1.00063	220	77	92	103
P29218;H0YBL1;E5RG94;E5RHE9;E5RI82;E5RIP7;E5RIF4;E5RG13;E5RGY4	P29218;H0YBL1;E5RG94;E5RHE9;E5RI82;E5RIP7;E5RIF4;E5RG13;E5RGY4	Inositol monophosphatase 1	IMPA1	1.0466	0.98303	0.97222	1.00062	16	8	8	10
Q9P0L0;J3QKM9	Q9P0L0	Vesicle-associated membrane protein-associated protein A	VAPA	0.99977	1.0125	0.98956	1.00061	14	14	13	11
Q9UJY5;B0QYR6;B0QYR5	Q9UJY5;B0QYR6	ADP-ribosylation factor-binding protein GGA1	GGA1	0.94573	1.1175	0.93843	1.00055	24	2	2	3
P23381;G3V277;H0YJP3;G3V3Y5;G3V3H8;G3V456;G3V5U1;G3V227;G3V3P2;G3V423;G3V3S7;G3V2Y7;G3V3X0;G3V5W1;G3V4N8;G3V4C7;G3V2C0;G3V339;G3V313;G3V4S4;G3V3R3;G3V2F2;P78534;G3V4N0;G3V4Q0;G3V4A3;G3V5H5	P23381	Tryptophan--tRNA ligase, cytoplasmic;T1-TrpRS;T2-TrpRS	WARS	1.0015	1.0273	0.97282	1.00054	23	12	14	13
P49327;A0A0U1RQF0;A0A0U1RRG3;A0A1B0GTR5;J3KTF0	P49327;A0A0U1RQF0	Fatty acid synthase;[Acyl-carrier-protein] S-acetyltransferase;[Acyl-carrier-protein] S-malonyltransferase;3-oxoacyl-[acyl-carrier-protein] synthase;3-oxoacyl-[acyl-carrier-protein] reductase;3-hydroxyacyl-[acyl-carrier-protein] dehydratase;Enoyl-[acyl-carrier-protein] reductase;Oleoyl-[acyl-carrier-protein] hydrolase	FASN	1.0091	1.0005	0.99192	1.00051	125	125	131	131
P25786;F5GX11;B4DEV8	P25786;F5GX11	Proteasome subunit alpha type-1	PSMA1	0.99559	1.0103	0.99545	1.00045	17	19	18	18
P78371;F5GWF6;F8VQ14	P78371;F5GWF6;F8VQ14	T-complex protein 1 subunit beta	CCT2	0.99256	1.0124	0.99616	1.00037	32	45	39	40
P47985;P0C7P4	P47985;P0C7P4	Cytochrome b-c1 complex subunit Rieske, mitochondrial;Cytochrome b-c1 complex subunit 11;Putative cytochrome b-c1 complex subunit Rieske-like protein 1	UQCRFS1;UQCRFS1P1	0.97125	1.0116	1.0181	1.00032	14	8	9	7
P98179	P98179	RNA-binding protein 3	RBM3	0.95433	1.0395	1.007	1.00028	8	7	5	5
O43390;B4DT28;A0A286YEZ8	O43390;B4DT28	Heterogeneous nuclear ribonucleoprotein R	HNRNPR	0.99754	1.0014	1.0018	1.00025	34	24	22	22
F5GXE4;H0Y5C2;O95260;Q5SQQ1;B4DK25;B4E107	F5GXE4;H0Y5C2;O95260;Q5SQQ1;B4DK25;B4E107	Arginyl-tRNA--protein transferase 1	ATE1	0.84843	0.99148	1.1608	1.00024	21	2	2	3
Q8NI27;A0A0C4DG98;F2Z2V2	Q8NI27;A0A0C4DG98	THO complex subunit 2	THOC2	1.022	0.94679	1.0315	1.0001	75	2	3	5
O00116;A0A1B0GWA2;A0A2R8YEL0;B8ZZ81	O00116;A0A1B0GWA2;A0A2R8YEL0	Alkyldihydroxyacetonephosphate synthase, peroxisomal	AGPS	1.0621	0.94408	0.99388	1.00002	35	15	16	19
Q96KB5;E5RFX4;E5RIE1	Q96KB5;E5RFX4	Lymphokine-activated killer T-cell-originated protein kinase	PBK	0.95348	1.0771	0.96897	0.99985	19	7	9	11
C9J052;Q9NSU2	C9J052;Q9NSU2	Three-prime repair exonuclease 1	TREX1	1.135	0.97001	0.89437	0.999793	10	2	2	2
Q9NPJ6;Q5T911	Q9NPJ6;Q5T911	Mediator of RNA polymerase II transcription subunit 4	MED4	1.0084	NaN	0.99114	0.99977	15	1	1	2
F8WF45;P82094;A0A2R8Y7M0	F8WF45;P82094;A0A2R8Y7M0	TATA element modulatory factor	TMF1	1.0314	0.96804	NaN	0.99972	42	2	3	2
P40926;G3XAL0	P40926;G3XAL0	Malate dehydrogenase, mitochondrial;Malate dehydrogenase	MDH2	1.0129	0.98245	1.0032	0.999517	21	24	20	19
Q15007;A0A087X1R4	Q15007	Pre-mRNA-splicing regulator WTAP	WTAP	1.0142	1.0274	0.95692	0.999507	21	6	5	5
Q16718;A0A087X1G1;H7BYD0;A0A087WXR5;F8WAS3;C9IZN5	Q16718;A0A087X1G1;H7BYD0;A0A087WXR5	NADH dehydrogenase [ubiquinone] 1 alpha subcomplex subunit 5	NDUFA5	0.96266	1.0168	1.0185	0.99932	5	4	4	5
Q9Y266;A0A0A0MSU9;A0A0A0MSS4	Q9Y266	Nuclear migration protein nudC	NUDC	1.0378	0.96018	0.99991	0.999297	21	20	20	21
J3KQ32;Q9NTK5;C9JTK6;C9JCJ9	J3KQ32;Q9NTK5	Obg-like ATPase 1	OLA1	1.0041	1.0079	0.98573	0.999243	27	22	21	20
P12004	P12004	Proliferating cell nuclear antigen	PCNA	1.0072	0.99305	0.99743	0.999227	16	21	17	16
P49792;F8WBP7	P49792	E3 SUMO-protein ligase RanBP2	RANBP2	1.0471	0.94505	1.0054	0.999183	188	51	59	62
Q9GZT3;A0A087WUN7;H0YJ40;G3V4X6;G3V2S9;H0YJW7;H0YJ07;H0YJU7;H0YJI1	Q9GZT3;A0A087WUN7;H0YJ40;G3V4X6;G3V2S9;H0YJW7	SRA stem-loop-interacting RNA-binding protein, mitochondrial	SLIRP	0.98453	1.0271	0.98578	0.999137	8	9	8	9
Q9Y281;F8WDN3	Q9Y281	Cofilin-2	CFL2	0.97638	0.98141	1.0396	0.99913	11	4	5	4
O14974;F8VZN8;H0YIM2;H0YIS3;H0YIS4;H0YHI8;A0A3B3ISH4;A0A0U1RQZ1;H0YHL8	O14974;F8VZN8	Protein phosphatase 1 regulatory subunit 12A	PPP1R12A	1.0261	0.88342	1.0876	0.99904	48	10	11	12
Q16836;A0A1W2PNM1;A0A0D9SFP2;E9PF18;A0A0A0MSE2;A0A1W2PQV5;A0A1W2PQ78;A0A1W2PQC2;A0A1W2PRT2;A0A1W2PP40	Q16836;A0A1W2PNM1;A0A0D9SFP2;E9PF18;A0A0A0MSE2;A0A1W2PQV5;A0A1W2PQ78	Hydroxyacyl-coenzyme A dehydrogenase, mitochondrial	HADH	1.088	0.94591	0.963	0.99897	14	7	4	6
P41252;A0A0A0MSX9;J3KR24;Q5TCD1;Q5TCC6;Q5TCC9	P41252;A0A0A0MSX9;J3KR24	Isoleucine--tRNA ligase, cytoplasmic	IARS	0.97667	0.99061	1.0296	0.99896	58	39	44	46
O43776;K7EJ19;K7EIU7;K7EQ35;K7EMQ6;K7EPK2	O43776	Asparagine--tRNA ligase, cytoplasmic	NARS	1.0451	0.99652	0.95521	0.998943	22	18	18	20
Q00796;H0YLA4;H0YKB3	Q00796;H0YLA4	Sorbitol dehydrogenase	SORD	1.005	0.98541	1.006	0.998803	21	20	19	15
P14324;A0A087X090;A0A087WVN4;A0A087X1D8;A0A087WTP2	P14324;A0A087X090	Farnesyl pyrophosphate synthase	FDPS	0.99521	0.9677	1.0335	0.998803	18	11	12	11
Q9NUU7;I3L0H8;I3L352;H3BTB3;J3QRH0;H3BSL8;H3BP36;H3BP50;H0YD26;A0A1B0GV69;E9PR46;J3QL17;Q9UHL0	Q9NUU7;I3L0H8;I3L352	ATP-dependent RNA helicase DDX19A	DDX19A	0.99061	1.0447	0.96107	0.998793	28	12	12	11
P49915	P49915	GMP synthase [glutamine-hydrolyzing]	GMPS	1.0085	0.99472	0.99294	0.99872	42	28	28	29
V9GYY3;A0A384N5Y3;F5H2F4;P11586;V9GZ78;A0A494C1T2	V9GYY3;A0A384N5Y3;F5H2F4;P11586;V9GZ78;A0A494C1T2	C-1-tetrahydrofolate synthase, cytoplasmic;Methylenetetrahydrofolate dehydrogenase;Methenyltetrahydrofolate cyclohydrolase;Formyltetrahydrofolate synthetase;C-1-tetrahydrofolate synthase, cytoplasmic, N-terminally processed	MTHFD1	0.99656	0.99159	1.008	0.998717	52	43	42	41
P09211;A8MX94;A0A087X2E9;A0A2R8Y5E5;A0A087X243	P09211;A8MX94	Glutathione S-transferase P	GSTP1	1.0037	0.99361	0.99846	0.99859	11	10	10	9
P30153;B3KQV6;C9J9C1;E9PH38;E9PPI5;E9PNM7;E9PHZ6	P30153;B3KQV6;C9J9C1	Serine/threonine-protein phosphatase 2A 65 kDa regulatory subunit A alpha isoform	PPP2R1A	0.99777	0.98009	1.0179	0.998587	32	30	32	32
Q12888;A6NNK5;C9JXV0;H7C3N7;H7BZY0;M0R142	Q12888;A6NNK5;C9JXV0	Tumor suppressor p53-binding protein 1	TP53BP1	1.0877	0.87229	1.0357	0.998563	89	16	21	23
O00410;H0Y8C6;E7ETV3;E7EV12;E7EQT5;H0Y3V4;E7EWK4;E7EX05;E7ESZ1;C9JQT6;C9JZD8;E7ETV8;C9J875;C9JXE0;O60518;C9JZ53;F8WF30;C9J583	O00410;H0Y8C6	Importin-5	IPO5	1.0415	0.96213	0.99187	0.9985	56	40	48	47
Q6UXN9;C9JBU3	Q6UXN9	WD repeat-containing protein 82	WDR82	0.85951	1.0334	1.1022	0.99837	17	4	2	3
A0A2R8YEM3;E7EQV9;P61313;E7ENU7;E7EX53;A0A2R8Y738	A0A2R8YEM3;E7EQV9;P61313;E7ENU7;E7EX53;A0A2R8Y738	Ribosomal protein L15;60S ribosomal protein L15	RPL15	1.0363	0.9624	0.99628	0.998327	9	9	9	9
Q13151	Q13151	Heterogeneous nuclear ribonucleoprotein A0	HNRNPA0	1.013	1.0036	0.97817	0.998257	13	15	15	14
P25789;H0YMZ1;H0YL69;H0YN18;H0YMA1;H0YKT8;H0YMI6;H0YLC2;H0YKS0;H0YLS6;H0YMV3	P25789;H0YMZ1;H0YL69;H0YN18;H0YMA1;H0YKT8;H0YMI6;H0YLC2	Proteasome subunit alpha type-4;Proteasome subunit alpha type;Proteasome subunit beta type	PSMA4	0.94906	1.0284	1.0172	0.99822	13	13	13	11
P07814;V9GYZ6;V9GZ76	P07814;V9GYZ6	Bifunctional glutamate/proline--tRNA ligase;Glutamate--tRNA ligase;Proline--tRNA ligase	EPRS	0.98869	1.0235	0.98214	0.99811	82	76	77	72
P49411;H3BNU3	P49411	Elongation factor Tu, mitochondrial	TUFM	0.98788	0.98597	1.0204	0.998083	30	30	30	30
Q9NYF8;H0YF14	Q9NYF8	Bcl-2-associated transcription factor 1	BCLAF1	1.038	0.98103	0.97516	0.998063	35	31	33	34
O15498	O15498	Synaptobrevin homolog YKT6	YKT6	NaN	1.0359	0.96017	0.998035	14	1	3	3
P08559;Q5JPU3;Q5JPU0;Q5JPU1;P29803;Q5JPT9;Q5JPU2	P08559	Pyruvate dehydrogenase E1 component subunit alpha, somatic form, mitochondrial	PDHA1	0.94506	0.9994	1.0496	0.99802	22	16	13	15
Q15717;M0QZR9;M0R055	Q15717;M0QZR9	ELAV-like protein 1	ELAVL1	0.99357	1.0079	0.99245	0.997973	16	18	17	17
P37802;X6RJP6;C9J5W6;Q9UI15	P37802;X6RJP6	Transgelin-2	TAGLN2	1.0124	0.95754	1.0238	0.997913	13	18	14	13
Q15847	Q15847	Adipogenesis regulatory factor	ADIRF	1.0981	0.96621	0.92942	0.99791	3	6	5	5
Q8NBJ5;M0QX72;M0QYH0	Q8NBJ5	Procollagen galactosyltransferase 1	COLGALT1	0.94228	1.0601	0.99128	0.997887	32	10	13	11
Q16531;F5GY55;F5H2L3;F5GWI0;F5GZY8;F5GYG8;F5H198	Q16531;F5GY55	DNA damage-binding protein 1	DDB1	1.0049	0.99226	0.9959	0.997687	55	31	34	38
P06730;D6RBW1;H0Y8J7;D6RFJ3;D6RHE2;H0Y8X3;A6NMX2	P06730;D6RBW1	Eukaryotic translation initiation factor 4E	EIF4E	1.0224	0.96459	1.006	0.997663	11	8	6	7
P31930	P31930	Cytochrome b-c1 complex subunit 1, mitochondrial	UQCRC1	0.9861	0.99285	1.014	0.99765	24	20	21	22
H3BSW6;Q2VPK5;H3BPG4;H3BNM3	H3BSW6;Q2VPK5	Cytoplasmic tRNA 2-thiolation protein 2	CTU2	0.8487	NaN	1.1466	0.99765	28	4	3	4
Q8WZA9;M0QZP8	Q8WZA9	Immunity-related GTPase family Q protein	IRGQ	1.0772	0.78612	1.1296	0.99764	27	2	2	3
O00231;J3QRY4;J3QS13;J3KSW3	O00231	26S proteasome non-ATPase regulatory subunit 11	PSMD11	0.98896	1.0222	0.98163	0.997597	27	18	21	22
P39023;G5E9G0;B5MCW2;H7C422;H7C3M2;F8WCR1;Q92901	P39023;G5E9G0;B5MCW2;H7C422;H7C3M2	60S ribosomal protein L3	RPL3	1.0032	1.0019	0.98746	0.99752	19	22	22	22
P51570;K7ERJ9;K7EII7	P51570	Galactokinase	GALK1	0.98622	1.0724	0.93385	0.99749	18	10	8	9
P52306;D6RHH8;H0Y8M2;D6RHZ7;D6REZ0;D6RBC6;D6RB97	P52306	Rap1 GTPase-GDP dissociation stimulator 1	RAP1GDS1	0.96468	0.9757	1.052	0.99746	31	6	9	12
P46778;G3V1B3;M0R181;M0R3I5	P46778;G3V1B3;M0R181	60S ribosomal protein L21	RPL21	0.9902	1.0403	0.96173	0.99741	6	8	8	6
P17931;G3V3R6	P17931;G3V3R6	Galectin-3;Galectin	LGALS3	0.99264	0.986	1.0134	0.997347	9	7	6	6
Q96ST3;H3BP90;H3BNZ3	Q96ST3	Paired amphipathic helix protein Sin3a	SIN3A	1.0221	0.92677	1.0431	0.997323	57	6	5	6
P30050	P30050	60S ribosomal protein L12	RPL12	0.99477	1.0185	0.97863	0.9973	9	10	9	9
O75380;D6RBT3	O75380;D6RBT3	NADH dehydrogenase [ubiquinone] iron-sulfur protein 6, mitochondrial	NDUFS6	1.0041	0.98495	1.0026	0.997217	8	5	6	5
Q8TD19;G3V459;REV__Q5SQT3;REV__Q9P0M6	Q8TD19	Serine/threonine-protein kinase Nek9	NEK9	1.0288	0.95353	1.0093	0.99721	47	6	4	7
P00387;B1AHF3	P00387;B1AHF3	NADH-cytochrome b5 reductase 3;NADH-cytochrome b5 reductase 3 membrane-bound form;NADH-cytochrome b5 reductase 3 soluble form	CYB5R3	0.96795	1.0236	0.99979	0.997113	14	14	15	14
P17987;E7ERF2;E7EQR6;F5H282;F5GZ03;F5H136;F5H676;F5H726;F5GZI8;F5H7Y1;F5GYL4	P17987;E7ERF2;E7EQR6;F5H282	T-complex protein 1 subunit alpha	TCP1	0.98282	1.0114	0.99697	0.997063	31	34	33	34
Q9Y678;H0Y8X7;H0Y8G2;D6RG17	Q9Y678	Coatomer subunit gamma-1	COPG1	1.0239	0.98548	0.9818	0.99706	49	24	26	27
Q9BYD3;K7ES61;X6RAY8;K7EKI4;K7ELF1;K7ELQ0	Q9BYD3;K7ES61;X6RAY8;K7EKI4;K7ELF1;K7ELQ0	39S ribosomal protein L4, mitochondrial	MRPL4	1.005	1.0485	0.93756	0.99702	15	4	5	2
P49721;A0A087WVV1	P49721	Proteasome subunit beta type-2	PSMB2	1.0898	0.90453	0.99655	0.99696	10	9	6	9
Q9NPH2;J3QS51;J3KRH4	Q9NPH2	Inositol-3-phosphate synthase 1	ISYNA1	0.99594	1.0054	0.98954	0.99696	21	17	17	17
P07741;H3BQF1;H3BQZ9;H3BQB1;H3BSW3	P07741;H3BQF1;H3BQZ9;H3BQB1	Adenine phosphoribosyltransferase	APRT	1.0116	0.97365	1.0056	0.99695	12	13	12	13
Q9NYV4;J3QSD7	Q9NYV4;J3QSD7	Cyclin-dependent kinase 12	CDK12	0.93829	0.89435	1.158	0.99688	62	7	6	9
Q9Y230;M0R0Y3;X6R2L4;M0QXI6;M0R0Z0;M0QXZ7;A0A1W2PS48	Q9Y230;M0R0Y3	RuvB-like 2	RUVBL2	0.98594	1.015	0.98928	0.99674	27	27	31	31
P78310	P78310	Coxsackievirus and adenovirus receptor	CXADR	1.0049	0.91923	1.066	0.99671	24	4	7	6
P51398;V9GYJ9;V9GYA7;V9GZ03;V9GYL9;V9GZ61;V9GYW1;V9GYC9;V9GY11;V9GYF7;V9GYJ3	P51398;V9GYJ9;V9GYA7;V9GZ03;V9GYL9	28S ribosomal protein S29, mitochondrial	DAP3	0.95175	0.93438	1.1039	0.996677	22	7	10	11
Q6DD87	Q6DD87	Zinc finger protein 787	ZNF787	0.95668	0.99067	1.0425	0.996617	14	3	3	3
Q9BTT0;Q5TB19;E9PLC4;E9PPH5;Q5TB25	Q9BTT0;Q5TB19;E9PLC4	Acidic leucine-rich nuclear phosphoprotein 32 family member E	ANP32E	1.0196	0.93029	1.0398	0.996563	8	7	8	8
P50395;Q5SX87;Q5SX91;V9GYF8;Q5SX90;V9GYJ7;Q5SX86	P50395	Rab GDP dissociation inhibitor beta	GDI2	0.9888	1.0232	0.97761	0.996537	28	25	24	26
J3KN67;A0A2R2Y2Q3;A0A494C0P6;P06753;A0A494C034	J3KN67;A0A2R2Y2Q3;A0A494C0P6;P06753	Tropomyosin alpha-3 chain	TPM3	0.99648	0.99678	0.99598	0.996413	17	2	2	2
Q8N684;F5H669;J3QT54;F5H6M0;F5H047	Q8N684;F5H669	Cleavage and polyadenylation specificity factor subunit 7	CPSF7	0.87998	0.97376	1.1353	0.996347	19	4	4	4
O94826	O94826	Mitochondrial import receptor subunit TOM70	TOMM70A	1.0534	0.97357	0.96194	0.996303	31	25	23	26
Q9UK41;E9PQR7;E9PM90;E9PR04;E9PLM9	Q9UK41;E9PQR7;E9PM90	Vacuolar protein sorting-associated protein 28 homolog	VPS28	1.0259	0.97358	0.98942	0.9963	13	4	2	5
O95347;Q5T821;A0A0C4DGE5	O95347	Structural maintenance of chromosomes protein 2	SMC2	1.0059	0.99753	0.98538	0.99627	65	11	9	12
E9PKG1;Q99873;E9PIX6;E9PQ98;H0YDE4;E9PNR9;E9PMW9;Q9NR22;E9PMZ2	E9PKG1;Q99873;E9PIX6;E9PQ98;H0YDE4	Protein arginine N-methyltransferase 1	PRMT1	0.97481	0.94053	1.0731	0.996147	20	11	19	19
A0A087WVM4;B7ZM99;Q6UB35;H0Y327;Q5JYA8;Q5JYA3;Q4VXM0;Q4VXV2;Q4VXM1	A0A087WVM4;B7ZM99;Q6UB35	Monofunctional C1-tetrahydrofolate synthase, mitochondrial	MTHFD1L	0.98593	0.98982	1.0124	0.99605	46	17	20	19
Q9UGP8;A6PVC9	Q9UGP8	Translocation protein SEC63 homolog	SEC63	NaN	1.0629	0.92905	0.995975	38	1	2	4
O43278;H3BVD9;H3BMB6;H3BNW5;H3BR01;H3BTQ8;H3BSM2	O43278;H3BVD9;H3BMB6;H3BNW5;H3BR01	Kunitz-type protease inhibitor 1	SPINT1	1.0846	0.87484	1.0284	0.995947	23	4	6	5
P35573;A0A1C7CYW1	P35573	Glycogen debranching enzyme;4-alpha-glucanotransferase;Amylo-alpha-1,6-glucosidase	AGL	0.97428	1.0681	0.94537	0.995917	93	11	12	16
P07355;H0YN42;H0YMU9;H0YMD0;H0YM50;A6NMY6;H0YNP5;H0YN28;H0YKS4;H0YL33;H0YMM1;H0YKX9;H0YMT9;H0YLV6;H0YKZ7;H0YMW4;H0YNA0;H0YKL9;H0YKV8;H0YN52;H0YMD9;H0YKN4;H0YNB8;H0YLE2	P07355;H0YN42;H0YMU9;H0YMD0;H0YM50;A6NMY6;H0YNP5;H0YN28;H0YKS4;H0YL33	Annexin A2;Annexin;Putative annexin A2-like protein	ANXA2;ANXA2P2	1.0123	0.97606	0.99915	0.995837	23	48	44	38
P60604	P60604	Ubiquitin-conjugating enzyme E2 G2	UBE2G2	0.95403	1.0147	1.0186	0.995777	5	3	3	2
Q8IYB7;H7C440;H7C1Q8	Q8IYB7	DIS3-like exonuclease 2	DIS3L2	0.94236	1.0442	1.0007	0.995753	50	5	4	5
Q02878;F8VZ45;U3KQR5;F8VR69;F8VZA3;F8VWR1;F8VU16	Q02878	60S ribosomal protein L6	RPL6	1.0183	0.9621	1.0067	0.9957	13	20	20	18
P50750;X6RE90	P50750	Cyclin-dependent kinase 9	CDK9	1.1615	0.74186	1.0837	0.995687	19	3	5	7
P43897;C9JT21;C9JG32;F8VPA7;F8VS27;F8WCK2;A0A494C1M9	P43897;C9JT21	Elongation factor Ts, mitochondrial;Elongation factor Ts	TSFM	0.90718	1.0098	1.07	0.99566	18	9	13	13
A0A0A0MRJ6;H7BY58;P22061;F6S8N6;A0A3F2YNX8;F8WDT3;F8WAV5;F8WAX2;C9J0F2;H7C4X2	A0A0A0MRJ6;H7BY58;P22061;F6S8N6;A0A3F2YNX8	Protein-L-isoaspartate O-methyltransferase;Protein-L-isoaspartate(D-aspartate) O-methyltransferase	PCMT1	0.9607	1.014	1.0122	0.995633	15	10	9	12
Q14CX7;F8VSB9;H0YHR9	Q14CX7	N-alpha-acetyltransferase 25, NatB auxiliary subunit	NAA25	0.92833	1.0541	1.0043	0.995577	47	7	8	8
Q16643;D6R9W4;D6RFI1;D6R9Q9;D6RCR4	Q16643;D6R9W4	Drebrin	DBN1	0.96148	1.0541	0.97105	0.995543	27	12	11	14
M0QWZ7;Q9NP81;M0R2C6;M0R259;B4DJM9;M0QX29;M0R2H5;M0R1C0	M0QWZ7;Q9NP81;M0R2C6;M0R259	Serine--tRNA ligase, mitochondrial	SARS2	0.9822	0.97057	1.0337	0.99549	31	12	12	13
Q6PD62;H0YCE8;A0A2R8Y3S3	Q6PD62	RNA polymerase-associated protein CTR9 homolog	CTR9	0.94155	1.0727	0.97209	0.995447	58	7	9	15
P62312	P62312	U6 snRNA-associated Sm-like protein LSm6	LSM6	1.0282	0.89473	1.0632	0.995377	5	3	2	2
A0A590UJN4;A0A590UKB6;P24928	A0A590UJN4;A0A590UKB6;P24928	DNA-directed RNA polymerase II subunit RPB1	POLR2A	0.96349	0.94889	1.0736	0.995327	96	16	13	11
Q13404;I3L0A0;G3V2F7;A0A0A0MSL3;E5RIF1;D6RG00	Q13404;I3L0A0;G3V2F7;A0A0A0MSL3	Ubiquitin-conjugating enzyme E2 variant 1	UBE2V1;TMEM189-UBE2V1	1.0208	0.97529	0.98984	0.99531	10	9	8	7
Q8N1F7;H3BVG0;H3BRD9;H3BM93;H3BV15;H3BVE2;H3BRI8;H3BNN5;H3BV11;H3BMX0;H3BP95;H3BPA9;H3BNG7	Q8N1F7;H3BVG0	Nuclear pore complex protein Nup93	NUP93	0.9648	1.0127	1.0084	0.9953	51	17	16	17
F6TLX2;Q9HC38;I3L3Q4;I3L1I0;I3L1F4;I3NI27;I3NI24;I3L2C2;I3L277	F6TLX2;Q9HC38;I3L3Q4	Glyoxalase domain-containing protein 4	GLOD4	0.97652	0.98	1.0293	0.995273	32	18	20	16
A0A5F9UP49;Q9BRK5;A0A5F9UJX7;H0Y3T6;G3V1E2	A0A5F9UP49;Q9BRK5;A0A5F9UJX7;H0Y3T6;G3V1E2	45 kDa calcium-binding protein	SDF4	1.0238	0.9691	0.99272	0.995207	17	6	7	7
Q5TAQ9;V9GY54;V9GYQ9;Q5TAQ8	Q5TAQ9;V9GY54	DDB1- and CUL4-associated factor 8	DCAF8	0.93019	1.0107	1.0446	0.995163	29	3	4	3
P51948;H0YJ92;H0YJF2	P51948;H0YJ92;H0YJF2	CDK-activating kinase assembly factor MAT1	MNAT1	1.0014	1.0575	0.92654	0.995147	16	4	3	4
C9J9K3;A0A0C4DG17;P08865;F8WD59	C9J9K3;A0A0C4DG17;P08865;F8WD59	40S ribosomal protein SA	RPSA	1.0011	1.0089	0.97528	0.995093	13	19	17	17
P42224;J3KPM9;E7EPD2;D2KFR9;E7ENM1;H7BZB5;E9PH66	P42224;J3KPM9	Signal transducer and activator of transcription 1-alpha/beta;Signal transducer and activator of transcription	STAT1	1.0003	1.013	0.97187	0.995057	39	11	14	17
P62942;Q5W0X3;A0A087WZM5;Q1JUQ5;Q5VVH2;Q1JUQ3;A0A087WTS4;A0A087WV48	P62942;Q5W0X3;A0A087WZM5	Peptidyl-prolyl cis-trans isomerase FKBP1A;Peptidyl-prolyl cis-trans isomerase	FKBP1A	0.96257	1.0066	1.016	0.995057	3	8	9	9
Q9H583;Q5T3Q7;Q6P664	Q9H583;Q5T3Q7	HEAT repeat-containing protein 1;HEAT repeat-containing protein 1, N-terminally processed	HEATR1	1.0532	0.96599	0.96595	0.995047	114	2	3	5
P55036;A6PVX3;H0Y3Y9;A2A3N6;H0Y561	P55036;A6PVX3	26S proteasome non-ATPase regulatory subunit 4	PSMD4	0.97486	1.0113	0.99881	0.99499	14	11	10	8
P49368;B4DUR8;E9PRC8;Q5SZX6;E9PQ35;E9PM09;Q5SZW8;Q5SZX9	P49368;B4DUR8	T-complex protein 1 subunit gamma	CCT3	0.97835	1.0018	1.0047	0.99495	31	28	30	29
Q9Y5S2;H0YLY0	Q9Y5S2;H0YLY0	Serine/threonine-protein kinase MRCK beta	CDC42BPB	1.0056	1.0287	0.95051	0.994937	83	7	5	6
P10768;X6RA14;H7BZT7;U3KQT1	P10768;X6RA14;H7BZT7	S-formylglutathione hydrolase	ESD	1.0086	0.98888	0.9872	0.994893	14	17	15	15
P08754	P08754	Guanine nucleotide-binding protein G(k) subunit alpha	GNAI3	1.0497	0.93292	1.002	0.994873	15	5	7	7
P62993;J3KT38;J3QRL5;J3QLF6	P62993	Growth factor receptor-bound protein 2	GRB2	1.0212	1.0048	0.95859	0.994863	14	13	13	11
O60763	O60763	General vesicular transport factor p115	USO1	0.97263	1.0066	1.0052	0.99481	43	22	25	25
P61604;B8ZZL8;B8ZZ54	P61604;B8ZZL8	10 kDa heat shock protein, mitochondrial	HSPE1	1.0056	0.98332	0.99546	0.994793	8	14	11	10
H3BP71;O75150;H3BQ99;H3BUL6;I3L332;H3BS50;A0A087WTK2	H3BP71;O75150	E3 ubiquitin-protein ligase BRE1B	RNF40	1.1602	0.91492	0.9092	0.994773	48	11	7	5
Q9UGV2;Q5TH30;F8WBF9;Q5TH29	Q9UGV2;Q5TH30;F8WBF9	Protein NDRG3	NDRG3	0.95901	1.0263	0.99901	0.994773	15	6	7	7
Q9H3N1;G3V448	Q9H3N1	Thioredoxin-related transmembrane protein 1	TMX1	0.93244	1.0148	1.037	0.994747	11	9	15	11
P28072;A0A087X2I4;I3L3X7	P28072;A0A087X2I4	Proteasome subunit beta type-6;Proteasome subunit beta type	PSMB6	1.0317	1.0026	0.94991	0.994737	11	8	7	7
P36952;C9JLM5	P36952	Serpin B5	SERPINB5	1.0098	1.0214	0.95288	0.994693	22	11	11	13
Q6P2E9;I3L2F4;I3L3M2;I3L0V0	Q6P2E9	Enhancer of mRNA-decapping protein 4	EDC4	0.93028	1.0201	1.0335	0.994627	61	19	18	17
B4DDF4;B4DUT8;Q99439;H3BVI6;A0A087X271;A0A087X1X5;K7ES69;H3BQH0;U3KPS3;A0A087WV51	B4DDF4;B4DUT8;Q99439;H3BVI6;A0A087X271;A0A087X1X5	Calponin;Calponin-2	CNN2	0.98897	0.99376	1.0011	0.99461	14	17	16	17
H0Y6Y8;B1AL05;Q8N983;H0YBU8;M0R051	H0Y6Y8;B1AL05;Q8N983;H0YBU8	39S ribosomal protein L43, mitochondrial	MRPL43	1.113	0.82041	1.0501	0.994503	11	3	3	5
O95433;G3V438;H0YJG7;H0YJU2;H0YJ63;G3V3W9	O95433;G3V438	Activator of 90 kDa heat shock protein ATPase homolog 1	AHSA1	0.98896	0.99797	0.99652	0.994483	20	16	15	17
A0A0D9SEI3;A0A0D9SER5;A0A0D9SEN2;P21127;J3KS35;E7ESP2;Q5QPQ9;E9PFJ2;A0A087WYI9;A0A087X1I0	A0A0D9SEI3;A0A0D9SER5;A0A0D9SEN2;P21127	Cyclin-dependent kinase 11B	CDK11B	0.9385	0.90478	1.1401	0.99446	41	7	8	7
Q96TA2;Q96I63;R4GNA5	Q96TA2;Q96I63;R4GNA5	ATP-dependent zinc metalloprotease YME1L1	YME1L1	0.87477	1.0935	1.0151	0.994457	44	2	2	2
G3V1V4;Q8WW33	G3V1V4;Q8WW33	Gametocyte-specific factor 1	GTSF1	1.0201	1.0085	0.95471	0.994437	11	5	4	3
P82909;D6R941	P82909	28S ribosomal protein S36, mitochondrial	MRPS36	1.0621	1.0853	0.83582	0.994407	5	6	5	6
J3QLS3;Q9Y2R9;J3QQS1;J3KSI8;J3QKW2	J3QLS3;Q9Y2R9;J3QQS1;J3KSI8;J3QKW2	28S ribosomal protein S7, mitochondrial	MRPS7	0.9291	0.99839	1.0556	0.994363	12	9	10	9
Q15067;K7ENF1;K7ELT1;I3L0T4;I3L2U4;K7ESC7	Q15067	Peroxisomal acyl-coenzyme A oxidase 1	ACOX1	0.98656	0.90532	1.0912	0.99436	30	6	9	8
P50454;E9PKH2;E9PPV6;E9PR70;E9PK86;E9PMI5;E9PNX1;E9PJH8;E9PIG2;E9PRS3;H0YEP8;E9PLA6;E9PQ34	P50454;E9PKH2;E9PPV6;E9PR70	Serpin H1	SERPINH1	0.96914	0.99623	1.0177	0.994357	23	21	22	23
Q53FA3;P34931	Q53FA3;P34931	Heat shock 70 kDa protein 1-like	HSPA1L	1.1464	1.0573	0.77923	0.99431	35	2	2	2
Q96ST2;B8ZZB6;A0A1B0GW95	Q96ST2	Protein IWS1 homolog	IWS1	1.0226	0.98314	0.97715	0.994297	45	13	20	19
P14854;A0A494C160;K7EQD3	P14854;A0A494C160	Cytochrome c oxidase subunit 6B1	COX6B1	0.93211	0.99673	1.0539	0.994247	7	4	4	3
Q9P258	Q9P258	Protein RCC2	RCC2	0.97077	1.0186	0.99335	0.99424	27	22	22	22
Q13838;Q5STU3;A0A0G2JJZ9;F6WLT2;A0A140T9X3;A0A0A0MT12;F6TRA5;A0A140T996;F6S4E6;A0A140T9X9;A0A140TA18;F6UJC5;A0A140T973;A0A140T9K1;A0A140T9L4;F6R6M7;F6QYI9;A0A0G2JJL7;H0Y400;A0A0G2JHN7;H0YCC6;F6S2B7;F6U6E2;A0A140T9N3;A0A140T9K2	Q13838;Q5STU3;A0A0G2JJZ9;F6WLT2;A0A140T9X3;A0A0A0MT12;F6TRA5;A0A140T996;F6S4E6;A0A140T9X9;A0A140TA18;F6UJC5	Spliceosome RNA helicase DDX39B	DDX39B	0.98187	1.009	0.99175	0.994207	19	26	28	30
B4DLN1;I3L1E8	B4DLN1			1.0055	0.9769	1.0002	0.9942	21	12	12	14
Q7Z406;M0QY43;A0A0C4DFM8;A1L2Z2;A0A2R8Y4C3;A0A2R8Y454	Q7Z406	Myosin-14	MYH14	0.90544	1.004	1.0731	0.99418	103	24	31	29
O43815;M0QXN2;M0R2A7;M0QYS2;M0R0P4;M0R0W8	O43815	Striatin	STRN	0.95734	1.0973	0.92783	0.994157	38	5	8	7
P46108;I3L297	P46108;I3L297	Adapter molecule crk	CRK	1.0552	1.0008	0.92638	0.994127	19	6	9	9
P60900;G3V295;G3V5Z7;G3V3I1;G3V3U4;G3V4S5;G3V2S7;H0YJC4	P60900;G3V295;G3V5Z7;G3V3I1	Proteasome subunit alpha type-6;Proteasome subunit alpha type	PSMA6	0.98868	0.99553	0.99799	0.994067	17	17	17	18
O00566;U3KQ48	O00566;U3KQ48	U3 small nucleolar ribonucleoprotein protein MPP10	MPHOSPH10	1.0253	1.0137	0.94304	0.994013	28	5	7	6
Q9HAV7	Q9HAV7	GrpE protein homolog 1, mitochondrial	GRPEL1	1.0402	0.96786	0.97395	0.994003	15	11	11	9
Q96AE4;E9PEB5	Q96AE4;E9PEB5	Far upstream element-binding protein 1	FUBP1	0.97524	1.0279	0.97851	0.993883	30	21	19	19
E9PN17;A0A3B3ITX4;O75964;A0A3B3IRW3	E9PN17;A0A3B3ITX4;O75964	ATP synthase subunit g, mitochondrial	ATP5L	1.0042	0.98846	0.98894	0.993867	4	5	5	5
Q9Y2A7	Q9Y2A7	Nck-associated protein 1	NCKAP1	0.95519	1.001	1.0252	0.993797	61	9	11	11
P45985;R4GN37	P45985	Dual specificity mitogen-activated protein kinase kinase 4	MAP2K4	0.91302	0.98626	1.082	0.99376	23	4	5	5
A6NFX8;Q9UKK9;A6NJU6;A6NCQ0;H0YEY4;C9JYY9	A6NFX8;Q9UKK9;A6NJU6;A6NCQ0	ADP-sugar pyrophosphatase	NUDT5	0.99352	0.99928	0.98839	0.99373	12	9	7	10
E9PG73;Q13427;C9JM79;C9JN15;C9JT64;C9J679	E9PG73;Q13427;C9JM79;C9JN15	Peptidyl-prolyl cis-trans isomerase G;Peptidyl-prolyl cis-trans isomerase	PPIG	1.0274	1.0567	0.8969	0.993667	21	5	7	8
P60174;U3KPZ0;U3KQF3;U3KPS5	P60174	Triosephosphate isomerase	TPI1	0.9893	0.98728	1.0044	0.99366	20	27	24	23
P50402;Q5HY57;F8WEQ1	P50402;Q5HY57	Emerin	EMD	0.98249	0.9944	1.0038	0.993563	12	9	10	9
P41091;Q2VIR3;H7BZU1	P41091;Q2VIR3	Eukaryotic translation initiation factor 2 subunit 3;Putative eukaryotic translation initiation factor 2 subunit 3-like protein	EIF2S3;EIF2S3L	0.98468	1.0141	0.9819	0.99356	21	16	12	14
O00499	O00499	Myc box-dependent-interacting protein 1	BIN1	1.0081	1.0027	0.96952	0.99344	28	6	9	9
D6R9P3;D6RD18;D6RBZ0;Q99729	D6R9P3;D6RD18;D6RBZ0;Q99729	Heterogeneous nuclear ribonucleoprotein A/B	HNRNPAB	0.98901	1.0184	0.97281	0.993407	13	16	13	10
O14745;J3QRP6;J3QRA3	O14745;J3QRP6	Na(+)/H(+) exchange regulatory cofactor NHE-RF1	SLC9A3R1	0.99199	1.013	0.97483	0.993273	21	13	12	10
O94903;E5RG77;E5RFX7;H0YBG2;E5RFZ4	O94903;E5RG77;E5RFX7;H0YBG2	Proline synthase co-transcribed bacterial homolog protein	PROSC	1.0839	0.90534	0.99056	0.993267	14	6	6	6
Q9BTV4;V9GY05	Q9BTV4	Transmembrane protein 43	TMEM43	1.0027	1.0123	0.96474	0.993247	23	10	9	9
P53999	P53999	Activated RNA polymerase II transcriptional coactivator p15	SUB1	0.97908	0.98971	1.0109	0.99323	5	8	9	9
P68371	P68371	Tubulin beta-4B chain	TUBB4B	0.9827	1.0054	0.99155	0.993217	20	39	34	30
P11142;E9PKE3;E9PNE6;E9PN89;E9PLF4;E9PQQ4;E9PQK7;E9PPY6;E9PN25;E9PI65;P54652	P11142;E9PKE3;E9PNE6;E9PN89	Heat shock cognate 71 kDa protein	HSPA8	0.98786	1.0044	0.98718	0.993147	33	49	47	42
Q10567;C9J1E7	Q10567;C9J1E7	AP-1 complex subunit beta-1	AP1B1	0.98345	1.0755	0.92045	0.993133	44	4	8	7
P05026;V9GYR2	P05026	Sodium/potassium-transporting ATPase subunit beta-1	ATP1B1	0.97913	0.94011	1.0601	0.993113	12	7	5	6
A0A087X2D5;Q9BRJ2;A0A0G2JMS5;A0A087WU62	A0A087X2D5;Q9BRJ2;A0A0G2JMS5;A0A087WU62	39S ribosomal protein L45, mitochondrial	MRPL45	1.0274	0.96099	0.99077	0.993053	20	4	4	7
Q9Y4X5;H3BNB9;H3BSK4	Q9Y4X5;H3BNB9	E3 ubiquitin-protein ligase ARIH1	ARIH1	1.0655	0.98018	0.93339	0.993023	26	3	5	3
A0A0C4DFM1;Q92544	A0A0C4DFM1;Q92544	Transmembrane 9 superfamily member 4	TM9SF4	1.1137	0.76495	1.1004	0.993017	22	4	5	3
Q71UI9;P0C0S5;C9J0D1;A0A494C189;C9J386	Q71UI9;P0C0S5;C9J0D1;A0A494C189;C9J386	Histone H2A.V;Histone H2A.Z;Histone H2A	H2AFV;H2AFZ	0.96666	0.99293	1.0194	0.992997	5	3	3	3
P84077;P61204;F5H423;F5H0C7;H0YGG7	P84077;P61204;F5H423	ADP-ribosylation factor 1;ADP-ribosylation factor 3	ARF1;ARF3	0.96419	1.0292	0.98553	0.992973	10	9	14	15
Q5TEC6;A0A590UJL8	Q5TEC6	Histone H3	HIST2H3PS2	0.98905	0.99331	0.99656	0.992973	7	1	1	1
Q9UDY8;A0A3B3IS32;A0A3B3IS82;K7EP42	Q9UDY8;A0A3B3IS32	Mucosa-associated lymphoid tissue lymphoma translocation protein 1	MALT1	0.87003	1.0317	1.0769	0.992877	36	8	14	12
E9PQ68;O95169;K9J7I2;E9PIZ8	E9PQ68;O95169;K9J7I2	NADH dehydrogenase [ubiquinone] 1 beta subcomplex subunit 8, mitochondrial	NDUFB8	0.91146	1.0768	0.99026	0.99284	7	4	3	3
Q32Q12;P22392;J3KPD9;O60361;F6XY72	Q32Q12;P22392;J3KPD9	Nucleoside diphosphate kinase;Nucleoside diphosphate kinase B	NME1-NME2;NME2	0.98813	1.006	0.98433	0.99282	19	15	16	16
Q04917;A2IDB2;F8WEB6;A2IDB1	Q04917;A2IDB2	14-3-3 protein eta	YWHAH	0.98141	0.99436	1.0024	0.992723	16	15	14	15
Q13867;K7ES02;K7ESE8;J3KSD8;J3KS79;K7ENH5	Q13867;K7ES02;K7ESE8;J3KSD8	Bleomycin hydrolase	BLMH	1.0347	0.91518	1.0282	0.992693	26	9	8	10
P82932	P82932	28S ribosomal protein S6, mitochondrial	MRPS6	1.0219	0.97807	0.97807	0.99268	8	2	2	3
Q9Y6C9;E9PIE4	Q9Y6C9;E9PIE4	Mitochondrial carrier homolog 2	MTCH2	1.0581	0.96603	0.9537	0.99261	14	6	8	9
O43823;M0QYL4	O43823	A-kinase anchor protein 8	AKAP8	0.87247	0.94776	1.1575	0.992577	27	5	6	4
E7EX73;E9PGM1;E7EUU4;C9K073;C9J2Z7;H7C044;H7C0V6;F8WCF2;C9JHW9;C9JWH7;C9J556;C9JSU8;C9JWW9	E7EX73;E9PGM1;E7EUU4		EIF4G1	1.0089	1.0014	0.96737	0.992557	66	46	45	42
Q14839;A0A0C4DGG9;A0A2R8Y212;F5GWX5;A0A2R8Y425;A0A2R8YFD8;A0A2R8Y5J0;A0A2U3TZM0;A0A2R8Y521;A0A2R8YFK9;A0A2R8YDJ9;A0A2R8YD40;A0A2R8Y445;A0A2R8Y8C1;A0A2R8YER1;A0A2R8YDW2;A0A2R8Y4X2;A0A2R8Y5Z7;A0A2R8Y685;A0A2R8Y8B3;A0A2R8Y7I0;A0A2R8Y7M9;A0A2R8Y5M9;A0A2R8YE38;Q12873;A0A5F9ZHX5;A0A2R8Y6G9;F5H6N4;H7C0J3;H7C3H7;I3L229;A0A2R8Y795	Q14839;A0A0C4DGG9;A0A2R8Y212;F5GWX5;A0A2R8Y425;A0A2R8YFD8;A0A2R8Y5J0;A0A2U3TZM0;A0A2R8Y521;A0A2R8YFK9;A0A2R8YDJ9;A0A2R8YD40;A0A2R8Y445;A0A2R8Y8C1;A0A2R8YER1;A0A2R8YDW2;A0A2R8Y4X2;A0A2R8Y5Z7;A0A2R8Y685	Chromodomain-helicase-DNA-binding protein 4	CHD4	0.97336	1.0332	0.97092	0.992493	89	30	44	47
Q13492;E9PJT1;E9PK13;H0YCY1	Q13492	Phosphatidylinositol-binding clathrin assembly protein	PICALM	1.1206	0.96375	0.89313	0.992493	25	2	4	4
A0A0A0MTI1;Q15392	A0A0A0MTI1;Q15392	Delta(24)-sterol reductase	DHCR24	0.94722	1.0251	1.0051	0.992473	22	8	9	8
Q14149;H0YHQ4;H0YIR5	Q14149	MORC family CW-type zinc finger protein 3	MORC3	NaN	0.87449	1.1104	0.992445	54	0	3	3
P07737;K7EJ44;CON__P02584;I3L3D5	P07737;K7EJ44	Profilin-1	PFN1	1	0.99791	0.97931	0.992407	9	17	16	15
B1ALK7;A0A2R8YG42;E7EUY6;E9PDQ5;Q14155;F6SJA5;Q15052	B1ALK7;A0A2R8YG42;E7EUY6;E9PDQ5;Q14155	Rho guanine nucleotide exchange factor 7	ARHGEF7	1.0842	0.97752	0.9154	0.992373	38	7	7	10
P62829;J3KT29;C9JD32;B9ZVP7;J3KTJ3;J3QQT9	P62829;J3KT29;C9JD32;B9ZVP7	60S ribosomal protein L23	RPL23	0.99558	0.97271	1.0088	0.992363	9	10	11	9
Q9ULW0	Q9ULW0	Targeting protein for Xklp2	TPX2	0.87717	1.0665	1.0333	0.992323	41	7	7	6
G5E9E7;G3V1L9;Q07157;A0A087X0K9;H0YKB1;H0Y3R8;H0YLT6	G5E9E7;G3V1L9;Q07157;A0A087X0K9	Tight junction protein ZO-1	TJP1	0.9354	1.0291	1.0124	0.9923	91	26	28	28
A0A087WZN1;O43837;A0A087X2E5;A0A0D9SG66	A0A087WZN1;O43837;A0A087X2E5	Isocitrate dehydrogenase [NAD] subunit, mitochondrial;Isocitrate dehydrogenase [NAD] subunit beta, mitochondrial	IDH3B	1.0096	0.97216	0.99507	0.992277	21	12	12	12
P10412;P16402;Q02539;P22492;P16401	P10412;P16402	Histone H1.4;Histone H1.3	HIST1H1E;HIST1H1D	0.95736	1.0215	0.99746	0.992107	9	16	14	13
Q9H0A0;A0A087WV29;E9PMU0;E9PJN6	Q9H0A0;A0A087WV29	N-acetyltransferase 10	NAT10	1.0708	0.91941	0.98601	0.992073	53	16	20	19
P31947	P31947	14-3-3 protein sigma	SFN	1.0091	0.97161	0.99511	0.99194	16	21	20	20
Q06124;A0A1W2PPU4;H0YF12;A0A0U1RRI0	Q06124;A0A1W2PPU4	Tyrosine-protein phosphatase non-receptor type 11	PTPN11	1.0413	0.94339	0.99093	0.991873	38	16	21	18
Q9Y295;F8WEE0	Q9Y295	Developmentally-regulated GTP-binding protein 1	DRG1	1.0516	0.87672	1.0472	0.99184	23	3	6	4
Q9P016	Q9P016	Thymocyte nuclear protein 1	THYN1	1.079	0.92886	0.96754	0.9918	16	4	4	4
P62314;J3QLI9;J3QLR7	P62314;J3QLI9	Small nuclear ribonucleoprotein Sm D1	SNRPD1	1.0667	0.88563	1.0229	0.991743	4	2	3	5
P14618;B4DNK4	P14618;B4DNK4	Pyruvate kinase PKM;Pyruvate kinase	PKM	1.0001	0.97894	0.99588	0.99164	33	54	55	51
P62306	P62306	Small nuclear ribonucleoprotein F	SNRPF	0.94199	0.96758	1.0653	0.991623	4	2	2	2
Q9Y3U8;J3QSB5;J3KTD3	Q9Y3U8;J3QSB5	60S ribosomal protein L36	RPL36	0.98199	0.97786	1.015	0.991617	3	11	9	7
Q9BQP7;Q5QPE7;Q5QPE8	Q9BQP7;Q5QPE7	Mitochondrial genome maintenance exonuclease 1	MGME1	1.0985	0.84682	1.0292	0.991507	19	2	2	3
P49773;D6REP8;D6RE99;D6RD60;D6RC06	P49773	Histidine triad nucleotide-binding protein 1	HINT1	1.013	0.99738	0.9638	0.991393	8	7	8	9
P62304;A6NHK2	P62304;A6NHK2	Small nuclear ribonucleoprotein E	SNRPE	0.96522	1.0506	0.95793	0.99125	4	3	3	4
Q7Z4Q2	Q7Z4Q2	HEAT repeat-containing protein 3	HEATR3	NaN	0.94016	1.0422	0.99118	31	1	2	3
Q9Y4E8;F8VZG8;F8W0H4;H0YI31;F8VVY7;H0YI26	Q9Y4E8	Ubiquitin carboxyl-terminal hydrolase 15	USP15	1.0328	0.93573	1.0049	0.991143	51	8	14	14
C9J0K6;P30626;B4DHQ6	C9J0K6;P30626;B4DHQ6	Sorcin	SRI	0.87624	0.98494	1.1122	0.991127	13	6	6	6
P61457	P61457	Pterin-4-alpha-carbinolamine dehydratase	PCBD1	0.99748	0.99901	0.97682	0.991103	7	7	7	6
P01116;G3V4K2;G3V5T7	P01116	GTPase KRas;GTPase KRas, N-terminally processed	KRAS	0.98713	0.99555	0.9906	0.991093	9	6	6	6
Q15907;H3BMH2;H3BSC1;P62491;B4DQU5;M0R2D0;P57735	Q15907;H3BMH2;H3BSC1;P62491	Ras-related protein Rab-11B;Ras-related protein Rab-11A	RAB11B;RAB11A	0.97246	1.0179	0.98288	0.99108	15	12	12	13
Q96QV6;P16104	Q96QV6;P16104	Histone H2A type 1-A;Histone H2AX	HIST1H2AA;H2AFX	0.99015	0.99801	0.98502	0.99106	6	3	3	3
P09874;Q5VX84;Q5VX85	P09874	Poly [ADP-ribose] polymerase 1	PARP1	0.99403	0.99237	0.98661	0.991003	51	48	45	44
A0A3B3ITS5;Q14181;E9PIQ6;H0YDR7	A0A3B3ITS5;Q14181;E9PIQ6;H0YDR7	DNA polymerase alpha subunit B	POLA2	1.2058	0.76755	0.9996	0.990983	22	2	2	3
P50990;H7C4C8;H7C2U0	P50990;H7C4C8	T-complex protein 1 subunit theta	CCT8	1.0125	0.98198	0.97832	0.990933	37	41	45	41
O43143	O43143	Pre-mRNA-splicing factor ATP-dependent RNA helicase DHX15	DHX15	0.99434	0.99947	0.97859	0.9908	39	25	29	30
B9A067;Q16891;C9J406;H7C463;A0A087WYS0;D6RAW4	B9A067;Q16891;C9J406;H7C463	MICOS complex subunit MIC60	IMMT	0.95359	1.0164	1.0024	0.990797	43	30	28	27
Q8WUD4;J3KR35;C9JUN5	Q8WUD4;J3KR35	Coiled-coil domain-containing protein 12	CCDC12	NaN	0.98371	0.99783	0.99077	9	2	4	4
Q9UQB8;I3L4C2;B4DWA1;I3L3C6;I3L2M4;I3L1C8;I3L4A3;I3L0Y9;I3L125;I3L327;I3L3C5;I3L526;I3L2J6;I3L113;I3L0M4;I3L3J7	Q9UQB8;I3L4C2;B4DWA1;I3L3C6	Brain-specific angiogenesis inhibitor 1-associated protein 2	BAIAP2	1.0195	0.9684	0.98435	0.99075	38	9	12	14
Q9UBM7;H0YE57	Q9UBM7;H0YE57	7-dehydrocholesterol reductase	DHCR7	0.99474	0.93898	1.0385	0.99074	12	3	3	3
O00487;C9JW37	O00487	26S proteasome non-ATPase regulatory subunit 14	PSMD14	1.0488	0.94947	0.97394	0.990737	15	9	9	9
Q13155;A8MU58;F8WCL2	Q13155;A8MU58	Aminoacyl tRNA synthase complex-interacting multifunctional protein 2	AIMP2	0.99889	0.99911	0.97401	0.99067	17	5	5	4
F8VYE8;P36873;F8W0W8;F8VR82;A0A087WYY5;H0Y3Y6;F8WE71;F8W1A0;F8W0V8	F8VYE8;P36873;F8W0W8;F8VR82	Serine/threonine-protein phosphatase;Serine/threonine-protein phosphatase PP1-gamma catalytic subunit	PPP1CC	1.0164	0.9915	0.96409	0.990663	16	2	3	3
P11216;H0Y4Z6	P11216	Glycogen phosphorylase, brain form	PYGB	0.99492	0.97899	0.99783	0.99058	49	32	30	30
Q9P2R3;I3L3P8	Q9P2R3	Rabankyrin-5	ANKFY1	1.1387	1.0242	0.80876	0.990553	53	3	3	3
Q99543;H7C3L7;F2Z3H0;F2Z3N9;C9IZ83	Q99543;H7C3L7	DnaJ homolog subfamily C member 2;DnaJ homolog subfamily C member 2, N-terminally processed	DNAJC2	1.0033	0.88869	1.0794	0.990463	31	6	6	7
Q9H479	Q9H479	Fructosamine-3-kinase	FN3K	0.94328	NaN	1.0376	0.99044	14	2	1	2
P42677	P42677	40S ribosomal protein S27	RPS27	0.95356	1.0076	1.0101	0.99042	4	5	6	6
P16083;Q5TD07;Q5TD05	P16083;Q5TD07;Q5TD05	Ribosyldihydronicotinamide dehydrogenase [quinone]	NQO2	0.8236	0.94973	1.1979	0.99041	14	2	3	3
P62424;Q5T8U3;Q5T8U2	P62424;Q5T8U3;Q5T8U2	60S ribosomal protein L7a	RPL7A	0.99961	0.97688	0.99463	0.990373	10	23	20	20
P98175;E9PGM9;P78332	P98175	RNA-binding protein 10	RBM10	1.0647	0.97991	0.92619	0.990267	39	11	11	9
Q99805	Q99805	Transmembrane 9 superfamily member 2	TM9SF2	0.93532	1.1057	0.92953	0.990183	20	7	4	9
I3L1P8;Q02978	I3L1P8;Q02978	Mitochondrial 2-oxoglutarate/malate carrier protein	SLC25A11	0.9355	1.0177	1.0173	0.990167	17	5	6	9
Q9NZ45	Q9NZ45	CDGSH iron-sulfur domain-containing protein 1	CISD1	1.0641	0.93494	0.97146	0.990167	6	6	6	5
O75351;K7EKZ3;K7EL71;Q6PIW4	O75351	Vacuolar protein sorting-associated protein 4B	VPS4B	1.0133	0.99887	0.95801	0.99006	25	14	14	15
A0A1B0GTG2;A0A1B0GW77;P49419;A0A1B0GUA1;A0A1B0GW82;A0A1B0GTY9;A0A1B0GTJ4;A0A1B0GV49;A0A0J9YWF7;A0A1B0GUY0;H0YHM6;F8WDY6;A0A1B0GVU0;F8VVF2	A0A1B0GTG2;A0A1B0GW77;P49419;A0A1B0GUA1;A0A1B0GW82;A0A1B0GTY9;A0A1B0GTJ4;A0A1B0GV49;A0A0J9YWF7	Alpha-aminoadipic semialdehyde dehydrogenase	ALDH7A1	1.0071	0.96244	1.0004	0.98998	25	15	16	18
Q9Y3Z3;A0A2R8YCS7;A0A2R8YD90;A0A2R8YF51;A0A2R8Y5D2;A0A2R8Y586;A0A2R8Y6J9;A0A2R8YG48;A0A2R8Y7R5;A0A2R8Y755;A0A2R8YDI8;A0A2R8YFV6	Q9Y3Z3;A0A2R8YCS7;A0A2R8YD90	Deoxynucleoside triphosphate triphosphohydrolase SAMHD1	SAMHD1	0.8817	1.1285	0.95971	0.98997	35	9	8	9
P49790	P49790	Nuclear pore complex protein Nup153	NUP153	1.0755	0.86902	1.025	0.98984	63	15	13	15
E9PL01;A0A087WUC6;E9PI68;Q15005;E9PRB9	E9PL01;A0A087WUC6;E9PI68;Q15005;E9PRB9	Signal peptidase complex subunit 2	SPCS2	0.94461	0.88401	1.1408	0.989807	9	2	2	3
Q9UBW8;F5GYF7;F5H248;F5H7C6;F5H4U8;F5H4Z0;F5H3M6;G3XAP1;F5GXT7	Q9UBW8;F5GYF7;F5H248;F5H7C6	COP9 signalosome complex subunit 7a	COPS7A	1.0495	0.99026	0.92957	0.989777	15	4	4	5
J3KPP4;O95232;D6RDI2;D6RHH0;U3KQT3;C9JL41;H7C5U7;E7EN55;H0YA81	J3KPP4;O95232;D6RDI2	Luc7-like protein 3	LUC7L3	0.99684	0.99318	0.97917	0.98973	21	10	10	10
Q9H773;H3BSA6;H3BPN2	Q9H773	dCTP pyrophosphatase 1	DCTPP1	1.0059	0.95231	1.0106	0.989603	11	7	7	7
Q9BUF5;K7ESM5;K7EL29;K7ES63;K7EN98;K7ESQ3;K7EQT3;K7EJ64;K7ERA8;K7EJZ4;K7EPE5	Q9BUF5;K7ESM5	Tubulin beta-6 chain	TUBB6	0.9477	1.0313	0.9898	0.9896	20	17	15	15
O95202	O95202	LETM1 and EF-hand domain-containing protein 1, mitochondrial	LETM1	0.90761	1.0835	0.97757	0.98956	39	15	15	15
O60925;E5RGS4;D6RGG5	O60925;E5RGS4	Prefoldin subunit 1	PFDN1	0.98585	0.93182	1.0509	0.989523	8	8	8	6
Q58FF8	Q58FF8	Putative heat shock protein HSP 90-beta 2	HSP90AB2P	0.98035	0.97505	1.0131	0.9895	20	2	2	2
Q9NSE4	Q9NSE4	Isoleucine--tRNA ligase, mitochondrial	IARS2	0.96987	1.0238	0.97478	0.989483	43	9	13	13
P30085;Q5T0D2;A0A494BXC7	P30085;Q5T0D2	UMP-CMP kinase	CMPK1	0.99278	0.96807	1.0075	0.98945	11	8	10	10
Q12972;A0A0A0MT09	Q12972	Nuclear inhibitor of protein phosphatase 1;Activator of RNA decay	PPP1R8	0.95125	0.95341	1.0636	0.98942	14	7	10	11
Q6NUK1;A0A3B3IU96	Q6NUK1	Calcium-binding mitochondrial carrier protein SCaMC-1	SLC25A24	0.85908	1.0531	1.056	0.989393	26	5	6	7
Q14240;E7EQG2;E7EMV8;E9PBH4;C9JUF0;F8WE11	Q14240;E7EQG2	Eukaryotic initiation factor 4A-II;Eukaryotic initiation factor 4A-II, N-terminally processed	EIF4A2	0.94588	0.95277	1.0693	0.989317	23	8	10	11
P62917;E9PKU4;E9PKZ0;G3V1A1;E9PP36	P62917;E9PKU4;E9PKZ0;G3V1A1	60S ribosomal protein L8	RPL8	1.0161	0.97377	0.978	0.98929	10	19	18	17
O95881	O95881	Thioredoxin domain-containing protein 12	TXNDC12	1.0477	0.94638	0.97371	0.989263	10	5	6	7
Q969V3;K7EMW4;A0A0C4DGP7;K7ELZ9;K7ENM2;K7EQ66	Q969V3;K7EMW4;A0A0C4DGP7;K7ELZ9	Nicalin	NCLN	1.0926	0.96683	0.90823	0.98922	25	7	8	9
P22830;K7ELX4;A0A499FJN5;K7EJX5;K7EJM8	P22830;K7ELX4;A0A499FJN5	Ferrochelatase, mitochondrial	FECH	0.96725	1.1035	0.89675	0.989167	26	7	9	9
Q9BUQ8;H0YI52;F8VVA2	Q9BUQ8	Probable ATP-dependent RNA helicase DDX23	DDX23	0.94818	1.0891	0.93001	0.989097	44	6	9	9
O14980;C9JKM9;C9J673;C9IZS4;C9JQ02;C9JV99;F8WF71;C9IYM2;C9JF49;H7BZC5	O14980	Exportin-1	XPO1	1.0195	0.98145	0.96626	0.98907	53	19	23	25
Q9NP97;B1AKR6;Q8TF09;H3BQI1;H3BNG9;H3BPA0;Q7Z4M1	Q9NP97;B1AKR6;Q8TF09	Dynein light chain roadblock-type 1;Dynein light chain roadblock-type 2	DYNLRB1;DYNLRB2	0.9938	0.95135	1.022	0.98905	6	5	4	4
Q9NVT9;E5RJ86;E9PR92;E5RHK3	Q9NVT9;E5RJ86	Armadillo repeat-containing protein 1	ARMC1	1.0221	0.94884	0.99617	0.989037	11	3	3	3
P62195;J3QQM1;J3QSA9;J3QLH6;J3KRP2;J3QSE0;J3QRW1;J3QRR3;J3KTQ9	P62195;J3QQM1;J3QSA9;J3QLH6;J3KRP2	26S protease regulatory subunit 8	PSMC5	0.96695	1.0026	0.99728	0.988943	24	27	26	26
E7ESI2;G3V5T9;P24941;Q00526;G3V317;K7EJ83	E7ESI2;G3V5T9;P24941	Cyclin-dependent kinase 2	CDK2	1.0327	0.95067	0.98291	0.98876	15	4	7	7
Q9NVI7;Q5SV16;Q5T2N8;A0A5K1VW56;J3QSF3	Q9NVI7;Q5SV16	ATPase family AAA domain-containing protein 3A	ATAD3A	0.95846	0.98679	1.0204	0.98855	34	23	22	20
Q9NW82;D6RIW8	Q9NW82;D6RIW8	WD repeat-containing protein 70	WDR70	1.0069	1.0124	0.94624	0.988513	31	6	3	5
P53701	P53701	Cytochrome c-type heme lyase	HCCS	0.9614	1.0646	0.93946	0.988487	16	3	5	6
Q9NTM9;Q5TCZ7;A0A0B4J226	Q9NTM9;Q5TCZ7;A0A0B4J226	Copper homeostasis protein cutC homolog	CUTC	1.0677	0.93477	0.96282	0.98843	14	7	5	5
P18124;A8MUD9;C9JZ88;C9JIJ5	P18124;A8MUD9	60S ribosomal protein L7	RPL7	1.0294	0.94411	0.99168	0.988397	12	17	19	18
P55884;C9JZG1;C9JQN7	P55884	Eukaryotic translation initiation factor 3 subunit B	EIF3B	1.0149	0.98194	0.9682	0.988347	36	28	26	30
Q9BUL8;H7C5M9;C9JSA3;C9JND6;C9J6F3;C9J5C3;C9J363;C9J932;F8WDF3	Q9BUL8;H7C5M9;C9JSA3;C9JND6;C9J6F3;C9J5C3;C9J363	Programmed cell death protein 10	PDCD10	0.87882	1.1518	0.93434	0.98832	13	2	3	4
P04080;A0A1W2PS52;A0A1W2PQG6	P04080;A0A1W2PS52	Cystatin-B	CSTB	0.9801	0.97012	1.0147	0.988307	6	4	4	4
Q13283;E5RIZ6;E5RH42;E5RJU8;E5RIF8;E5RI46;E5RH00	Q13283	Ras GTPase-activating protein-binding protein 1	G3BP1	1.0034	1.0183	0.9432	0.9883	22	21	24	21
Q99613;B5ME19;H3BPE4;H3BPE3;H3BTY8	Q99613;B5ME19	Eukaryotic translation initiation factor 3 subunit C;Eukaryotic translation initiation factor 3 subunit C-like protein	EIF3C;EIF3CL	1.017	0.96962	0.97824	0.988287	42	34	34	32
Q99471;H3BPF6;H3BMQ1;F8VNW6;F8VQZ2	Q99471;H3BPF6	Prefoldin subunit 5	PFDN5	1.015	0.94504	1.0045	0.98818	8	9	10	9
P28838;H0Y9Q1;H0Y983	P28838	Cytosol aminopeptidase	LAP3	0.96427	1.0171	0.98317	0.98818	29	28	28	25
Q16204	Q16204	Coiled-coil domain-containing protein 6	CCDC6	1.0279	0.93563	1.001	0.988177	23	14	14	13
Q13162;H7C3T4;A6NG45;A6NJJ0	Q13162;H7C3T4	Peroxiredoxin-4	PRDX4	0.97905	0.95568	1.0297	0.988143	16	12	12	12
F8WJN3;Q16630;F8W084;A0A3B3ISW1	F8WJN3;Q16630	Cleavage and polyadenylation specificity factor subunit 6	CPSF6	1.0244	0.93129	1.0086	0.988097	15	7	10	10
Q12906;K7EQR9;K7EKJ9;K7ER69;K7ERM6;K7ENK6;K7EM82;K7EJ09;K7EKY0;K7EPG3;K7ELV3;K7EQ75	Q12906	Interleukin enhancer-binding factor 3	ILF3	1.008	0.9742	0.98205	0.988083	37	42	42	39
Q13443;A0AVL1;F8WC54	Q13443;A0AVL1;F8WC54	Disintegrin and metalloproteinase domain-containing protein 9	ADAM9	0.93802	1.1033	0.92289	0.98807	45	5	2	5
P52272;A0A087X0X3;M0R019;M0QZM1;M0R2T0;M0R0N3;M0QYQ7;M0R2I7;M0R0Y6;M0QY96;M0QYL3	P52272;A0A087X0X3	Heterogeneous nuclear ribonucleoprotein M	HNRNPM	0.98872	0.97859	0.99685	0.988053	47	48	43	40
Q8TEX9;H0YN14;H0YMR4;H0YN07;H0YLV0;H0YL92;H0YK93;H0YKG5	Q8TEX9;H0YN14	Importin-4	IPO4	1.0014	1.0202	0.94254	0.988047	52	11	12	17
O95831;E9PMA0	O95831	Apoptosis-inducing factor 1, mitochondrial	AIFM1	0.97925	1.0407	0.94402	0.98799	31	18	17	17
A0A3B3ITT5;P47914	A0A3B3ITT5;P47914	60S ribosomal protein L29	RPL29	0.97629	0.98992	0.99759	0.987933	5	6	5	5
Q9Y316;B5MCI6	Q9Y316	Protein MEMO1	MEMO1	0.95855	1.0572	0.94785	0.987867	16	9	10	10
P62701;Q8TD47;C9JEH7;P22090	P62701	40S ribosomal protein S4, X isoform	RPS4X	0.99084	0.99069	0.98201	0.987847	16	22	22	22
P30086	P30086	Phosphatidylethanolamine-binding protein 1;Hippocampal cholinergic neurostimulating peptide	PEBP1	0.9659	1.0048	0.99283	0.987843	10	14	15	15
Q96GD4;J3QLN8;J3KT86;J3QR41;J3KTD6;J3KRJ2;J3KRF8;M0QYK8;Q5Y191;Q9UQB9	Q96GD4;J3QLN8;J3KT86	Aurora kinase B	AURKB	1.046	1.086	0.83132	0.987773	21	3	3	3
P68363;F8VVB9;F8VS66;F8VRZ4;C9JDS9;F8VX09;F8VWV9;F8VRK0;F8W0F6;F8VXZ7	P68363	Tubulin alpha-1B chain	TUBA1B	0.99004	0.99486	0.9782	0.9877	21	40	38	35
A6NHR9;J3KTL8;A0A2R8YE92	A6NHR9;J3KTL8	Structural maintenance of chromosomes flexible hinge domain-containing protein 1	SMCHD1	0.78612	1.2816	0.89535	0.98769	109	7	7	6
B1AK87;B1AK88	B1AK87;B1AK88		CAPZB	1.033	0.95748	0.97202	0.9875	15	13	15	16
Q9HB07;F8VQQ3;F8VR84;H3BPH3	Q9HB07;F8VQQ3;F8VR84	UPF0160 protein MYG1, mitochondrial	C12orf10	0.89425	1.1117	0.95646	0.98747	21	10	10	9
Q53H12;A0A3B3ITX7;E9PG39;A0A3B3ISZ0;E9PC15;A0A3B3ITD0;A0A3B3IS09;A0A3B3ISY9;F8WDD1;A0A3B3IRM6;A0A3B3IUC9;A0A3B3ITV0;A0A0G2JLG5	Q53H12;A0A3B3ITX7;E9PG39;A0A3B3ISZ0;E9PC15;A0A3B3ITD0;A0A3B3IS09;A0A3B3ISY9	Acylglycerol kinase, mitochondrial	AGK	1.0777	0.93491	0.94952	0.987377	23	4	4	4
Q13045;J3KS54;J3QQQ2;J3QLR6;K7EQZ7;K7EP37;J3QQU5;K7EP27;J3KS39	Q13045	Protein flightless-1 homolog	FLII	0.95946	0.99364	1.0089	0.987333	63	16	21	20
B0QYK0;Q01844;A0A0D9SFL3;C9JGE3;H7BY36	B0QYK0;Q01844;A0A0D9SFL3;C9JGE3;H7BY36	RNA-binding protein EWS	EWSR1	0.96703	1.0111	0.9838	0.98731	17	7	5	7
A0A2R8YCH5;A0A2R8Y5A3;P35222;A0A2R8Y543;A0A2R8Y804;A0A2R8Y750;B4DGU4;A0A2R8Y7Z0;A0A2R8Y5C3;A0A2R8Y5Z1;A0A2R8Y6G0;A0A2R8Y815;A0A2R8YG06	A0A2R8YCH5;A0A2R8Y5A3;P35222;A0A2R8Y543;A0A2R8Y804;A0A2R8Y750;B4DGU4;A0A2R8Y7Z0;A0A2R8Y5C3;A0A2R8Y5Z1	Catenin beta-1	CTNNB1	0.93472	1.0173	1.0097	0.98724	42	22	19	20
P34932;A0A087WYC1;A0A087WTS8	P34932;A0A087WYC1;A0A087WTS8	Heat shock 70 kDa protein 4	HSPA4	1.0258	0.97577	0.96004	0.987203	50	54	55	54
A0A590UK95;A0A590UK44;A0A590UJW8;A0A590UJQ1;Q96J02	A0A590UK95;A0A590UK44;A0A590UJW8;A0A590UJQ1;Q96J02	E3 ubiquitin-protein ligase Itchy homolog	ITCH	0.92384	1.0506	0.98714	0.987193	30	4	5	5
P11940;E7EQV3;A0A087WTT1;E7ERJ7;Q9H361;H0YAR2;H0YBN4;H0YAP2;E5RGH3;E5RJB9;E5RH24;H0YB86;H0YAS6;H0YB75;Q4VXU2;E5RHG7;H0YAS7;Q5JQF8;E5RFD8;H0YC10;H0YAW6;E5RGC4;Q96DU9;E5RJM8	P11940;E7EQV3;A0A087WTT1;E7ERJ7;Q9H361;H0YAR2	Polyadenylate-binding protein 1;Polyadenylate-binding protein;Polyadenylate-binding protein 3	PABPC1;PABPC3	0.9716	1.0117	0.97828	0.987193	36	39	35	35
P08579	P08579	U2 small nuclear ribonucleoprotein B	SNRPB2	1.0865	1.0216	0.85332	0.98714	10	3	2	3
O15270;H0YJV2	O15270;H0YJV2	Serine palmitoyltransferase 2	SPTLC2	1.0129	0.95672	0.99175	0.987123	34	6	9	9
Q8WYP5;H7C4S1	Q8WYP5	Protein ELYS	AHCTF1	0.87442	1.081	1.0059	0.987107	108	8	12	10
P58546;C9JL85	P58546;C9JL85	Myotrophin	MTPN	1.056	0.94416	0.96096	0.98704	6	8	7	8
P25490;H0YJV7;H0YJU4;O15391	P25490;H0YJV7	Transcriptional repressor protein YY1	YY1	0.9629	0.94291	1.0552	0.987003	17	4	3	4
Q92600;F8WBZ6	Q92600	Cell differentiation protein RCD1 homolog	RQCD1	0.90405	1.0634	0.9933	0.986917	17	4	3	5
Q9Y3B7;E9PQB6;H0YCD5	Q9Y3B7	39S ribosomal protein L11, mitochondrial	MRPL11	0.91324	1.1084	0.93865	0.986763	13	5	6	7
Q13418;A0A0A0MTH3;A0A087WWY6	Q13418;A0A0A0MTH3	Integrin-linked protein kinase	ILK	0.97975	0.97725	1.0032	0.986733	24	14	10	10
Q96KP4;J3QKT2;J3KSV5;A0A087WYZ1;J3QR27;J3QLU1;J3QKQ0;J3QRD0;J3QQN6;J3QRA8;J3QL02;J3KSS4;A0A087WVS2;J3KRD5;J3QRH4;J3QRP4	Q96KP4;J3QKT2	Cytosolic non-specific dipeptidase	CNDP2	0.99279	0.98248	0.98474	0.98667	27	18	19	20
Q9BY32	Q9BY32	Inosine triphosphate pyrophosphatase	ITPA	0.92953	1.0334	0.99704	0.986657	10	7	8	7
Q15029;K7EP67;K7EJ74;K7EIT3;K7EIV5	Q15029	116 kDa U5 small nuclear ribonucleoprotein component	EFTUD2	0.98623	0.98958	0.984	0.986603	51	48	43	43
K7EKE6;K7EJE8;P36776;K7ER27;K7ER56;K7EQF8;K7ERR6	K7EKE6;K7EJE8;P36776	Lon protease homolog, mitochondrial	LONP1	1.0322	0.97916	0.94831	0.986557	36	22	21	23
Q6ZNB6	Q6ZNB6	NF-X1-type zinc finger protein NFXL1	NFXL1	1.0206	1.0715	0.86755	0.98655	47	5	4	7
Q08211	Q08211	ATP-dependent RNA helicase A	DHX9	0.98549	0.9881	0.98597	0.98652	61	54	50	49
Q9ULX6;V9GZ50;M0R1Y5;M0QYT7;M0R010;M0R1L5;M0R008	Q9ULX6	A-kinase anchor protein 8-like	AKAP8L	0.96976	1.0538	0.93579	0.98645	24	10	9	8
A0A0D9SFL2;M0QYH2;Q96T60;M0R3C8;A0A0D9SEV0;M0R000;M0QYI1;M0QX49;A0A1B0GU66;A0A0D9SFD6	A0A0D9SFL2;M0QYH2;Q96T60;M0R3C8;A0A0D9SEV0;M0R000;M0QYI1	Bifunctional polynucleotide phosphatase/kinase;Polynucleotide 3-phosphatase;Polynucleotide 5-hydroxyl-kinase	PNKP	1.0859	1.0411	0.83221	0.986403	29	4	4	2
Q99848;H7C2Q8	Q99848;H7C2Q8	Probable rRNA-processing protein EBP2	EBNA1BP2	0.94081	1.0604	0.95773	0.986313	15	7	5	7
P13639	P13639	Elongation factor 2	EEF2	0.98559	0.99489	0.97843	0.986303	45	70	71	67
G3V5R9;F8W6L3;Q07866;E7EVH7;G3V3H3;G3V2E7;G5E9S8;H0YG16;H0YJU9;H0YJL0;H0YJT3;G3V2P7;H0YGB8;H0YJK1;C9J8T5;C9JZE5;Q9NSK0	G3V5R9;F8W6L3;Q07866;E7EVH7;G3V3H3;G3V2E7;G5E9S8	Kinesin light chain 1	KLC1	1.0034	0.95176	1.0033	0.986153	38	18	21	22
P05455;E7ERC4;E9PGX9;E9PFL9	P05455	Lupus La protein	SSB	1.0069	0.97464	0.97664	0.98606	22	20	22	23
G3V2V8;J3KMY5;G3V3E8;E7EMS2;G3V3D1;P61916;H0YIZ1	G3V2V8;J3KMY5;G3V3E8;E7EMS2;G3V3D1;P61916;H0YIZ1	Epididymal secretory protein E1	NPC2	0.94752	1.0437	0.96695	0.986057	7	4	4	5
P43487;C9JJ34;F6WQW2;C9JXG8;C9JGV6;C9JDM3;C9JIC6	P43487;C9JJ34;F6WQW2;C9JXG8;C9JGV6	Ran-specific GTPase-activating protein	RANBP1	0.98351	0.99388	0.98078	0.986057	8	9	7	8
Q9Y383;V9GZ75;F8WEU3	Q9Y383	Putative RNA-binding protein Luc7-like 2	LUC7L2	0.96176	1.0154	0.98099	0.98605	18	15	13	15
Q13724;A0A3B3IRK6;A0A3B3IRW2;A0A3B3IS52;A0A3B3IRI7;A0A3B3ITU6;B8ZZE2;A0A3B3ITC1;C9JDQ1	Q13724;A0A3B3IRK6;A0A3B3IRW2	Mannosyl-oligosaccharide glucosidase	MOGS	0.99589	0.98985	0.97228	0.986007	44	12	14	15
P49006	P49006	MARCKS-related protein	MARCKSL1	1.0189	0.99661	0.94231	0.98594	6	6	6	6
Q9H7Z7;A6NHH0;X6RJ95	Q9H7Z7;A6NHH0;X6RJ95	Prostaglandin E synthase 2;Prostaglandin E synthase 2 truncated form	PTGES2	0.94603	0.96599	1.0458	0.98594	25	10	10	11
P38646;A0A3B3ITI4;D6RJI2;D6RA73;H0Y8S0;H0YBG6;A0A3B3ITN1	P38646	Stress-70 protein, mitochondrial	HSPA9	0.98267	0.97783	0.99727	0.985923	38	43	44	42
Q9BPW8;H7C2U6;C9JDV8;F8WCR5	Q9BPW8;H7C2U6	Protein NipSnap homolog 1	NIPSNAP1	0.92671	0.96364	1.0674	0.985917	16	7	6	8
P51148;K7ENY4;K7ERI8;K7ERQ8;F8VVK3;F8VVZ0;K7EIP6;F8WCY6;F8WD79;F8VPW9;F8VSF8;F8VWZ7;F8VWU4	P51148;K7ENY4;K7ERI8;K7ERQ8	Ras-related protein Rab-5C	RAB5C	0.99166	0.97667	0.98933	0.985887	11	11	9	8
H0YN26;P39687;H7BZ09;O95626;O43423	H0YN26;P39687	Acidic leucine-rich nuclear phosphoprotein 32 family member A	ANP32A	0.96582	1.0186	0.97322	0.98588	9	12	11	11
O00232;J3KTJ5;J3KSK1	O00232	26S proteasome non-ATPase regulatory subunit 12	PSMD12	0.95375	0.99674	1.0071	0.985863	25	15	20	20
F8VUA2;F8VVT7;Q9HD42;F5H875	F8VUA2;F8VVT7;Q9HD42	Charged multivesicular body protein 1a	CHMP1A	1.0477	0.99347	0.91625	0.985807	10	3	2	2
O14818;H0Y586;Q8TAA3;A0A087WYS6;F5GY34	O14818;H0Y586	Proteasome subunit alpha type-7	PSMA7	1.0071	0.97163	0.97862	0.985783	14	14	16	16
Q99879;U3KQK0;Q99877;Q93079;Q5QNW6;P62807;P58876;O60814;Q99880;P57053	Q99879;U3KQK0;Q99877;Q93079;Q5QNW6;P62807;P58876;O60814;Q99880;P57053	Histone H2B type 1-M;Histone H2B;Histone H2B type 1-N;Histone H2B type 1-H;Histone H2B type 2-F;Histone H2B type 1-C/E/F/G/I;Histone H2B type 1-D;Histone H2B type 1-K;Histone H2B type 1-L;Histone H2B type F-S	HIST1H2BM;HIST1H2BN;HIST1H2BH;HIST2H2BF;HIST1H2BC;HIST1H2BD;HIST1H2BK;HIST1H2BL;H2BFS	0.96037	1.0083	0.98861	0.98576	7	10	10	9
D3YTB1;F8W727;P62910	D3YTB1;F8W727;P62910	60S ribosomal protein L32	RPL32	1.0255	0.95235	0.97923	0.985693	7	7	7	8
P12956;B1AHC9	P12956;B1AHC9	X-ray repair cross-complementing protein 6	XRCC6	0.99388	1.0008	0.96235	0.985677	32	42	44	43
Q13561;F8W1I6;F8VW18;H0YI98;F8VX93;F8VRV7;H0YHL1;F8W0U6	Q13561;F8W1I6;F8VW18;H0YI98	Dynactin subunit 2	DCTN2	0.97677	1.0076	0.97265	0.985673	20	15	15	12
P07195;A0A5F9ZHM4;A0A3B3IS95;A8MW50;C9J7H8;F5H793	P07195;A0A5F9ZHM4;A0A3B3IS95;A8MW50;C9J7H8	L-lactate dehydrogenase B chain;L-lactate dehydrogenase	LDHB	1.0053	0.9783	0.97338	0.98566	17	29	26	23
P54709;C9JA36;C9JXZ1;H7C4L9;H7C547;F8WBY4;C9J6S2	P54709;C9JA36	Sodium/potassium-transporting ATPase subunit beta-3	ATP1B3	0.97706	0.9606	1.0186	0.98542	12	8	9	9
Q9UI09;F8VRD8;F8VXI1;H0YID5	Q9UI09;F8VRD8;F8VXI1	NADH dehydrogenase [ubiquinone] 1 alpha subcomplex subunit 12	NDUFA12	1.0239	0.88651	1.0455	0.985303	9	3	5	6
E5RIW3;E5RJD8;O75347;E5RHG6;E5RIX8;A0A494C144	E5RIW3;E5RJD8;O75347;E5RHG6	Tubulin-specific chaperone A	TBCA	1.0363	0.97198	0.9474	0.985227	6	8	9	10
Q96HY6;A0A0A0MRX2	Q96HY6;A0A0A0MRX2	DDRGK domain-containing protein 1	DDRGK1	0.85622	1.1001	0.9993	0.985207	13	5	3	3
A0A087WU03	A0A087WU03		HNRNPDL	0.98957	0.98077	NaN	0.98517	4	2	2	1
E7EVA0;P27816;H7C4C5;B5MEG9;H0Y2V1;F8W9U4;H7C456;A0A0J9YVV8;A0A0J9YW37	E7EVA0;P27816	Microtubule-associated protein;Microtubule-associated protein 4	MAP4	1.0022	0.9271	1.0261	0.985133	124	33	33	41
P63244;J3KPE3;H0Y8W2;D6RAC2;D6REE5;D6R9L0;H0YAM7;D6R9Z1;H0YAF8;D6RHH4;D6RFX4;H0Y8R5;D6RFZ9;D6RBD0;E9PD14;D6RAU2;D6RF23;D6RGK8;D6R909;D6RHJ5;H0Y9P0;D6RDI0	P63244;J3KPE3;H0Y8W2;D6RAC2;D6REE5;D6R9L0;H0YAM7;D6R9Z1;H0YAF8;D6RHH4;D6RFX4;H0Y8R5	Guanine nucleotide-binding protein subunit beta-2-like 1;Guanine nucleotide-binding protein subunit beta-2-like 1, N-terminally processed	GNB2L1	0.97507	1.0073	0.97239	0.98492	20	25	22	23
Q13596;H0YK42;H0YK43;J3KPH4;H0YKD5;H0YKL5;H0YK58	Q13596;H0YK42	Sorting nexin-1	SNX1	1.0051	0.99986	0.94963	0.984863	24	9	8	9
Q9BQ61	Q9BQ61	Uncharacterized protein C19orf43	C19orf43	1.0114	1.0912	0.85184	0.984813	6	2	2	2
P15531;E7ERL0;E5RHP0;C9K028	P15531;E7ERL0;E5RHP0	Nucleoside diphosphate kinase A	NME1	0.98499	0.98167	0.98746	0.984707	9	2	2	2
O15479;O15481;Q96LZ2;P43366;Q9UBF1	O15479	Melanoma-associated antigen B2	MAGEB2	0.90245	1.0075	1.044	0.98465	13	8	11	8
O00425;F8WD15;Q9NZI8	O00425	Insulin-like growth factor 2 mRNA-binding protein 3	IGF2BP3	0.97955	0.98828	0.98609	0.98464	29	15	19	18
A0A087X2I1;P62333;H0YJC0;H0YJS8;H0YJX2;H0YJT1;H0YJE9	A0A087X2I1;P62333;H0YJC0	26S protease regulatory subunit 10B	PSMC6	0.9872	0.97458	0.99199	0.98459	23	21	20	17
Q9Y696	Q9Y696	Chloride intracellular channel protein 4	CLIC4	0.9805	0.98371	0.98956	0.98459	15	13	13	13
P67809;H0Y449;C9J5V9;Q9Y2T7	P67809;H0Y449	Nuclease-sensitive element-binding protein 1	YBX1	0.97882	0.98653	0.98839	0.98458	13	14	15	16
Q07021;I3L3Q7;I3L3B0	Q07021;I3L3Q7;I3L3B0	Complement component 1 Q subcomponent-binding protein, mitochondrial	C1QBP	1.0011	0.96716	0.98541	0.984557	13	7	9	8
A0A0J9YYL3;A0A0J9YVP6;A0A0J9YVR6;E9PQ56;E9PN18;E9PMU7;H0YCP8	A0A0J9YYL3;A0A0J9YVP6;A0A0J9YVR6;E9PQ56		PUF60	1.0087	0.97409	0.97081	0.984533	25	19	17	20
P62318;H3BT13	P62318;H3BT13	Small nuclear ribonucleoprotein Sm D3	SNRPD3	1.0159	0.95392	0.98355	0.984457	6	10	5	5
Q6P2Q9;I3L0J9;I3L3Z8	Q6P2Q9	Pre-mRNA-processing-splicing factor 8	PRPF8	0.95326	1.0173	0.98225	0.98427	127	54	59	63
Q13148;A0A087WX29;A0A087WYY0;A0A087X260;G3V162;B1AKP7;A0A0A0N0M3;K7EJM5;K7EN94;A0A087WXQ5;A0A087WV68;A0A1W2PNU8;A0A087WX67;A0A087WXV3;A0A087WW61;A0A0A0MSV7;K7EJ99;A0A087WZC9;A0A087WYE7;K7EL26;A0A087WZM1;A0A087WTZ4	Q13148;A0A087WX29;A0A087WYY0;A0A087X260;G3V162;B1AKP7;A0A0A0N0M3;K7EJM5;K7EN94;A0A087WXQ5;A0A087WV68;A0A1W2PNU8	TAR DNA-binding protein 43	TARDBP;TDP43	0.99912	1.0008	0.95275	0.984223	13	13	12	9
P35269;M0QXD6;M0R0R9;M0R0Z3	P35269;M0QXD6;M0R0R9	General transcription factor IIF subunit 1	GTF2F1	1.0076	0.96145	0.98345	0.984167	20	19	21	20
Q9NYB0;A0A590UJT3;H3BMI8	Q9NYB0;A0A590UJT3	Telomeric repeat-binding factor 2-interacting protein 1	TERF2IP	0.89534	0.9776	1.0793	0.98408	21	7	7	7
Q15554;U3KQ35;H3BR06;J3KSZ6;H3BTA7;J3KSJ9	Q15554;U3KQ35;H3BR06	Telomeric repeat-binding factor 2	TERF2	1.1107	0.95819	0.88334	0.984077	27	4	6	7
M0R117;Q02543;M0R1A7;M0R3D6;M0R0P7	M0R117;Q02543;M0R1A7;M0R3D6;M0R0P7	60S ribosomal protein L18a	RPL18A	1.0827	0.92706	0.94226	0.984007	9	12	12	13
P63313	P63313	Thymosin beta-10	TMSB10	0.89227	1.038	1.0216	0.983957	2	3	3	2
E9PH64;Q9Y6M9;A0A3B3IT57;E7EWZ0;E9PF49	E9PH64;Q9Y6M9;A0A3B3IT57;E7EWZ0;E9PF49	NADH dehydrogenase [ubiquinone] 1 beta subcomplex subunit 9	NDUFB9	0.96137	0.95508	1.0353	0.983917	8	9	10	8
O75534;E9PLT0;E9PLD4;E9PNG3;E9PKN4	O75534;E9PLT0	Cold shock domain-containing protein E1	CSDE1	1.0425	1.0209	0.88829	0.983897	46	19	26	21
P05023;B1AKY9;P50993;H0Y7C1;Q13733;Q5TC01;Q5TC02;E9PRA5;M0QXF2;P20648;P54707;Q5TC05	P05023	Sodium/potassium-transporting ATPase subunit alpha-1	ATP1A1	0.97913	0.97667	0.99565	0.983817	45	37	37	34
P09496;F8WF69;C9J8P9	P09496;F8WF69;C9J8P9	Clathrin light chain A	CLTA	0.99751	0.94844	1.0055	0.983817	7	10	8	6
P51665;H3BNT7;H3BTM8;H3BQV2	P51665;H3BNT7;H3BTM8	26S proteasome non-ATPase regulatory subunit 7	PSMD7	0.9593	0.99883	0.99315	0.98376	15	11	13	12
P61960;H0Y614	P61960;H0Y614	Ubiquitin-fold modifier 1	UFM1	1.0259	0.94	0.98535	0.98375	4	3	3	2
Q9NX40;D6RBN5;D6RG39;D6RIT9;D6RDK6;D6RDI5;D6RA54;D6RC55;D6R918;D6RBC5;D6RIV2;D6RF07;D6RI08;D6RDK1;D6R9T5	Q9NX40;D6RBN5;D6RG39;D6RIT9;D6RDK6	OCIA domain-containing protein 1	OCIAD1	0.93824	0.98575	1.0272	0.98373	11	8	9	8
Q92820	Q92820	Gamma-glutamyl hydrolase	GGH	1.0406	1.2456	0.66486	0.983687	16	2	2	1
A0A5F9ZHJ7;A0A5F9ZHL1;P24752;A0A5F9ZHH9;A0A5F9ZHJ0;A0A5F9ZHD4;A0A5F9ZI66;H0YEL7;A0A5F9ZHL7;E9PRQ6	A0A5F9ZHJ7;A0A5F9ZHL1;P24752;A0A5F9ZHH9;A0A5F9ZHJ0;A0A5F9ZHD4;A0A5F9ZI66	Acetyl-CoA acetyltransferase, mitochondrial	ACAT1	1.0151	0.97724	0.9586	0.983647	17	13	14	14
P78316;E9PFK5	P78316;E9PFK5	Nucleolar protein 14	NOP14	0.909	1.0003	1.0416	0.983633	38	3	4	3
E9PRG8;E9PLD3;A0A494BXY3	E9PRG8;E9PLD3;A0A494BXY3	Uncharacterized protein C11orf98	C11orf98	0.99454	0.95859	0.99762	0.983583	6	3	3	4
Q92900	Q92900	Regulator of nonsense transcripts 1	UPF1	0.97669	0.99059	0.98335	0.983543	58	37	32	31
O95049;K7ESC0	O95049	Tight junction protein ZO-3	TJP3	0.96618	0.98222	1.0022	0.983533	42	9	8	9
Q92922;F8WE13	Q92922	SWI/SNF complex subunit SMARCC1	SMARCC1	0.98468	1.0214	0.9445	0.983527	49	22	26	27
Q9Y263;E5RIM3;H0YC16;H0YAU9;H0YBW4	Q9Y263;E5RIM3	Phospholipase A-2-activating protein	PLAA	1.1702	0.88311	0.89719	0.9835	46	4	4	10
P46776;E9PJD9;E9PLL6;E9PLX7	P46776;E9PJD9;E9PLL6	60S ribosomal protein L27a	RPL27A	1.01	0.96073	0.97972	0.983483	7	6	7	8
P08574	P08574	Cytochrome c1, heme protein, mitochondrial	CYC1	0.94079	0.9896	1.02	0.983463	17	6	7	7
E9PE17;I3L0E3;Q9Y2R5	E9PE17;I3L0E3;Q9Y2R5	28S ribosomal protein S17, mitochondrial	MRPS17;hCG_1984214	0.97403	0.86147	1.114	0.983167	6	3	3	4
P22626;A0A087WUI2	P22626;A0A087WUI2	Heterogeneous nuclear ribonucleoproteins A2/B1	HNRNPA2B1	0.97959	0.99661	0.97299	0.983063	20	31	30	28
Q8N7H5;B4DGJ5;M0QYC7	Q8N7H5;B4DGJ5	RNA polymerase II-associated factor 1 homolog	PAF1	0.91008	1.0001	1.039	0.98306	28	6	7	9
Q15428;K7EMT0	Q15428	Splicing factor 3A subunit 2	SF3A2	0.99937	0.9312	1.0185	0.983023	14	12	12	10
O43719;Q5H919;Q5H918	O43719	HIV Tat-specific factor 1	HTATSF1	0.91575	1.0027	1.0305	0.982983	51	6	7	11
H0YMF4;H0YKD8;P46779;H0YLP6	H0YMF4;H0YKD8;P46779;H0YLP6	60S ribosomal protein L28	RPL28	1.0089	0.95171	0.98823	0.982947	9	9	8	8
P17812;A0A3B3IRI2;B4E1E0;A0A3B3IRQ8;A0A3B3ITF6;A0A3B3ITB8;A0A3B3ISY3;A0A3B3ITH9	P17812;A0A3B3IRI2;B4E1E0;A0A3B3IRQ8;A0A3B3ITF6	CTP synthase 1;CTP synthase	CTPS1	0.9841	1.0724	0.89227	0.982923	30	18	16	18
Q7LG56;H0YAV1;A0A0C4DGZ6	Q7LG56;H0YAV1	Ribonucleoside-diphosphate reductase subunit M2 B	RRM2B	1.0033	0.98485	0.96054	0.982897	19	3	3	4
Q13907;C9JD53;Q9BXS1	Q13907	Isopentenyl-diphosphate Delta-isomerase 1	IDI1	0.99288	0.95362	1.002	0.982833	11	4	5	7
P25205;J3KQ69;A0A499FHX9;Q7Z6P5	P25205;J3KQ69;A0A499FHX9	DNA replication licensing factor MCM3	MCM3	0.97445	1.0343	0.93966	0.982803	51	35	36	37
B4E3T4;Q93062;H0YBU9;Q6ZRY4	B4E3T4;Q93062	RNA-binding protein with multiple splicing	RBPMS	NaN	0.8407	1.1248	0.98275	11	1	3	3
B2WTI3;B2WTI4;K7EJU9;Q6NYC1	B2WTI3;B2WTI4;K7EJU9;Q6NYC1	Bifunctional arginine demethylase and lysyl-hydroxylase JMJD6	JMJD6	0.99142	0.95469	1.0021	0.982737	15	10	10	9
P31939;H7C1S2;C9JLK0;F8WEF0	P31939	Bifunctional purine biosynthesis protein PURH;Phosphoribosylaminoimidazolecarboxamide formyltransferase;IMP cyclohydrolase	ATIC	0.99242	0.97422	0.98155	0.98273	38	36	38	41
Q9BRR6;H3BRS6;H3BU35;H3BTH4;H3BN66	Q9BRR6	ADP-dependent glucokinase	ADPGK	0.92202	1.0099	1.0161	0.982673	18	8	8	7
P30048	P30048	Thioredoxin-dependent peroxide reductase, mitochondrial	PRDX3	0.98173	0.99182	0.97427	0.982607	15	10	10	13
Q8IWS0	Q8IWS0	PHD finger protein 6	PHF6	1.1287	0.91847	0.90038	0.982517	21	7	7	7
P09104;F5H0C8;F5H1C3;U3KQP4	P09104;F5H0C8	Gamma-enolase;Enolase	ENO2	0.9151	0.95701	1.0747	0.98227	20	7	9	8
Q96PK6;A0A0A6YYI9;F8WDX3;A0A0A0MSL8;B8ZZ74	Q96PK6	RNA-binding protein 14	RBM14	0.94046	1.0293	0.97699	0.98225	23	20	19	20
Q9BXP5;H7C3A1;H7C1K0;A0A286YEP7;H7C0U8;A0A0A0MSP6	Q9BXP5;H7C3A1	Serrate RNA effector molecule homolog	SRRT	1.0007	1.0123	0.93361	0.982203	44	18	22	21
P62851	P62851	40S ribosomal protein S25	RPS25	1.032	0.95043	0.96413	0.982187	5	8	8	6
Q5H9R7;H7BXH2;E9PKF6;E9PQP7;H0YEN2;E9PK08;H0YDW1;E9PNN8	Q5H9R7;H7BXH2;E9PKF6;E9PQP7;H0YEN2	Serine/threonine-protein phosphatase 6 regulatory subunit 3	PPP6R3	1.0006	1.0088	0.93711	0.98217	43	4	6	12
O75367;B4DJC3;D6RCF2	O75367;B4DJC3	Core histone macro-H2A.1;Histone H2A	H2AFY	0.9986	0.96229	0.98552	0.982137	18	13	12	13
O43809;H3BND3;H3BV41	O43809;H3BND3	Cleavage and polyadenylation specificity factor subunit 5	NUDT21	0.96635	0.99154	0.98851	0.982133	14	9	11	11
O95365	O95365	Zinc finger and BTB domain-containing protein 7A	ZBTB7A	0.87389	1.0984	0.97407	0.98212	19	5	6	7
J3KS05;P83916;B5MD17;K7ELA4;C9JWS9	J3KS05;P83916;B5MD17;K7ELA4	Chromobox protein homolog 1	CBX1	0.97611	0.99071	0.9795	0.982107	7	6	7	6
E9PID8;E7EWR4;P33240;A0A0A0MT56	E9PID8;E7EWR4;P33240;A0A0A0MT56	Cleavage stimulation factor subunit 2	CSTF2	1.029	0.92804	0.98919	0.982077	21	7	7	9
P18077;F8WBS5;F8WB72;C9K025	P18077;F8WBS5;F8WB72;C9K025	60S ribosomal protein L35a	RPL35A	1.0463	0.88359	1.0163	0.982063	7	5	5	6
Q9NQG5;A2A2M0;E9PQF3;E9PIQ9;K7EQR8;A0A087WUK3;A0A087X2D2	Q9NQG5	Regulation of nuclear pre-mRNA domain-containing protein 1B	RPRD1B	0.91001	0.96138	1.0746	0.981997	14	9	7	9
P36578;H3BM89;H3BTP7;H3BU31	P36578;H3BM89;H3BTP7	60S ribosomal protein L4	RPL4	0.98489	0.97071	0.99038	0.981993	16	33	30	28
P0DPB6;A0A0R4J2F3;Q7Z776;A0A087X0U2;A0A1B0GUZ5;P0DPB5	P0DPB6;A0A0R4J2F3			0.86505	1.0304	1.0504	0.98195	7	5	5	5
P18887;F5H8D7;M0R0D2;M0QZ96;M0R1U8;M0QYS5	P18887;F5H8D7	DNA repair protein XRCC1	XRCC1	1.0074	1.0972	0.84121	0.981937	29	5	7	7
P54578;A6NJA2;J3QQT6;J3KS55	P54578;A6NJA2	Ubiquitin carboxyl-terminal hydrolase 14;Ubiquitin carboxyl-terminal hydrolase	USP14	0.95088	1.033	0.96193	0.981937	25	14	15	14
J3KPX7;Q99623;F5GY37;F5GWA7;F5H3X6;F5H0C5;F5H2D2	J3KPX7;Q99623;F5GY37;F5GWA7;F5H3X6	Prohibitin-2	PHB2	0.97278	0.96687	1.0061	0.981917	21	19	18	19
Q9HAV4;H0Y9I3;H0Y3W3;H0Y3Q8;E2QRM3	Q9HAV4	Exportin-5	XPO5	1.0343	0.93529	0.97609	0.981893	62	15	15	17
Q15424;Q14151;K7ES42;K7EII0	Q15424	Scaffold attachment factor B1	SAFB	1.0119	0.93904	0.99462	0.981853	34	20	22	22
P62269;A0A0G2JQH2;Q5GGW2;J3JS69	P62269	40S ribosomal protein S18	RPS18	1.0066	0.97475	0.96415	0.981833	9	12	11	10
E7EQ29;P16278;F8WF40;C9JF15;C9JWX1;C9J4G9	E7EQ29;P16278	Beta-galactosidase	GLB1	0.42269	1.2846	1.2382	0.98183	20	2	3	2
P17568	P17568	NADH dehydrogenase [ubiquinone] 1 beta subcomplex subunit 7	NDUFB7	0.76464	1.0829	1.0978	0.98178	7	5	3	2
Q5JRI1;O75494;Q6IQ42;Q8WXF0;R4GMP8	Q5JRI1;O75494	Serine/arginine-rich splicing factor 10	SRSF10	1.0094	0.97285	0.96305	0.981767	9	12	14	12
O75947;F5H608	O75947	ATP synthase subunit d, mitochondrial	ATP5H	1.0135	0.96068	0.97089	0.98169	10	12	13	12
Q01813;B1APP6;H0Y757;Q5VSR5;H0Y3Y3;V9GYV7;V9GY25	Q01813;B1APP6	ATP-dependent 6-phosphofructokinase, platelet type	PFKP	0.96907	0.96384	1.0121	0.98167	32	44	41	41
Q86UY8;H7C193;H7C3S8	Q86UY8	5-nucleotidase domain-containing protein 3	NT5DC3	1.0073	0.91359	1.024	0.98163	31	3	5	5
Q66K74;M0R1M7	Q66K74	Microtubule-associated protein 1S;MAP1S heavy chain;MAP1S light chain	MAP1S	1.0691	0.72501	1.1507	0.981603	36	6	8	7
Q9UIJ7	Q9UIJ7	GTP:AMP phosphotransferase AK3, mitochondrial	AK3	0.95504	0.84111	1.1483	0.981483	17	3	2	3
O95218	O95218	Zinc finger Ran-binding domain-containing protein 2	ZRANB2	0.9708	1.0836	0.88986	0.98142	18	8	9	11
P47897;A0A1B0GVU9;B4DDN1;A0A0U1RQT0;C9J165;H7C0R3;A0A0U1RQM8;A0A0U1RQE9;A0A0U1RQU2;A0A0U1RRI9;A0A1B0GTT3;A0A0U1RQX5;A0A0U1RQL2;A0A0U1RR66;A0A0U1RQQ5;F2Z2V6;A0A0U1RRC8;A0A0U1RQX9;A0A0U1RQJ6;A0A0U1RQC3;A0A0U1RRJ7;A0A0U1RR79	P47897;A0A1B0GVU9;B4DDN1	Glutamine--tRNA ligase	QARS	0.97965	0.98164	0.98251	0.981267	45	30	36	36
Q9NPI6;A0A087WT55;A0A087WXD0;A0A087WVE6	Q9NPI6	mRNA-decapping enzyme 1A	DCP1A	0.97937	0.96209	1.0021	0.981187	23	8	9	8
Q16778;P33778;P23527;P06899;Q96A08;Q6DRA6;Q6DN03;A0A2R8Y619	Q16778;P33778;P23527;P06899	Histone H2B type 2-E;Histone H2B type 1-B;Histone H2B type 1-O;Histone H2B type 1-J	HIST2H2BE;HIST1H2BB;HIST1H2BO;HIST1H2BJ	0.95017	0.99207	1.0012	0.981147	7	3	3	3
Q02952	Q02952	A-kinase anchor protein 12	AKAP12	0.97865	0.97442	0.9903	0.981123	83	48	52	57
Q8WWY3;E7EVX8;E7EU94;E7ESX0;E7EN72	Q8WWY3;E7EVX8	U4/U6 small nuclear ribonucleoprotein Prp31	PRPF31	0.87471	1.0747	0.99388	0.981097	21	6	8	9
Q01130;J3QL05;J3KP15	Q01130;J3QL05;J3KP15	Serine/arginine-rich splicing factor 2	SRSF2	0.96275	1.0117	0.96877	0.981073	9	9	10	8
Q99538;G3V4P5;G3V3Z4;G3V2T4;G3V4E4	Q99538	Legumain	LGMN	1.0922	0.85263	0.99816	0.980997	20	3	2	3
P27797;K7EJB9;K7EL50	P27797;K7EJB9	Calreticulin	CALR	0.97477	0.98178	0.98642	0.98099	21	22	19	18
P35232;C9JW96;E9PCW0;C9JZ20;E7ESE2;D6RBK0	P35232;C9JW96;E9PCW0;C9JZ20;E7ESE2	Prohibitin	PHB	0.95991	0.97121	1.0118	0.980973	18	27	23	22
H0YC42;H0YC44;U3KQQ8	H0YC42			0.95539	0.97378	1.0137	0.980957	13	13	14	14
P47813;X6RAC9;O14602;A6NJH9	P47813;X6RAC9;O14602;A6NJH9	Eukaryotic translation initiation factor 1A, X-chromosomal;Eukaryotic translation initiation factor 1A, Y-chromosomal	EIF1AX;EIF1AY	1.0044	0.93502	1.0034	0.98094	7	8	5	7
P25685;M0R080;M0QYT3;M0QXK0;M0R1D6;M0QZD0;M0R128;A0A1B0GX60	P25685;M0R080	DnaJ homolog subfamily B member 1	DNAJB1	0.98098	1.0159	0.94588	0.98092	18	18	18	19
[truncated: 1,088 more rows]
