# Supplementary material for: Combining Recombinase-Mediated Cassette Exchange Strategy with Quantitative Proteomic and Phosphoproteomic Analyses to Inspect Intracellular Functions of the Tumor Suppressor Galectin-4 in Colorectal Cancer Cells
Source: Int J Mol Sci. 2022 Jun 8;23(12):6414. doi: 10.3390/ijms23126414 (PMC9223697; doi:10.3390/ijms23126414)
Supplement: Supplementary file 1 [file ijms-23-06414-s001.zip › Table S4.xlsx]

## Sheet: Arkusz1
Table S4. Quantitative changes of Gal4-regulated phosphosites.
Detailed information for each identified and quantified phosphosite obtained upon Gal4 re-expresion and matched with its protein expression levels, including peptide sequences and phosphorylation position and PhosphoSitePlus and Gene Ontology annotations. (NaN: not a number).
Downregulated phosphosites are marked in yellow and upregulated in blue (>1.5 fold change in at least 2 biological replicates)
Protein	Protein names	Gene names	Position	Sequence window	Phospho (STY) Probabilities	Localization prob	Ratio H/L normalized Sample01	Ratio H/L normalized Sample02	Ratio H/L normalized Sample03	Ratio H/L normalized Sample01 Proteome	Ratio H/L normalized Sample02 Proteome	Ratio H/L normalized Sample03 Proteome	Phospho/proteome Sample 01	Phospho/proteome Sample 02	Phospho/proteome Sample 03	Amino acid	Charge	Protein group IDs	Multiplicity	PEP	Score	Delta score	Score for localization	Mass error [ppm]	Intensity	Intensity L	Intensity H
I3L2N2	Segment polarity protein dishevelled homolog DVL-2	DVL2	205	STLMTSELESTSLGDSDEEDTMSRFSSSTEQ	HLAGYESSSTLMT(0.001)S(0.005)ELES(0.015)T(0.015)S(0.055)LGDS(0.873)DEEDT(0.017)MS(0.019)R	0.873181	0.62316	0.66952	0.74806	0.99079	1.186	1.2615	0.628953	0.564519	0.592992	S	3	1064	___1	6.78389e-05	54.011	51.604	45.836	2.4533	11862000	7401400	4460700
Q5SRQ6	Casein kinase II subunit beta	CSNK2B	228	PMAYQLQLQAASNFKSPVKTIR_________	IHPMAYQLQLQAAS(0.146)NFKS(0.854)PVK	0.854281	0.64871	0.63022	0.57752	1.0246	0.95524	0.94429	0.633135	0.65975	0.611592	S	3	2377	___1	8.67031e-06	68.445	53.831	68.445	0.18439	23261000	14307000	8953200
Q13263	Transcription intermediary factor 1-beta	TRIM28	473	YSSAEPHVSGVKRSRSGEGEVSGLMRKVPRV	S(1)GEGEVSGLMR	1	0.66156	0.56128	0.54907	0.92893	0.95054	0.90891	0.712174	0.590485	0.604097	S	2	2561	___1	2.75871e-05	101.93	68.733	101.93	0.47623	71769000	41580000	30189000
Q8NC51	Plasminogen activator inhibitor 1 RNA-binding protein	SERBP1	330	ADGQWKKGFVLHKSKSEEAHAEDSVMDHHFR	S(0.047)KS(0.951)EEAHAEDS(0.002)VMDHHFR	0.951143	0.74676	0.61773	0.59051	0.94941	0.94872	0.95239	0.786552	0.651119	0.62003	S	4	3134	___1	2.04235e-31	132.14	132.14	55.734	0.32131	128270000	75472000	52798000
Q92797	Symplekin	SYMPK	494	EKVVKTESVLIKRRLSAQGQAISVVGSLSSM	RLS(0.999)AQGQAIS(0.001)VVGSLSSMSPLEEEAPQAK	0.999318	0.56589	0.40187	0.44415	0.94852	1.0361	0.91289	0.596603	0.387868	0.486532	S	3	3266	___1	4.84327e-18	104.51	98.216	83.216	-0.20983	29941000	18160000	11781000
Q96QR8	Transcriptional activator protein Pur-beta	PURB	6	__________MADGDSGSERGGGGGPCGFQP	ADGDS(1)GS(1)ERGGGGGPCGFQPASR	1	1.0412	0.89701	1.0581	1.8303	2.1014	1.9847	0.568869	0.426863	0.533128	S	3	3416	___1	1.04062e-18	101.93	101.93	101.93	-0.30914	98150000	44723000	53428000
Q14839	Chromodomain-helicase-DNA-binding protein 4	CHD4	308	PLKIKLGGFGSKRKRSSSEDDDLDVESDFDD	KRS(1)S(1)S(1)EDDDLDVES(0.001)DFDDASINSYSVSDGSTSR	0.999697	0.9978	0.61928	0.50933	0.97336	1.0332	0.97092	1.02511	0.599381	0.524585	S	3	193	___2	1.47398e-21	113.7	113.7	108.04	0.045384	102630000	62111000	40517000
Q14839	Chromodomain-helicase-DNA-binding protein 4	CHD4	309	LKIKLGGFGSKRKRSSSEDDDLDVESDFDDA	KRS(1)S(1)S(1)EDDDLDVES(0.001)DFDDASINSYSVSDGSTSR	0.999697	0.9978	0.61928	0.50933	0.97336	1.0332	0.97092	1.02511	0.599381	0.524585	S	3	193	___2	1.47398e-21	113.7	113.7	108.04	0.045384	102630000	62111000	40517000
Q14839	Chromodomain-helicase-DNA-binding protein 4	CHD4	310	KIKLGGFGSKRKRSSSEDDDLDVESDFDDAS	KRS(1)S(1)S(1)EDDDLDVES(0.001)DFDDASINSYSVSDGSTSR	0.999697	0.9978	0.61928	0.50933	0.97336	1.0332	0.97092	1.02511	0.599381	0.524585	S	3	193	___2	1.47398e-21	113.7	113.7	108.04	0.045384	102630000	62111000	40517000
Q9NYF8	Bcl-2-associated transcription factor 1	BCLAF1	225	GDIWPGLSAYDNSPRSPHSPSPIATPPSQSS	S(0.809)PHS(0.861)PS(0.311)PIAT(0.02)PPSQSSSCSDAPMLSTVHSAK	0.808603	1.281	0.46081	0.60157	1.038	0.98103	0.97516	1.2341	0.469721	0.616894	S	4	3875;794	___2	2.11074e-10	86.47	86.47	86.47	-0.13425	158640000	96117000	62522000
Q9NYF8	Bcl-2-associated transcription factor 1	BCLAF1	228	WPGLSAYDNSPRSPHSPSPIATPPSQSSSCS	S(0.809)PHS(0.861)PS(0.311)PIAT(0.02)PPSQSSSCSDAPMLSTVHSAK	0.860685	1.281	0.46081	0.60157	1.038	0.98103	0.97516	1.2341	0.469721	0.616894	S	4	3875;794	___2	2.11074e-10	86.47	86.47	86.47	-0.13425	194030000	120580000	73453000
P19338	Nucleolin	NCL	41	EDSEDEEMSEDEEDDSSGEEVVIPQKKGKKA	MAPPPKEVEEDS(1)EDEEMS(1)EDEEDDS(1)S(1)GEEVVIPQKK	1	1.1749	0.52243	0.58861	0.95867	0.95786	0.94712	1.22555	0.545414	0.621474	S	4	1786	___2	1.99342e-39	132.79	129.15	40.845	0.38495	3514800000	2058400000	1456500000
P19338	Nucleolin	NCL	42	DSEDEEMSEDEEDDSSGEEVVIPQKKGKKAA	MAPPPKEVEEDS(1)EDEEMS(1)EDEEDDS(1)S(1)GEEVVIPQKK	1	1.1749	0.52243	0.58861	0.95867	0.95786	0.94712	1.22555	0.545414	0.621474	S	4	1786	___2	1.99342e-39	132.79	129.15	40.845	0.38495	3513800000	2056000000	1457800000
P35269	General transcription factor IIF subunit 1	GTF2F1	221	RIHDLEDDLEMSSDASDASGEEGGRVPKAKK	IHDLEDDLEMS(1)S(1)DAS(1)DAS(1)GEEGGRVPK	1	1.1964	0.51728	0.61728	1.0076	0.96145	0.98345	1.18738	0.538021	0.627668	S	3	1963	___2	1.8773e-111	208.99	199.95	49.626	-0.32145	633650000	329390000	304260000
P35269	General transcription factor IIF subunit 1	GTF2F1	224	DLEDDLEMSSDASDASGEEGGRVPKAKKKAP	IHDLEDDLEMS(1)S(1)DAS(1)DAS(1)GEEGGRVPK	1	1.0926	0.55963	0.56632	1.0076	0.96145	0.98345	1.08436	0.582069	0.57585	S	3	1963	___2	1.8773e-111	208.99	199.95	49.626	-0.32145	650070000	337870000	312200000
Q5T0N5	Formin-binding protein 1-like	FNBP1L	488	SEVEGKTGGRGDRRHSSDINHLVTQGRESPE	RHS(1)S(1)DINHLVT(0.603)QGRES(0.389)PEGS(0.004)Y(0.003)T(0.001)DDANQEVR	0.999997	0.86146	0.66814	0.94676	3.1261	1.049	0.9922	0.27557	0.63693	0.954203	S	4	2842	___2	2.22671e-50	145.23	135.52	80.816	0.20272	185780000	106850000	78935000
Q96QR8	Transcriptional activator protein Pur-beta	PURB	6	__________MADGDSGSERGGGGGPCGFQP	ADGDS(1)GS(1)ERGGGGGPCGFQPASR	1	0.9861	1.3749	1.0269	1.8303	2.1014	1.9847	0.538764	0.654278	0.517408	S	3	3416	___2	1.04062e-18	101.93	101.93	101.93	-0.30914	98150000	44723000	53428000
Q96QR8	Transcriptional activator protein Pur-beta	PURB	8	________MADGDSGSERGGGGGPCGFQPAS	ADGDS(1)GS(1)ERGGGGGPCGFQPASR	1	0.9861	1.3749	1.0269	1.8303	2.1014	1.9847	0.538764	0.654278	0.517408	S	3	3416	___2	1.04062e-18	101.93	101.93	101.93	-0.30914	68192000	30121000	38071000
Q5T0N5	Formin-binding protein 1-like	FNBP1L	488	SEVEGKTGGRGDRRHSSDINHLVTQGRESPE	RHS(1)S(1)DINHLVT(0.603)QGRES(0.389)PEGS(0.004)Y(0.003)T(0.001)DDANQEVR	0.999997	0.68013	0.58904	0.9774	3.1261	1.049	0.9922	0.217565	0.561525	0.985084	S	4	2842	___3	2.22671e-50	145.23	135.52	80.816	0.20272	185780000	106850000	78935000
Q5T0N5	Formin-binding protein 1-like	FNBP1L	489	EVEGKTGGRGDRRHSSDINHLVTQGRESPEG	RHS(1)S(1)DINHLVT(0.603)QGRES(0.389)PEGS(0.004)Y(0.003)T(0.001)DDANQEVR	0.999993	0.68013	0.58904	0.6896	3.1261	1.049	0.9922	0.217565	0.561525	0.695021	S	4	2842	___3	8.11099e-08	80.816	73.535	80.816	0.20272	81222000	48428000	32794000
I3L170	Microtubule-associated protein tau;Microtubule-associated protein	MAPT	133	EPPKSGDRSGYSSPGSPGTPGSRSRTPSLPT	SGYSSPGS(0.999)PGTPGSR	0.999416	2.8441	2.4151	1.2001	0.86667	0.89865	0.90478	3.28164	2.68748	1.3264	S	2	1054;226	___1	1.56788e-25	143.46	123.88	143.46	1.1452	71007000	18156000	52850000
O95365	Zinc finger and BTB domain-containing protein 7A	ZBTB7A	549	QEKHFKDEDEDEDVASPDGLGRLNVAGAGGG	HFKDEDEDEDVAS(1)PDGLGR	1	11.818	9.6605	5.1303	0.87389	1.0984	0.97407	13.5234	8.79507	5.26687	S	3	1473	___1	1.22004e-18	119.48	112.03	97.253	0.12592	144860000	13510000	131350000
Q12888	Tumor suppressor p53-binding protein 1	TP53BP1	500	LTVECSKTSEIEPKNSPEDLGLSLTGDSCKL	TSEIEPKNS(1)PEDLGLSLTGDSCK	1	2.6735	2.5981	4.7256	1.0877	0.87229	1.0357	2.45794	2.97848	4.56271	S	3	2520	___1	5.49181e-36	139.02	139.02	139.02	0.60425	29884000	8839600	21045000
Q6P2E9	Enhancer of mRNA-decapping protein 4	EDC4	723	SLELQEVEPLGLPQASPSRTRSPDVISSAST	GPGQVPTATSALSLELQEVEPLGLPQAS(0.802)PS(0.198)R	0.802126	1.4426	2.2258	1.3236	0.93028	1.0201	1.0335	1.55072	2.18194	1.2807	S	3	2914	___1	1.03756e-20	107.09	107.09	107.09	0.69481	7444600	2469100	4975500
Q9UQ35	Serine/arginine repetitive matrix protein 2	SRRM2	876	NEQSVTPQRRSCFESSPDPELKSRTPSRHSC	SCFES(1)S(1)PDPELK	0.999973	0.90518	1.7425	1.5916	0.93705	0.91217	0.99242	0.965989	1.91028	1.60376	S	2	4056	___1	1.4976e-33	156.14	149.55	63.181	-0.053026	46909000	22461000	24448000
A9Z1X7	Serine/arginine repetitive matrix protein 1	SRRM1	883	QEEPVAAPEPKKETESEAEDNLDDLEKHLRE	KET(1)ES(1)EAEDNLDDLEKHLR	1	0.82586	2.2204	1.5766	0.88604	0.95102	0.99265	0.93208	2.33476	1.58827	S	4	504	___2	8.8187e-224	285.25	270.01	45.395	0.035871	503370000	227530000	275840000
O95049	Tight junction protein ZO-3	TJP3	327	PPRHAQRSPEASQTDSPVESPRLRRESSVDS	HAQRS(0.995)PEAS(0.005)QTDS(1)PVES(1)PR	0.99992	1.9401	1.2036	1.6487	0.96618	0.98222	1.0022	2.00801	1.22539	1.64508	S	3	1451	___2	3.60352e-46	152.23	143.79	128.49	0.3999	134470000	59279000	75192000
Q13242	Serine/arginine-rich splicing factor 9	SRSF9	211	RSGSRGRDSPYQSRGSPHYFSPFRPY_____	GS(1)PHYFSPFRPY	1	0.60007	1.5244	1.7611	0.96374	0.93647	0.98232	0.622647	1.62782	1.7928	S	3	2557	___2	5.45898e-11	106.58	106.58	106.58	0.94435	84307000	42830000	41477000
Q13242	Serine/arginine-rich splicing factor 9	SRSF9	216	GRDSPYQSRGSPHYFSPFRPY__________	GS(1)PHY(0.003)FS(0.997)PFRPY	0.996892	0.60007	1.5244	1.7611	0.96374	0.93647	0.98232	0.622647	1.62782	1.7928	S	2	2557	___2	0.000916932	67.964	59.431	67.964	-0.10957	13353000	6556100	6797200
Q9UQ35	Serine/arginine repetitive matrix protein 2	SRRM2	2121	PVALNSSRMSCFSRPSMSPTPLDRCRSPGML	MSCFS(0.002)RPS(0.987)MS(0.965)PT(0.047)PLDR	0.986901	0.65851	1.7708	1.9275	0.93705	0.91217	0.99242	0.702748	1.9413	1.94222	S	3	4056	___2	8.82403e-15	106.67	106.67	98.543	-0.27397	181760000	83296000	98467000
Q9UQ35	Serine/arginine repetitive matrix protein 2	SRRM2	2123	ALNSSRMSCFSRPSMSPTPLDRCRSPGMLEP	MSCFS(0.005)RPS(0.978)MS(0.983)PT(0.034)PLDR	0.982992	0.65851	1.7708	1.9275	0.93705	0.91217	0.99242	0.702748	1.9413	1.94222	S	3	4056	___2	8.82403e-15	106.67	106.67	106.67	-0.30992	181760000	83296000	98467000
Q9UQ35	Serine/arginine repetitive matrix protein 2	SRRM2	952	SPSRVTSRTTPRRSRSVSPCSNVESRLLPRY	S(1)VS(1)PCSNVESR	1	0.80579	1.3872	1.4975	0.93705	0.91217	0.99242	0.859922	1.52077	1.50894	S	2	4056	___2	2.00986e-10	105.65	101.35	101.39	0.16765	132010000	61690000	70324000
Q9UQ35	Serine/arginine repetitive matrix protein 2	SRRM2	954	SRVTSRTTPRRSRSVSPCSNVESRLLPRYSH	S(1)VS(1)PCSNVESR	0.999986	0.81771	1.4313	1.4975	0.93705	0.91217	0.99242	0.872643	1.56912	1.50894	S	2	4056	___2	8.59081e-12	115.34	100.44	105.65	0.31161	169200000	80759000	88443000
Q9UQ35	Serine/arginine repetitive matrix protein 2	SRRM2	875	ANEQSVTPQRRSCFESSPDPELKSRTPSRHS	SCFES(1)S(1)PDPELK	0.999978	0.74552	1.6855	1.7625	0.93705	0.91217	0.99242	0.795603	1.84779	1.77596	S	2	4056	___2	0.000482991	63.181	58.24	63.181	-0.053026	10766000	4954200	5811900
Q9UQ35	Serine/arginine repetitive matrix protein 2	SRRM2	876	NEQSVTPQRRSCFESSPDPELKSRTPSRHSC	SCFES(1)S(1)PDPELK	0.999973	0.74552	1.6855	1.7625	0.93705	0.91217	0.99242	0.795603	1.84779	1.77596	S	2	4056	___2	1.4976e-33	156.14	149.55	63.181	-0.053026	46909000	22461000	24448000
Q9UQ35	Serine/arginine repetitive matrix protein 2	SRRM2	2692	SPRKPIDSLRDSRSLSYSPVERRRPSPQPSP	SLS(1)YS(1)PVER	0.999888	0.76561	1.5663	1.7179	0.93705	0.91217	0.99242	0.817043	1.71711	1.73102	S	2	4056	___2	1.38779e-17	128.14	102.9	117.98	0.53392	198170000	86419000	111750000
Q9UQ35	Serine/arginine repetitive matrix protein 2	SRRM2	2694	RKPIDSLRDSRSLSYSPVERRRPSPQPSPRD	SLSYS(1)PVER	0.999993	0.76561	1.5663	1.7179	0.93705	0.91217	0.99242	0.817043	1.71711	1.73102	S	2	4056	___2	1.38779e-17	128.14	102.9	102.52	0.67884	217800000	95868000	121930000
A9Z1X7	Serine/arginine repetitive matrix protein 1	SRRM1	881	LAQEEPVAAPEPKKETESEAEDNLDDLEKHL	KET(1)ES(1)EAEDNLDDLEKHLR	1	0.82586	2.2204	1.5766	0.88604	0.95102	0.99265	0.93208	2.33476	1.58827	T	4	504	___2	8.8187e-224	285.25	270.01	45.395	0.035871	452860000	196700000	256160000
A9Z1X7	Serine/arginine repetitive matrix protein 1	SRRM1	384	PPKRTSSPPRKTRRLSPSASPPRRRHRPSPP	RLS(1)PS(1)AS(1)PPR	1	0.67312	1.4347	1.565	0.88604	0.95102	0.99265	0.759695	1.50859	1.57659	S	2	1166;504	___3	1.784e-32	153	134.73	89.507	0.91389	606110000	318060000	288050000
A9Z1X7	Serine/arginine repetitive matrix protein 1	SRRM1	386	KRTSSPPRKTRRLSPSASPPRRRHRPSPPAT	RLS(1)PS(1)AS(1)PPR	1	0.67312	1.4347	1.565	0.88604	0.95102	0.99265	0.759695	1.50859	1.57659	S	2	1166;504	___3	2.67814e-17	128.61	113.46	89.507	0.91389	265750000	134780000	130970000
A9Z1X7	Serine/arginine repetitive matrix protein 1	SRRM1	388	TSSPPRKTRRLSPSASPPRRRHRPSPPATPP	RLS(1)PS(1)AS(1)PPR	1	0.67312	1.4347	1.565	0.88604	0.95102	0.99265	0.759695	1.50859	1.57659	S	2	1166;504	___3	1.784e-32	153	134.73	89.507	0.91389	741550000	390090000	351460000
P85037	Forkhead box protein K1	FOXK1	445	RSGGLQTPECLSREGSPIPHDPEFGSKLASV	S(0.002)GGLQT(0.998)PECLS(1)REGS(1)PIPHDPEFGSK	0.999998	0.79446	1.547	1.1028	0.78225	0.96265	0.69765	1.01561	1.60702	1.58074	S	3	2417	___3	2.33842e-15	100.69	93.528	100.69	-0.9533	155670000	74846000	80828000
P85037	Forkhead box protein K1	FOXK1	441	LMSPRSGGLQTPECLSREGSPIPHDPEFGSK	S(0.002)GGLQT(0.998)PECLS(1)REGS(1)PIPHDPEFGSK	0.999999	0.79446	1.547	1.1028	0.78225	0.96265	0.69765	1.01561	1.60702	1.58074	S	3	2417	___3	2.33842e-15	100.69	93.528	100.69	-0.9533	151250000	72808000	78444000
Q9UQ35	Serine/arginine repetitive matrix protein 2	SRRM2	1727	SSPETRSRTPPRHRRSPSVSSPEPAEKSRSS	HRRS(1)PS(1)VS(1)S(1)PEPAEK	1	0.73102	1.4713	1.5976	0.93705	0.91217	0.99242	0.780129	1.61297	1.6098	S	3	4056	___3	2.7225e-07	77.39	77.39	47.047	0.69785	90899000	44404000	46495000
Q9Y2V2	Calcium-regulated heat stable protein 1	CARHSP1	30	QASVGLLDTPRSRERSPSPLRGNVVPSPLPT	ERS(1)PS(1)PLRGNVVPSPLPTR	1	1.4512	1.5242	1.3142	0.98165	0.99169	0.87058	1.47833	1.53697	1.50957	S	3	4091	___3	3.657e-101	208.97	201.29	208.97	0.023673	660160000	356870000	303290000
Q9Y2V2	Calcium-regulated heat stable protein 1	CARHSP1	32	SVGLLDTPRSRERSPSPLRGNVVPSPLPTRR	ERS(1)PS(1)PLRGNVVPSPLPTR	1	1.4512	1.5242	1.3142	0.98165	0.99169	0.87058	1.47833	1.53697	1.50957	S	3	4091	___3	3.657e-101	208.97	201.29	208.97	0.023673	660160000	356870000	303290000
Q9Y2V2	Calcium-regulated heat stable protein 1	CARHSP1	41	SRERSPSPLRGNVVPSPLPTRRTRTFSATVR	ERS(1)PS(1)PLRGNVVPS(1)PLPTR	0.99998	1.4512	1.5242	1.3142	0.98165	0.99169	0.87058	1.47833	1.53697	1.50957	S	3	4091	___3	1.30704e-70	181.96	181.96	181.96	-0.083749	260880000	105760000	155120000
P85037	Forkhead box protein K1	FOXK1	436	PTHPGLMSPRSGGLQTPECLSREGSPIPHDP	S(0.002)GGLQT(0.998)PECLS(1)REGS(1)PIPHDPEFGSK	0.998028	0.79446	1.547	1.1028	0.78225	0.96265	0.69765	1.01561	1.60702	1.58074	T	3	2417	___3	2.33842e-15	100.69	93.528	84.067	-0.26526	104000000	45608000	58394000
P46379	Large proline-rich protein BAG6	BAG6;BAT3	113	ASSGTGSASATHGGGSPPGTRGPGASVHDRN	APPQTHLPSGASSGTGS(0.034)AS(0.034)AT(0.034)HGGGS(0.863)PPGT(0.034)R	0.862689	0.95777	0.91291	0.98909	0.98045	1.0323	0.9911	0.976868	0.884346	0.997972	S	4	6	___1	2.65489e-16	93.521	93.521	90.672	0.20439	126190000	67375000	58818000
A0A087WUT6	Eukaryotic translation initiation factor 5B	EIF5B	113	KKGQKGKKQSFDDNDSEELEDKDSKSKKTAK	KQSFDDNDS(1)EELEDKDSK	1	0.95077	1.0026	0.93423	0.99015	0.97675	0.96993	0.960228	1.02647	0.963193	S	3	29	___1	0	329.57	329.57	319.47	-0.13746	982500000	521700000	460800000
A0A087WUT6	Eukaryotic translation initiation factor 5B	EIF5B	214	GQKKNQKNKPGPNIESGNEDDDASFKIKTVA	NKPGPNIES(1)GNEDDDASFK	1	0.84716	1.2169	1.05	0.99015	0.97675	0.96993	0.855588	1.24587	1.08255	S	3	29	___1	8.0561e-160	242.64	230.52	242.64	-0.17839	727970000	350220000	377740000
A0A087WUT6	Eukaryotic translation initiation factor 5B	EIF5B	137	KSKKTAKPKVEMYSGSDDDDDFNKLPKKAKG	VEMY(0.002)S(0.998)GS(1)DDDDDFNKLPK	0.999999	1.1306	0.83404	0.9311	0.99015	0.97675	0.96993	1.14185	0.853893	0.959966	S	2	29	___1	1.30725e-51	160.13	160.13	121.34	-0.74091	1207400000	598380000	609030000
A0A494C001	Putative RNA-binding protein 15	RBM15	250	GHRHPPGGGGGQRSLSPGGAALGYRDYRLQQ	S(0.001)LS(0.999)PGGAALGYR	0.998599	1.0877	0.94872	0.9608	1.1013	1.0374	0.92491	0.987651	0.914517	1.0388	S	2	51	___1	6.38327e-07	91.937	54.512	91.937	0.19038	7383700	3524500	3859200
Q15185	Prostaglandin E synthase 3	PTGES3	113	WLSVDFNNWKDWEDDSDEDMSNFDRFSEMMN	DWEDDS(1)DEDMSNFDR	0.999852	0.90007	0.96496	0.89327	0.94796	0.94588	0.93952	0.949481	1.02017	0.950773	S	2	74	___1	4.80767e-38	137.47	132.85	121.99	-0.24027	32618000	16718000	15900000
Q15185	Prostaglandin E synthase 3	PTGES3	148	DEDVDLPEVDGADDDSQDSDDEKMPDLE___	FSEMMNNMGGDEDVDLPEVDGADDDS(1)QDS(1)DDEKMPDLE	1	NaN	0.77489	0.92699	0.94796	0.94588	0.93952	NaN	0.819227	0.986663	S	4	74	___1	3.28319e-30	124.18	122.74	88.744	-0.92257	551340000	267540000	283790000
Q15185	Prostaglandin E synthase 3	PTGES3	151	VDLPEVDGADDDSQDSDDEKMPDLE______	FSEMMNNMGGDEDVDLPEVDGADDDS(1)QDS(1)DDEKMPDLE	1	0.94067	0.74396	0.78696	0.94796	0.94588	0.93952	0.99231	0.786527	0.837619	S	4	74	___1	5.12169e-40	135.04	133.85	88.744	-0.92257	559570000	272460000	287120000
A0A087WZ13	Ribonucleoprotein PTB-binding 1	RAVER1	14	__MAADVSVTHRPPLSPKSGAEVEAGDAAER	AADVSVTHRPPLS(1)PK	0.999894	1.0036	1.0496	0.94852	1.0485	1.0068	1.0289	0.957177	1.04251	0.921878	S	3	78	___1	2.69127e-19	117.26	117.26	117.26	0.48166	26729000	14543000	12186000
A0A087WZ13		RAVER1	617	REPALGPHGPSRHKMSPPPSGFGERSSGGSG	HKMS(1)PPPSGFGER	0.999986	0.98424	1.0235	1.0406	1.0485	1.0068	1.0289	0.938712	1.01659	1.01137	S	3	78	___1	0.000188686	59.673	59.673	59.673	0.092458	14447000	7381500	7065300
A0A087X0M4	Kanadaptin	SLC4A1AP	412	RKRKAKNWEDEDFYDSDDDTFLDRTGLIEKK	AKNWEDEDFYDS(0.998)DDDT(0.002)FLDR	0.997795	0.88104	1.2958	1.0754	0.89532	0.99662	1.0138	0.98405	1.30019	1.06076	S	3	92	___1	9.96726e-13	109.42	97.255	98.019	-0.74286	18326000	8196800	10130000
A0A087X0M4	Kanadaptin	SLC4A1AP	258	KQQQILLEKKMLGEDSDEEEEMDTSERKINA	KMLGEDS(1)DEEEEMDTSER	1	0.8193	1.1368	1.007	0.89532	0.99662	1.0138	0.915092	1.14066	0.993293	S	3	92	___1	3.76737e-25	128.88	123.55	128.88	-0.68944	34637000	17683000	16954000
E9PK01	Elongation factor 1-delta	EEF1D	133	SSPGHRATAPQTQHVSPMRQVEPPAKKPATP	ATAPQTQHVS(1)PMR	0.999999	0.95531	1.0036	0.96169	0.96573	0.98999	0.94707	0.98921	1.01375	1.01544	S	3	106;790;800	___1	1.45325e-16	115.87	106.08	115.87	0.12662	454220000	235160000	219060000
E9PK01	Elongation factor 1-delta	EEF1D	162	TPAEDDEDDDIDLFGSDNEEEDKEAAQLREE	KPAT(1)PAEDDEDDDIDLFGS(1)DNEEEDKEAAQLR	1	0.74326	0.75494	0.7806	0.96573	0.98999	0.94707	0.769635	0.762573	0.824226	S	4	106;790;800	___1	1.3537e-134	213.26	213.26	143.98	-0.58913	454350000	243600000	210750000
E9PK01	Elongation factor 1-delta	EEF1D	118	QAISKLEARLNVLEKSSPGHRATAPQTQHVS	LNVLEKS(0.77)S(0.23)PGHR	0.770136	1.0083	1.093	0.77876	0.96573	0.98999	0.94707	1.04408	1.10405	0.822283	S	3	106;790;800	___1	8.20544e-33	147.35	147.35	147.35	0.12591	35013000	16525000	18488000
A0A0A0MRM9	Nucleolar and coiled-body phosphoprotein 1	NOLC1	707	RGGSISVQVNSIKFDSE______________	GGSISVQVNSIKFDS(1)E	1	0.96931	0.99109	0.92045	0.88019	0.968525	0.998195	1.10125	1.0233	0.922114	S	2	131	___1	1.3969e-252	307.21	278.25	307.21	-0.19744	343790000	185090000	158700000
B6VEX4	Abl interactor 1	ABI1	183	TGTLSRTNPPTQKPPSPPMSGRGTLGRNTPY	TNPPT(0.033)QKPPS(0.811)PPMS(0.156)GR	0.81085	1.0083	1.0471	NaN	1.2632	0.98775	1.0486	0.798211	1.06009	NaN	S	3	136	___1	0.000608097	44.382	39.991	44.382	0.047904	21122000	10421000	10701000
A0A0A6YYI3	Suppressor of SWI4 1 homolog	PPAN-P2RY11;PPAN	359	RKKSLEGMKKARVGGSDEEASGIPSRTASLE	VGGS(1)DEEASGIPSR	1	1.0894	1.0713	0.90872	1.0729	0.98639	0.97101	1.01538	1.08608	0.93585	S	2	164	___1	9.1383e-251	296.49	261.74	296.49	0.18353	213090000	109700000	103390000
A0A0A6YYI3	Suppressor of SWI4 1 homolog	PPAN-P2RY11;PPAN	238	RLQDISELLATGAGLSESEAEPDGDHNITEL	LQDISELLATGAGLS(0.978)ES(0.022)EAEPDGDHNITELPQAVAGR	0.97765	NaN	1.0185	1.0115	1.0729	0.98639	0.97101	NaN	1.03255	1.0417	S	3	164	___1	1.10691e-64	158.69	158.69	158.69	0.84052	11613000	5846000	5767000
A0A0C4DG89	Probable ATP-dependent RNA helicase DDX46	DDX46	804	NERKKLQKAALGLQDSDDEDAAVDIDEQIES	AALGLQDS(1)DDEDAAVDIDEQIESMFNSK	1	0.87268	0.81618	0.91309	0.92233	0.97525	1.0053	0.946169	0.836893	0.908276	S	3	188	___1	3.72402e-28	116.24	108.94	116.24	-0.44272	41271000	20782000	20489000
P20810	Calpastatin	CAST	243	PDDAIDALSSDFTCGSPTAAGKKTEKEESTE	EGITGPPADSSKPIGPDDAIDALSS(0.004)DFT(0.011)CGS(0.808)PT(0.177)AAGK	0.808455	0.90534	0.80303	0.97584	0.95513	0.93845	1.0112	0.947871	0.855698	0.965032	S	3	192	___1	2.32989e-21	102.26	97.254	88.73	0.04871	44567000	23424000	21143000
Q14839	Chromodomain-helicase-DNA-binding protein 4	CHD4	428	HCEKEGIQWEAKEDNSEGEEILEEVGGDLEE	EGIQWEAKEDNS(1)EGEEILEEVGGDLEEEDDHHMEFCR	1	NaN	1.0298	0.90466	0.97336	1.0332	0.97092	NaN	0.996709	0.931755	S	4	193	___1	1.48537e-29	117.6	113.2	117.6	-0.19949	13180000	6970800	6209300
J3QRU8	ARF GTPase-activating protein GIT1	GIT1	592	SQEGSRHTSKLSRHGSGADSDYENTQSGDPL	HGS(1)GADS(0.977)DY(0.023)ENTQSGDPLLGLEGKR	0.999991	1.2873	0.89821	1.3789	0.98736	1.1813	0.94228	1.30378	0.760357	1.46337	S	3	197	___1	1.01892e-61	169.68	166.87	169.68	-0.34916	121670000	53108000	68563000
J3QRU8	ARF GTPase-activating protein GIT1	GIT1	388	SQSDLDDQHDYDSVASDEDTDQEPLRSTGAT	SQSDLDDQHDYDSVAS(0.999)DEDT(0.001)DQEPLR	0.99922	1.0596	0.73161	0.87784	0.98736	1.1813	0.94228	1.07316	0.619326	0.931613	S	3	197	___1	2.98014e-49	153.69	153.69	132.73	0.36237	151110000	76093000	75016000
A0A0D9SEI3	Cyclin-dependent kinase 11B;Cyclin-dependent kinase 11A	CDK11B;CDK11A	260	EKMEERDLLSDLQDISDSERKTSSAESSSAE	DLLSDLQDIS(0.972)DS(0.028)ER	0.972311	NaN	0.77045	0.76507	0.9385	0.90478	1.1401	NaN	0.851533	0.671055	S	2	205;2833	___1	5.56799e-73	186.68	166.91	176.23	0.44549	12256000	7129500	5126200
Q92614	Unconventional myosin-XVIIIa	MYO18A	2020	SSSPTSYWKSLAPDRSDDEHDPLDNTSRPRY	SLAPDRS(1)DDEHDPLDNTSRPR	0.999979	1.0828	1.2233	1.0274	0.99731	1.1963	1.0615	1.08572	1.02257	0.967876	S	4	211	___1	2.84035e-18	104.6	104.6	99.954	0.49157	69503000	34975000	34528000
H0Y6K2	Bromodomain-containing protein 2	BRD2	639	KATKTAPPALPTGYDSEEEEESRPMSYDEKR	TAPPALPT(0.023)GY(0.016)DS(0.961)EEEEESRPMSYDEKR	0.96127	0.98886	0.887	0.90745	1.0249	1.0034	NaN	0.964836	0.883994	NaN	S	4	224	___1	2.16869e-06	63.516	63.033	63.516	-0.15372	35712000	17867000	17845000
I3L170	Microtubule-associated protein tau;Microtubule-associated protein	MAPT	300	KTDHGAEIVYKSPVVSGDTSPRHLSNVSSTG	AKTDHGAEIVYKS(1)PVVS(1)GDT(0.382)S(0.618)PR	0.999982	1.3224	1.0038	1.093	0.86667	0.89865	0.90478	1.52584	1.11701	1.20803	S	3	1054;226	___1	4.77157e-60	167.17	153.28	127.77	-0.74649	728760000	363990000	364770000
E9PH18	DnaJ homolog subfamily B member 6	DNAJB6	162	PPRPASLLRHAPHCLSEEEGEQDRPRAPGPW	HAPHCLS(1)EEEGEQDRPR	1	0.8743	1.0878	0.98537	NaN	0.99298	0.94	NaN	1.09549	1.04827	S	4	233	___1	3.75007e-17	105.38	105.38	79.511	-0.51923	52286000	28117000	24170000
P43243	Matrin-3	MATR3	188	VPRDDWEEKRHFRRDSFDDRGPSLNPVLDYD	RDS(1)FDDRGPSLNPVLDYDHGSR	0.999887	0.73075	1.4019	0.86346	0.95814	0.97773	0.94655	0.762676	1.43383	0.912218	S	4	239	___1	2.63187e-59	160.26	160.26	158.83	0.83613	161080000	87249000	73828000
F5GZ78	Paxillin	PXN	83	QPSSSRFIHQQPQSSSPVYGSSAKTSSVSNP	FIHQQPQS(0.002)S(0.113)S(0.876)PVYGS(0.006)S(0.002)AK	0.875926	1.2204	1.231	1.455	1.0713	1.0511	1.1532	1.13918	1.17115	1.26171	S	3	264	___1	3.13549e-08	78.272	70.826	71.202	0.27196	52655000	25403000	27252000
F5GZ78	Paxillin	PXN	320	QDEGGFMAQGKTGSSSPPGGPPKPGSQLDSM	T(0.027)GS(0.022)S(0.132)S(0.818)PPGGPPKPGSQLDSMLGSLQSDLNK	0.81815	0.99841	0.78283	0.82509	1.0713	1.0511	1.1532	0.931961	0.744772	0.715479	S	3	264	___1	1.05597e-20	107.63	107.63	107.63	0.18532	67778000	35555000	32224000
F5GZ78	Paxillin	PXN	104	SAKTSSVSNPQDSVGSPCSRVGEEEHVYSFP	TSSVSNPQDS(0.02)VGS(0.871)PCS(0.109)R	0.871101	1.0443	1.4492	NaN	1.0713	1.0511	1.1532	0.974797	1.37875	NaN	S	2	264	___1	7.13792e-31	136.36	127.96	109.38	-1.4788	18176000	7756000	10420000
A0A1C7CYX9	Dihydropyrimidinase-related protein 2	DPYSL2	627	SVTPKTVTPASSAKTSPAKQQAPPVRNLHQS	T(0.202)S(0.798)PAKQQAPPVR	0.798191	1.0614	0.98776	1.0028	1.0456	1.0346	1.0586	1.01511	0.954726	0.947289	S	3	278	___1	3.66516e-36	142.42	142.42	77.527	0.17121	129070000	60665000	68401000
A0A1W2PPZ5	Transcription elongation factor A protein 1	TCEA1	100	DLDEKKKEPAITSQNSPEAREESTSSGNVSN	KKEPAITSQNS(1)PEAR	1	0.97008	0.81884	0.90588	1.0015	0.99949	0.89868	0.968627	0.819258	1.00801	S	3	288	___1	7.00506e-47	164.5	164.5	164.5	1.0995	59422000	29972000	29450000
A0A1W2PRV5	Survival motor neuron protein	SMN1;SMN2	28	PEQEDSVLFRRGTGQSDDSDIWDDTALIKAY	GTGQS(1)DDS(1)DIWDDTALIK	0.999972	1.0453	0.72755	0.88703	1.0546	1.0874	1.1132	0.991181	0.669073	0.796829	S	2	293	___1	4.1142e-101	207.24	192.68	191.07	-0.024466	588660000	298590000	290070000
P51532	Transcription activator BRG1	SMARCA4	695	PTLPVEEKKKIPDPDSDDVSEVDARHIIENA	KKIPDPDS(1)DDVSEVDAR	0.999628	0.94522	0.87624	0.84291	0.80138	0.99586	0.98398	1.17949	0.879883	0.856633	S	3	309	___1	1.761e-05	59.469	55.226	57.293	-0.0078625	20872000	9715800	11157000
A0A2R8Y4W2	Epidermal growth factor receptor kinase substrate 8	EPS8	476	ANVAEHQRKQEIKRLSTEHSSVSEYHPADGY	RLS(0.752)T(0.241)EHS(0.004)S(0.001)VS(0.001)EY(0.001)HPADGYAFSSNIYTR	0.751951	0.85221	NaN	0.83573	1.0587	1.0119	1.042	0.804959	NaN	0.802044	S	4	310	___1	3.30464e-14	91.541	88.763	91.541	0.41284	15146000	8051400	7094600
A0A2R8YCH5	Catenin beta-1	CTNNB1	552	VQLLVRAHQDTQRRTSMGGTQQQFVEGVRME	RT(0.126)S(0.854)MGGT(0.02)QQQFVEGVR	0.854484	0.96021	1.2505	0.94246	0.93472	1.0173	1.0097	1.02727	1.22923	0.933406	S	3	317	___1	1.99259e-20	121.82	113	121.82	-0.033689	59703000	30956000	28746000
B1ALK7	Rho guanine nucleotide exchange factor 7;Rho guanine nucleotide exchange factor 6	ARHGEF7;ARHGEF6	340	LFPNVLLMLSASPRMSGFIYQGKLPTTGMTI	MS(1)GFIYQGK	0.999999	0.98656	0.98278	1.0573	1.0842	0.97752	0.9154	0.909943	1.00538	1.15501	S	2	353	___1	0.00126614	78.136	68.057	76.943	0.40112	14859000	7687000	7172000
A0A3B3IS55	Actin-binding LIM protein 1	ABLIM1	643	PPSFAVVGPDMKRRSSGREEDDEELLRRRQL	RS(0.025)S(0.975)GREEDDEELLR	0.975341	0.98378	1.2312	0.99755	1.1422	0.74766	0.94677	0.861303	1.64674	1.05363	S	3	373	___1	1.76276e-26	134.21	134.21	134.21	0.17961	77060000	38352000	38708000
A0A3B3IS71	Retinoblastoma-associated protein	RB1	37	APPPPPPPEEDPEQDSGPEDLPLVRLEFEET	TAATAAAAAAEPPAPPPPPPPEEDPEQDS(1)GPEDLPLVR	1	1.0802	1.0936	0.93103	0.89079	0.81075	NaN	1.21263	1.34887	NaN	S	4	374	___1	1.17181e-37	135.01	129.63	135.01	0.25351	269100000	141760000	127330000
A0A3B3ITZ9	Thyroid hormone receptor-associated protein 3	THRAP3	243	YGTGSASRASAVSELSPRERSPALKSPLQSV	ASAVSELS(1)PR	1	0.71209	0.81237	0.90328	1.044	1.0057	0.98771	0.682079	0.807766	0.914519	S	2	387	___1	8.88081e-43	165.58	153.01	165.58	0.91412	84714000	48430000	36284000
A0A3B3ITZ9	Thyroid hormone receptor-associated protein 3	THRAP3	248	ASRASAVSELSPRERSPALKSPLQSVVVRRR	ERS(1)PALKS(1)PLQSVVVR	1	1.0143	0.99718	1.0082	1.044	1.0057	0.98771	0.971552	0.991528	1.02075	S	3	387	___1	3.33685e-75	196.98	196.98	188.44	0.62553	370960000	204340000	166620000
A0A3B3ITZ9	Thyroid hormone receptor-associated protein 3	THRAP3	379	QTNTDKEKIKEKGSFSDTGLGDGKMKSDSFA	GS(0.001)FS(0.998)DT(0.001)GLGDGK	0.998392	1.0351	1.0674	1.0935	1.044	1.0057	0.98771	0.991475	1.06135	1.10711	S	2	387	___1	2.7094e-16	119.25	107.2	119.25	0.060001	22127000	10849000	11278000
A0A3B3ITZ9	Thyroid hormone receptor-associated protein 3	THRAP3	682	AKNKKSPEIHRRIDISPSTFRKHGLAHDEMK	IDIS(0.996)PS(0.002)T(0.002)FR	0.995575	1.0191	1.0936	0.9089	1.044	1.0057	0.98771	0.976149	1.0874	0.920209	S	2	387	___1	1.94744e-05	85.958	50.078	85.958	0.78246	17215000	9403800	7810700
A0A3B3ITZ9	Thyroid hormone receptor-associated protein 3	THRAP3	575	SFSITREAQVNVRMDSFDEDLARPSGLLAQE	MDS(1)FDEDLARPSGLLAQER	1	0.47203	NaN	0.57819	1.044	1.0057	0.98771	0.452136	NaN	0.585384	S	3	387	___1	2.27584e-12	93.572	89.372	93.572	-0.085931	9166500	5593500	3572900
A0A3F2YNY6	Pre-mRNA-processing factor 40 homolog A	PRPF40A	975	TGKDSGNWDTSGSELSEGELEKRRRTLLEQL	DSGNWDTSGSELS(1)EGELEKR	0.99955	1.1573	0.62637	0.63729	0.87739	0.93455	0.95658	1.31903	0.670237	0.666217	S	3	397	___1	1.03795e-70	182.39	160.79	141.36	0.56478	111360000	55621000	55735000
A0A494BZV2		MPRIP	2403	DRSCVTRQLRNIRSKSLKEGLTVQERLKLFE	S(0.02)KS(0.972)LKEGLT(0.008)VQER	0.971793	0.68333	1.4963	NaN	1.1387	0.98537	0.92695	0.600097	1.51852	NaN	S	3	399	___1	0.00177631	41.412	30.778	41.412	0.67802	13894000	7876800	6016900
H0Y993	Protein DEK	DEK	32	PASEKEPEMPGPREESEEEEDEDDEEEEEEE	EES(1)EEEEDEDDEEEEEEEKEK	1	0.94818	0.99922	NaN	1.0467	1.0203	1.0459	0.905876	0.979339	NaN	S	3	402	___1	4.11137e-37	143.29	139.41	143.29	-1.4587	44322000	22065000	22257000
A0A494C108	Protein KRI1 homolog	KRI1	177	EQKQLKESFRAFVEDSEDEDGAGEGGSSLLQ	AFVEDS(1)EDEDGAGEGGSSLLQK	1	0.78142	1.7001	1.4419	1.1915	0.95332	0.9652	0.655829	1.78335	1.49389	S	2	411	___1	2.7311e-126	217.26	206.65	217.26	0.50618	57242000	25712000	31530000
A0A499FI31	Squamous cell carcinoma antigen recognized by T-cells 3	SART3	10	______MATAAETSASEPEAESKAGPKADGE	ATAAETS(0.003)AS(0.997)EPEAESK	0.996519	1.8279	0.63653	NaN	0.90319	0.94393	0.9647	2.02383	0.67434	NaN	S	2	424	___1	1.42321e-60	186.43	167.19	186.43	-0.14955	33640000	17415000	16225000
A0A5H1ZRS1	Pericentriolar material 1 protein	PCM1	65	KKFGVESDKRVTNDISPESSPGVGRRRTKTP	VTNDIS(0.999)PES(0.001)SPGVGR	0.998929	NaN	0.92588	1.0011	NaN	1.149	0.87154	NaN	0.805814	1.14866	S	2	452	___1	5.10142e-36	153.24	140.12	153.24	0.32728	27511000	10963000	16548000
A2A2D0	Stathmin	STMN1	25	ELEKRASGQAFELILSPRSKESVPEFPLSPP	RAS(1)GQAFELILS(1)PR	1	0.92371	0.92329	1.03	1.0811	1.0477	1.0047	0.854417	0.881254	1.02518	S	2	461	___1	2.13233e-56	178.03	178.03	143.57	-0.95102	201590000	99978000	101610000
A9Z1X7	Serine/arginine repetitive matrix protein 1	SRRM1	747	RVSRTPEPKKIKKAASPSPQSVRRVSSSRSV	AAS(1)PSPQSVR	0.999521	0.90259	0.86949	0.86182	0.88604	0.95102	0.99265	1.01868	0.914271	0.868201	S	2	504	___1	0.000866535	66.595	49.228	66.595	-0.46233	8446900	4600200	3846700
A9Z1X7	Serine/arginine repetitive matrix protein 1	SRRM1	705	RHSPSPRPRAPQTSSSPPPVRRGASSSP___;RHSPSPRPRAPQTSSSPPPVRRGASSSPQRR	APQT(0.013)S(0.332)S(0.726)S(0.93)PPPVR	0.929715	0.9111	1.1883	1.1772	0.88604	0.95102	0.99265	1.02828	1.2495	1.18592	S	2	1166;504	___1	1.0025e-32	149.69	113.28	98.105	0.26065	166060000	86757000	79305000
A9Z1X7	Serine/arginine repetitive matrix protein 1	SRRM1	397	RLSPSASPPRRRHRPSPPATPPPKTRHSPTP	HRPS(1)PPAT(1)PPPK	1	1.3707	NaN	1.2989	0.88604	0.95102	0.99265	1.547	NaN	1.30852	S	2	1166;504	___1	7.96954e-11	103.88	93.555	43.382	0.042931	147310000	70509000	76803000
A9Z1X7	Serine/arginine repetitive matrix protein 1	SRRM1	883	QEEPVAAPEPKKETESEAEDNLDDLEKHLRE	KET(1)ES(1)EAEDNLDDLEKHLR	1	0.86288	1.5027	1.0751	0.88604	0.95102	0.99265	0.973861	1.58009	1.08306	S	4	504	___1	8.8187e-224	285.25	270.01	45.395	0.035871	503370000	227530000	275840000
A9Z1X7	Serine/arginine repetitive matrix protein 1	SRRM1	722	PPVRRGASSSPQRRQSPSPSTRPIRRVSRTP	RQS(1)PS(0.861)PS(0.123)T(0.016)RPIR	0.999887	0.85916	NaN	0.96076	0.88604	0.95102	0.99265	0.969663	NaN	0.967874	S	3	504	___1	5.09886e-07	90.926	77.522	73.834	0.68072	687840000	341470000	346370000
A9Z1X7	Serine/arginine repetitive matrix protein 1	SRRM1	625	QRRYSPSPPPKRRTASPPPPPKRRASPSPPP	T(1)AS(1)PPPPPKR	1	0.9579	0.96011	0.93377	0.88604	0.95102	0.99265	1.0811	1.00956	0.940684	S	2	1166;504	___1	9.7722e-05	77.662	57.901	64.439	0.16025	84922000	44895000	40028000
A9Z1X7	Serine/arginine repetitive matrix protein 1	SRRM1	606	PSPPPRRRSPSPRRYSPPIQRRYSPSPPPKR	RYS(1)PPIQR	0.999999	0.96485	1.1495	1.0215	0.88604	0.95102	0.99265	1.08895	1.2087	1.02906	S	2	1166;504	___1	5.45676e-10	101.97	73.016	101.97	1.4114	45825000	22120000	23705000
A9Z1X7	Serine/arginine repetitive matrix protein 1	SRRM1	260	LKVPKPEPIPEPKEPSPEKNSKKEKEKEKTR	VPKPEPIPEPKEPS(1)PEK	1	NaN	1.0374	0.97729	0.88604	0.95102	0.99265	NaN	1.09083	0.984526	S	3	1166;504	___1	1.70624e-23	119.87	109.39	119.87	0.60827	21996000	10542000	11454000
B4DY08		HNRNPC	247	DETNVKMESEGGADDSAEEGDLLDDDDNEDR	MESEGGADDS(1)AEEGDLLDDDDNEDRGDDQVK	0.999822	NaN	0.93339	1.0019	0.989865	0.975415	0.908165	NaN	0.956916	1.10321	S	3	545	___1	2.51375e-14	94.669	92.262	94.669	-1.322	56126000	28029000	28098000
P07910	Heterogeneous nuclear ribonucleoproteins C1/C2	HNRNPC	233	EKEQSKQAVEMKNDKSEEEQSSSSVKKDETN	QAVEMKNDKS(0.999)EEEQSSSSVK	0.99949	0.952	0.97658	1.0065	0.989865	0.975415	0.908165	0.961747	1.00119	1.10828	S	3	1612;545	___1	7.52255e-08	74.062	69.084	74.062	-0.68926	34081000	18424000	15657000
O95197	Reticulon;Reticulon-3	RTN3	30	SSSFGAEPSAPGGGGSPGACPALGTKSCSSS	AEPSAATQSHSISSSSFGAEPS(0.014)APGGGGS(0.985)PGACPALGT(0.001)K	0.984706	NaN	0.98333	1.126	NaN	1.1191	0.99865	NaN	0.878679	1.12752	S	3	1459;564	___1	3.01152e-11	79.667	79.667	79.667	0.067358	27725000	14992000	12733000
B7Z7F3	Ran-binding protein 3	RANBP3	40	QKRSAGGSSPEGGEDSDREDGNYCPPVKRER	S(0.161)AGGS(0.891)S(0.948)PEGGEDS(1)DREDGNYCPPVKR	0.999999	1.0674	0.91499	0.69819	0.96046	0.85031	1.1146	1.11134	1.07607	0.626404	S	3	568	___1	1.09262e-37	134.67	134.67	108.24	-1.1857	558040000	278240000	279800000
B8ZZN6	Small ubiquitin-related modifier 1	SUMO1	2	______________MSDQEAKPSTEDLGDKK	S(1)DQEAKPSTEDLGDKK	1	0.83752	0.95285	0.83174	1.1251	NaN	1.0678	0.744396	NaN	0.778929	S	2	578	___1	4.33601e-60	189.34	177.06	172.24	-0.74854	211550000	116710000	94841000
B9A018	U4/U6.U5 tri-snRNP-associated protein 2	USP39	82	VPFVRVKREREVDEDSEPEREVRAKNGRVDS	EVDEDS(1)EPEREVR	1	0.86302	1.0635	0.78843	0.86138	0.97476	0.96536	1.0019	1.09104	0.816721	S	3	581	___1	3.77454e-36	151.96	151.96	95.347	0.60913	263230000	134110000	129120000
C9JA08	60S ribosomal export protein NMD3	NMD3	468	RKNVNIYRDSAIPVESDTDDEGAPRISLAEM	DSAIPVES(1)DT(1)DDEGAPR	1	1.0605	0.71442	0.92972	1.1687	1.0008	1.0181	0.907419	0.713849	0.913191	S	2	611	___1	5.42948e-31	138.05	138.05	129.62	-0.37028	101990000	49148000	52845000
C9JKI3	Caveolin	CAV1	6	__________MADELSEKQVYDAHTKEIDLV	ADELS(1)EKQVYDAHTK	1	0.91358	1.2629	1.0857	0.9342	1.0788	1.022	0.977928	1.17065	1.06233	S	3	627	___1	5.52071e-74	194.51	185.41	194.51	0.45873	110430000	56261000	54168000
C9JVY5	A-kinase anchor protein 2	AKAP2	201	SQPRDALGDSLQVPVSPSSTTSSRCSSRDGE	DALGDSLQVPVS(0.954)PS(0.016)S(0.005)T(0.006)T(0.006)S(0.006)S(0.007)R	0.953906	4.7393	1.2236	1.2372	1.0427	1.1644	1.0512	4.54522	1.05084	1.17694	S	3	638	___1	0.000130511	51.398	51.398	51.398	0.28685	20726000	5740800	14986000
Q13428	Treacle protein	TCOF1	1378	KKKKLGAGEGGEASVSPEKTSTTSKGKAKRD	KLGAGEGGEAS(0.007)VS(0.982)PEKT(0.007)S(0.001)T(0.001)T(0.001)SK	0.982085	0.85256	0.9514	0.90049	0.94691	1.0156	1.0524	0.90036	0.936786	0.855654	S	3	2574;737	___1	2.40576e-85	192.62	178.07	88.001	0.21427	225320000	117680000	107640000
Q13428	Treacle protein	TCOF1	381	GKTSQVGAASAPAKESPRKGAAPAPPGKTGP	TSQVGAAS(0.005)APAKES(0.995)PR	0.994851	0.73556	0.96571	0.8282	0.94691	1.0156	1.0524	0.7768	0.950876	0.786963	S	3	2574;737	___1	1.53283e-20	124.2	98.837	123.14	-0.03934	129510000	70890000	58620000
Q13428	Treacle protein	TCOF1	156	HPATGKTVANLLSGKSPRKSAEPSANTTLVS	TVANLLS(0.207)GKS(0.793)PR	0.792939	1.0446	NaN	0.92732	0.94691	1.0156	1.0524	1.10317	NaN	0.881148	S	3	2574;737	___1	0.000882058	53.377	34.705	51.695	0.15821	12309000	5868200	6440900
E7EX73	Eukaryotic translation initiation factor 4 gamma 1	EIF4G1	1022	RGDRLDRARTPATKRSFSKEVEERSRERPSQ	S(0.998)FS(0.002)KEVEER	0.998366	0.89013	1.0028	0.72888	1.0089	1.0014	0.96737	0.882278	1.0014	0.753466	S	2	2465;740	___1	3.51326e-33	155.26	117.55	144.7	0.22352	122210000	64235000	57970000
E7EX73	Eukaryotic translation initiation factor 4 gamma 1	EIF4G1	1024	DRLDRARTPATKRSFSKEVEERSRERPSQPE	SFS(1)KEVEER	0.999994	0.81002	0.78891	0.85259	1.0089	1.0014	0.96737	0.802874	0.787807	0.881348	S	2	2465;740	___1	1.16593e-17	128.85	100.83	125.54	0.88003	174430000	94968000	79463000
E7EX73	Eukaryotic translation initiation factor 4 gamma 1	EIF4G1	1433	SVTAFFKWLREAEEESDHN____________	WLREAEEES(1)DHN	1	0.94254	1.3587	1.0572	1.0089	1.0014	0.96737	0.934225	1.3568	1.09286	S	3	2465;740	___1	1.35524e-16	121.31	120.66	84.753	0.03455	96666000	47736000	48930000
E7EVA0	Microtubule-associated protein;Microtubule-associated protein 4	MAP4	297	ALATKTEVALAKDMESPTKLDVTLAKDMQPS	DMES(0.971)PT(0.029)KLDVTLAK	0.971019	0.99767	0.98897	0.97907	1.0022	0.9271	1.0261	0.99548	1.06673	0.954166	S	2	741	___1	6.9634e-10	98.943	62.984	98.943	-2.1783	63676000	33104000	30573000
E7EVA0	Microtubule-associated protein;Microtubule-associated protein 4	MAP4	653	FMISPETVTGTGKKCSLPAEEDSVLEKLGER	KCS(1)LPAEEDSVLEK	0.999989	0.96505	0.74009	0.8053	1.0022	0.9271	1.0261	0.962932	0.798285	0.784816	S	3	741	___1	6.25939e-06	60.528	48.914	60.528	0.39092	23743000	13600000	10144000
E7EX17	Eukaryotic translation initiation factor 4B	EIF4B	406	LDEPKLERRPRERHPSWRSEETQERERSRTG	ERHPS(1)WRS(0.999)EET(0.001)QER	1	0.88227	1.4513	NaN	0.91281	0.91696	0.95361	0.966543	1.58273	NaN	S	3	749	___1	3.24224e-09	111.66	79.905	111.66	2.1842	39282000	19121000	20161000
E7EXA6	Chromosome transmission fidelity protein 18 homolog	CHTF18	871	AEASARVENSPQVDGSPPGLEGLLGGIGEKG	VENS(0.101)PQVDGS(0.899)PPGLEGLLGGIGEK	0.899	0.73334	NaN	0.98359	0.97085	1.1493	0.77613	0.755359	NaN	1.2673	S	3	752	___1	3.36587e-06	60.728	60.728	60.728	0.89829	5239600	3337000	1902600
F8VZJ2	Nascent polypeptide-associated complex subunit alpha;Nascent polypeptide-associated complex subunit alpha, muscle-specific form	NACA	87	SNIQENTQTPTVQEESEEEEVDETGVEVKDI	VQGEAVSNIQENTQTPTVQEES(1)EEEEVDETGVEVK	0.999995	0.98243	0.97819	0.93236	0.9985	1.0107	0.93014	0.983906	0.967834	1.00239	S	3	753	___1	9.8645e-208	261.73	243.29	261.73	-0.07715	437910000	220840000	217070000
E9PDI4	Ladinin-1	LAD1	370	LQVKIPSKEEEADMSSPTQRTYSSSLKRSSP	IPSKEEEADMS(0.064)S(0.892)PT(0.044)QR	0.891548	NaN	1.2374	1.2074	0.94104	0.93596	0.98265	NaN	1.32207	1.22872	S	3	758	___1	3.16498e-09	86.748	74.122	86.748	0.059259	37577000	17461000	20116000
E9PG73	Peptidyl-prolyl cis-trans isomerase G	PPIG	382	KGDKSELNEIKENQRSPVRVKERKITDHRNV	SELNEIKENQRS(1)PVR	0.999998	NaN	0.74965	0.90686	1.0274	1.0567	0.8969	NaN	0.709426	1.0111	S	3	769	___1	7.58135e-06	59.9	59.9	59.9	0.016597	20491000	12033000	8457800
E9PGZ1		CALD1	196	DKEKEEEEEEKPKRGSIGENQIKDEKIKKDK	RGS(1)IGENQIKDEK	1	1.0103	0.77886	0.77423	0.95564	1.0002	0.79274	1.0572	0.778704	0.976651	S	3	774	___1	3.70369e-24	133.52	133.52	133.52	0.86098	53148000	30079000	23069000
Q9NYF8	Bcl-2-associated transcription factor 1	BCLAF1	177	QEKQTKKAEGEPQEESPLKSKSQEEPKDTFE	KAEGEPQEES(1)PLK	1	0.78225	0.87065	0.93267	1.038	0.98103	0.97516	0.753613	0.887486	0.956428	S	3	3875;794	___1	3.9327e-197	280.01	280.01	61.265	-0.31154	288540000	153620000	134920000
Q9NYF8	Bcl-2-associated transcription factor 1	BCLAF1	385	RAEGEWEDQEALDYFSDKESGKQKFNDSEGD	GRAEGEWEDQEALDYFS(1)DKESGK	0.999658	1.0633	1.0851	1.0928	1.038	0.98103	0.97516	1.02437	1.10608	1.12064	S	3	3875;794	___1	6.83134e-86	197.08	187.11	141.84	-0.0036517	114370000	57502000	56866000
Q9NYF8	Bcl-2-associated transcription factor 1	BCLAF1	531	HKNLDAREKSTFREESPLRIKMIASDSHRPE	STFREES(1)PLRIK	0.999994	0.8348	0.88282	1.0106	1.038	0.98103	0.97516	0.804239	0.899891	1.03634	S	3	3875;794	___1	3.1775e-11	109.79	98.738	85.976	0.56664	133320000	67872000	65444000
Q9NYF8	Bcl-2-associated transcription factor 1	BCLAF1	397	DYFSDKESGKQKFNDSEGDDTEETEDYRQFR	FNDS(1)EGDDTEETEDYR	1	1.0734	2.11	1.2914	1.038	0.98103	0.97516	1.0341	2.1508	1.3243	S	2	3875;794	___1	2.6689e-108	238.83	216.95	238.83	-1.1351	187840000	83437000	104400000
Q9NYF8	Bcl-2-associated transcription factor 1	BCLAF1	658	STRQKSPEIHRRIDISPSTLRKHTRLAGEER	IDIS(0.999)PS(0.001)T(0.001)LR	0.998896	0.91565	0.97223	1.0577	1.038	0.98103	0.97516	0.882129	0.99103	1.08464	S	2	3875;794	___1	6.60851e-05	81.017	52.812	81.017	0.70762	14253000	7254600	6998300
Q9NYF8	Bcl-2-associated transcription factor 1	BCLAF1	512	PEQVKSEKLKDLFDYSPPLHKNLDAREKSTF	LKDLFDY(0.001)S(0.999)PPLHK	0.999143	0.88921	0.93139	0.91953	1.038	0.98103	0.97516	0.856657	0.9494	0.942953	S	3	3875;794	___1	0.000558065	49.049	49.049	42.813	0.85399	13810000	7457200	6352600
Q9NYF8	Bcl-2-associated transcription factor 1	BCLAF1	290	GSVGNGSSRYSPSQNSPIHHIPSRRSPAKTI	YSPS(0.001)QNS(0.999)PIHHIPS(0.617)RRS(0.383)PAK	0.998709	1.0826	0.76097	0.7721	1.038	0.98103	0.97516	1.04297	0.775685	0.791767	S	4	3875;794	___1	5.31054e-26	121.86	115.43	109.26	0.46511	355070000	189250000	165820000
E9PM92	Small acidic protein	C11orf58;SMAP	15	_MSAARESHPHGVKRSASPDDDLGSSNWEAA	ES(0.03)HPHGVKRS(0.919)AS(0.922)PDDDLGS(0.066)S(0.063)NWEAADLGNEER	0.918637	0.91373	1.0487	1.1027	1.0406	0.95011	1.0341	0.87808	1.10377	1.06634	S	4	806	___1	1.7397e-216	278.98	278.98	91.1	-0.20626	323640000	162370000	161270000
E9PM92	Small acidic protein	C11orf58;SMAP	17	SAARESHPHGVKRSASPDDDLGSSNWEAADL	S(0.018)AS(0.982)PDDDLGSSNWEAADLGNEERK	0.982435	0.88446	1.0222	1.0716	1.0406	0.95011	1.0341	0.849952	1.07588	1.03626	S	3	806	___1	1.7397e-216	278.98	278.98	146.45	0.38561	353750000	176690000	177060000
Q8N6H7	ADP-ribosylation factor GTPase-activating protein 2	ARFGAP2	146	TDLWIDNMSSAVPNHSPEKKDSDFFTEHTQP	HGTDLWIDNMS(0.022)S(0.057)AVPNHS(0.921)PEKK	0.921179	0.90188	NaN	0.86857	1.2281	1.1668	1.0674	0.73437	NaN	0.813725	S	4	3113;809	___1	9.25251e-05	47.237	47.237	47.237	0.38232	13978000	7391100	6586400
F8VPD4	CAD protein;Glutamine-dependent carbamoyl-phosphate synthase;Aspartate carbamoyltransferase;Dihydroorotase	CAD	1796	LPDGRFHLPPRIHRASDPGLPAEEPKEKSSR	IHRAS(1)DPGLPAEEPKEK	1	0.80456	1.0005	1.02	1.0271	1.0199	1.0204	0.783332	0.980979	0.999608	S	4	868	___1	1.16732e-08	81.884	81.884	80.412	-0.194	133480000	69286000	64197000
F8W6I7	Heterogeneous nuclear ribonucleoprotein A1;Heterogeneous nuclear ribonucleoprotein A1, N-terminally processed	HNRNPA1	6	__________MSKSESPKEPEQLRKLFIGGL	SES(1)PKEPEQLR	1	0.92478	0.91504	0.90161	0.94751	0.93995	0.98151	0.976011	0.973499	0.918595	S	3	886	___1	1.7948e-104	218.12	218.12	204.13	0.67193	1226400000	654120000	572250000
Q14157	Ubiquitin-associated protein 2-like	UBAP2L	609	QRSTQTRRYPSSISSSPQKDLTQAKNGFSSV	RYPSSISS(0.004)S(0.996)PQKDLTQAK	0.996251	0.97739	1.0044	0.97414	0.96085	0.96148	0.98805	1.01721	1.04464	0.985922	S	3	2625;888	___1	2.00986e-31	134.58	125.65	134.58	0.097689	84000000	44326000	39674000
F8W7E0		CAST	11	_____MSQPGQKPAASPRPRRAAAARRTHEH	SQPGQKPAAS(1)PRPR	0.999873	1.1627	1.3243	1.4147	0.95513	0.93845	1.0112	1.21732	1.41116	1.39903	S	3	890	___1	3.34154e-05	56.959	44.126	48.053	0.6195	32270000	14622000	17648000
F8W9J4	Dystonin	DST	7401	RAGSKAGSRASSRRGSDASDFDISEIQSVCS	RGS(0.995)DAS(0.995)DFDIS(0.008)EIQS(0.002)VCSDVETVPQTHRPTPR	0.99465	1.1532	1.1812	0.99563	1.002	0.96759	0.69631	1.1509	1.22077	1.42987	S	4	894	___1	7.65734e-29	118.68	114.53	59.211	-0.30808	77828000	38240000	39588000
F8WF45	TATA element modulatory factor	TMF1	344	FSVQSLDSRSVSEINSDDELSGKGYALVPII	SVSEINS(0.999)DDELS(0.001)GK	0.99933	NaN	1.1961	1.0843	1.0314	0.96804	NaN	NaN	1.23559	NaN	S	2	903	___1	3.41326e-19	125.22	114.29	125.22	-0.29738	14834000	6876100	7958200
G5E9E7	Tight junction protein ZO-1	TJP1	1541	YQINNISTVPKAIPVSPSAVEEDEDEDGHTV	AIPVS(0.981)PS(0.019)AVEEDEDEDGHTVVATAR	0.980555	1.2063	NaN	0.99306	0.9354	1.0291	1.0124	1.28961	NaN	0.980897	S	3	913	___1	1.04319e-05	55.413	34.095	49.486	-0.87524	9434500	5367300	4067300
G5E9E7	Tight junction protein ZO-1	TJP1	129	KKVQIPVSRPDPEPVSDNEEDSYDEEIHDPR	VQIPVSRPDPEPVS(1)DNEEDS(0.991)Y(0.009)DEEIHDPR	0.999955	0.91622	1.5465	0.80252	0.9354	1.0291	1.0124	0.979495	1.50277	0.792691	S	4	913	___1	1.37502e-20	107.6	98.998	107.6	-0.32778	533660000	254990000	278670000
P07910	Heterogeneous nuclear ribonucleoproteins C1/C2	HNRNPC	260	DETNVKMESEGGADDSAEEGDLLDDDDNEDR	MESEGGADDS(1)AEEGDLLDDDDNEDRGDDQLELIKDDEK	1	0.85825	0.99716	1.0081	0.989865	0.975415	0.908165	0.867037	1.02229	1.11004	S	4	1612;920	___1	2.661e-182	245.12	238.2	245.12	-0.30473	542370000	259610000	282760000
G3V5R9	Kinesin light chain 1	KLC1	521	VAEVLNDPENMEKRRSRESLNVDVVKYESGP	S(1)RES(1)LNVDVVK	1	NaN	0.95434	0.96882	1.0034	0.95176	1.0033	NaN	1.00271	0.965633	S	2	926	___1	0.00200351	50.207	20.867	44.616	1.0182	14263000	6852600	7409900
G3V5R9	Kinesin light chain 1	KLC1	524	VLNDPENMEKRRSRESLNVDVVKYESGPDGG	S(1)RES(1)LNVDVVK	1	NaN	0.95434	0.96882	1.0034	0.95176	1.0033	NaN	1.00271	0.965633	S	2	926	___1	0.00200351	50.207	20.867	44.616	1.0182	14263000	6852600	7409900
G3V5V3	Nuclear export mediator factor NEMF	NEMF	375	QTNHVTMLLRNPYLLSEEEDDDVDGDVNVEK	NPYLLS(1)EEEDDDVDGDVNVEKNETEPPKGK	1	1.245	1.0598	1.0587	0.84554	0.98816	0.83667	1.47243	1.0725	1.26537	S	3	927	___1	8.88162e-29	119.36	109.3	119.36	-0.52623	51723000	26532000	25191000
P31943	Heterogeneous nuclear ribonucleoprotein H;Heterogeneous nuclear ribonucleoprotein H, N-terminally processed;Heterogeneous nuclear ribonucleoprotein H2	HNRNPH1;HNRNPH2	104	NNVEMDWVLKHTGPNSPDTANDGFVRLRGLP;NSVEMDWVLKHTGPNSPDTANDGFVRLRGLP	HT(0.002)GPNS(0.998)PDTANDGFVR	0.997858	0.82014	0.97784	0.82318	0.977005	1.0314	0.95726	0.839443	0.948071	0.859934	S	3	2236;942	___1	8.76486e-37	146.18	132.35	146.18	0.6452	147810000	77580000	70233000
H0Y612	E3 ubiquitin-protein ligase TRIM33	TRIM33	866	PEFEQEEDDGEVTEDSDEDFIQPRRKRLKSD	TFAPLPEFEQEEDDGEVT(0.001)EDS(0.999)DEDFIQPR	0.999469	1.1619	0.87071	0.88304	NaN	0.92849	0.92029	NaN	0.93777	0.959524	S	3	952	___1	5.51598e-50	147.27	147.27	147.27	-0.73858	33283000	16480000	16802000
Q15149	Plectin	PLEC	4642	RTGSRTGSRAGSRRGSFDATGSGFSMTFSSS	RGS(0.999)FDAT(0.001)GSGFSMTFSSSSYSSSGYGR	0.999028	1.1252	1.1063	1.0568	1.1441	1.2115	1.1553	0.983481	0.913165	0.914741	S	3	2693;971	___1	9.3737e-111	199.48	194.43	199.48	-1.5473	180660000	84930000	95726000
Q15149	Plectin	PLEC	4386	DMLSGNAGGFRSRSSSVGSSSSYPISPAVSR	S(0.006)S(0.006)S(0.989)VGSSSSYPISPAVSR	0.98885	1.0659	1.6016	1.1719	1.1441	1.2115	1.1553	0.931649	1.322	1.01437	S	2	2693;971	___1	1.14903e-78	200.13	180.24	200.13	-0.13915	199160000	88085000	111070000
H0YM23	Ankyrin repeat domain-containing protein 17	ANKRD17	2285	NDSSAQSVSSGVRAPSPAPSSVPLGSEKPSN	APS(0.999)PAPSSVPLGSEKPSNVSQDR	0.999361	NaN	1.3036	1.4739	0.99457	1.1466	1.0219	NaN	1.13693	1.44231	S	3	990	___1	0.0001025	47.237	38.528	46.404	0.19111	10359000	4290100	6068900
H0YNJ9		DUT	11	_____MPCSEETPAISPSKRARPAEVGGMQL	PCSEETPAIS(0.896)PS(0.104)KR	0.895681	0.92126	1.0592	0.90778	1.0454	1.0532	0.92843	0.881251	1.0057	0.977758	S	3	998	___1	1.72617e-26	136.35	130.07	111.01	0.43367	114770000	62354000	52418000
H3BLV9	SRSF protein kinase 1	SRPK1	67	HSESDLPEQEEEILGSDDDEQEDPNDYCKGG	GSAPHSESDLPEQEEEILGS(1)DDDEQEDPNDYCKGGYHLVK	1	0.88966	0.92228	0.99011	0.97295	0.86084	0.74162	0.914394	1.07137	1.33506	S	4	1001	___1	2.7207e-117	200.48	200.48	200.48	-0.13578	534590000	267500000	267090000
P14618	Pyruvate kinase;Pyruvate kinase PKM	PKM	37	MADTFLEHMCRLDIDSPPITARNTGIICTIG	LDIDS(0.914)PPIT(0.086)AR	0.914144	0.84174	1.2031	1.0555	0.98321	1.00062	1.09339	0.856114	1.20235	0.965346	S	2	1025;1727	___1	0.00069639	66.498	52.24	66.498	0.85543	5092100	2373000	2719100
P18583	Protein SON	SON	1556	IAKEMEHNTVCAAGTSPVGEIGEEKILPTSE	EMEHNTVCAAGT(0.147)S(0.853)PVGEIGEEK	0.853151	1.199	1.0358	NaN	0.98058	1.01	0.89306	1.22275	1.02554	NaN	S	3	1041;1778	___1	9.87669e-19	111.5	111.5	111.5	-0.20171	48986000	24576000	24410000
Q8WUD4	Coiled-coil domain-containing protein 12	CCDC12	165	LASAVDAATEQKTCDSD______________	LKGQEDSLASAVDAATEQKTCDS(1)D	1	0.96552	1.0492	1.0155	NaN	0.98371	0.99783	NaN	1.06657	1.01771	S	3	1086	___1	2.4172e-168	247.62	247.62	247.62	-0.93485	247820000	123340000	124480000
J3KT51	Hematological and neurological expressed 1 protein;Hematological and neurological expressed 1 protein, N-terminally processed	HN1	87	GGREDLESSGLQRRNSSEASSGDFLDLKVSV	RNS(0.911)S(0.049)EAS(0.02)S(0.02)GDFLDLK	0.910806	1.005	NaN	0.92414	0.976	0.95524	0.91423	1.02971	NaN	1.01084	S	2	1095	___1	5.15727e-11	101.49	98.175	72.433	-0.24163	23241000	11773000	11468000
J3KTD8		CBFB	46	CRDGRSEIARRQQDPSPGSNLGGGDDLKLR_	RQQDPS(0.956)PGS(0.044)NLGGGDDLKLR	0.95587	0.93802	1.1213	1.0264	0.96819	0.92477	0.95841	0.968839	1.21252	1.07094	S	3	1097	___1	9.28456e-06	65.213	65.213	65.213	0.54383	10382000	4973200	5408400
J3KTL2	Serine/arginine-rich splicing factor 1	SRSF1	199	EGETAYIRVKVDGPRSPSYGRSRSRSRSRSR	VKVDGPRS(1)PS(0.987)Y(0.013)GR	0.999828	0.96601	0.78663	0.78494	0.96212	0.9912	0.97522	1.00404	0.793614	0.804885	S	2	1099	___1	5.56111e-17	121.32	121.32	57.159	-0.48427	3595400000	1943800000	1651600000
M0R165	Epidermal growth factor receptor substrate 15-like 1	EPS15L1	255	PSHGSVSSLNSTGSLSPKHSLKQTQPTVNWV	STPSHGSVSSLNST(0.001)GS(0.041)LS(0.958)PK	0.957997	1.1352	1.139	1.0819	0.92016	1.0872	1.031	1.2337	1.04765	1.04937	S	3	1171	___1	2.01427e-12	93.093	82.897	93.093	0.63151	31982000	16044000	15938000
O00264	Membrane-associated progesterone receptor component 1	PGRMC1	181	HVGKLLKEGEEPTVYSDEEEPKDESARKND_	LLKEGEEPTVYS(1)DEEEPKDESAR	1	0.90827	0.88392	0.91335	1.0249	0.99538	1.0016	0.886204	0.888023	0.911891	S	3	1190	___1	6.4722e-272	305.64	305.64	302.39	-0.73813	2041700000	1059800000	981880000
O00264	Membrane-associated progesterone receptor component 1	PGRMC1	57	LYKIVRGDQPAASGDSDDDEPPPLPRLKRRD	IVRGDQPAASGDS(1)DDDEPPPLPR	0.999902	1.0518	1.0241	1.0536	1.0249	0.99538	1.0016	1.02625	1.02885	1.05192	S	3	1190	___1	8.0382e-40	151.28	142.4	130.46	-0.70146	54755000	26556000	28199000
O00410	Importin-5	IPO5	652	KPEVALLDTQDMENMSDDDGWEFVNLGDQQS	TASIKPEVALLDT(0.002)QDMENMS(0.998)DDDGWEFVNLGDQQSFGIK	0.997826	0.87122	1.1573	1.1351	1.0415	0.96213	0.99187	0.836505	1.20285	1.1444	S	4	1198	___1	2.87947e-22	104.78	100.74	104.78	-0.16709	30403000	15236000	15166000
O00567	Nucleolar protein 56	NOP56	519	SKPKKKKSFSKEELMSSDLEETAGSTSIPKR	SFSKEELMS(1)S(1)DLEETAGSTSIPKR	0.999949	0.9697	NaN	0.97389	0.97049	0.93978	0.89615	0.999186	NaN	1.08675	S	3	1211	___1	7.8577e-47	146.78	140.07	146.78	-0.83003	274760000	146870000	127890000
O14497	AT-rich interactive domain-containing protein 1A	ARID1A	363	AASGGAQQRSHHAPMSPGSSGGGGQPLARTP	S(0.001)HHAPMS(0.992)PGS(0.006)S(0.001)GGGGQPLAR	0.991727	0.88052	NaN	1.2343	0.91258	0.9671	0.78258	0.964869	NaN	1.57722	S	3	1219	___1	3.83739e-05	59.512	59.512	59.512	-0.28896	10862000	5471800	5389900
O14545	TRAF-type zinc finger domain-containing protein 1	TRAFD1	415	VTEGIPRLDSQPQETSPELPRRRVRHQGDLS	LDSQPQET(0.004)S(0.996)PELPR	0.996188	NaN	1.066	0.96414	0.99428	0.91913	0.9367	NaN	1.15979	1.02929	S	2	1220	___1	3.93677e-26	131.86	109.8	131.86	-0.24394	31165000	16340000	14826000
O14646	Chromodomain-helicase-DNA-binding protein 1	CHD1	1677	SDWQMDHRASSSGPRSPLDQRSPYGSRSPFE	ASS(0.001)S(0.029)GPRS(0.969)PLDQR	0.96939	0.86705	1.2247	1.0022	1.1419	1.0131	1.0427	0.759305	1.20886	0.961158	S	3	1224	___1	0.000137471	65.943	50.125	60.918	-1.1894	15041000	7694300	7346900
O14737	Programmed cell death protein 5	PDCD5	119	EKTTTVKFNRRKVMDSDEDDDY_________	RKVMDS(1)DEDDDY	1	0.74678	1.3192	1.591	0.93478	0.93529	0.96329	0.798883	1.41047	1.65163	S	2	1226	___1	8.70965e-17	120.14	120.14	120.14	-0.16482	37354000	18322000	19032000
O43395	U4/U6 small nuclear ribonucleoprotein Prp3	PRPF3	619	WDEQTSNTKGDDDEESDEEAVKKTNKCVLVW	WDEQT(0.023)S(0.097)NT(0.015)KGDDDEES(0.866)DEEAVKK	0.865642	NaN	0.83771	1.0664	0.92021	0.99951	0.98155	NaN	0.838121	1.08644	S	3	1300	___1	1.32284e-08	77.873	77.873	77.873	-1.3007	25261000	14313000	10949000
O43399	Tumor protein D54	TPD52L2	12	____MDSAGQDINLNSPNKGLLSDSMTDVPV	MDSAGQDINLNS(0.998)PNKGLLS(0.001)DSMTDVPVDTGVAAR	0.998274	1.0758	1.0998	1.1395	1.0326	1.0214	1.0256	1.04184	1.07676	1.11106	S	3	1302	___1	3.50369e-20	105.49	100.28	97.138	-0.0056756	25246000	12235000	13011000
O43815	Striatin	STRN	245	VLDNFKFLESAAADFSDEDEDDDVDGREKSV	FLESAAADFS(1)DEDEDDDVDGREK	1	0.95694	1.2115	1.1563	0.95734	1.0973	0.92783	0.999582	1.10407	1.24624	S	3	1321	___1	2.17567e-91	198.09	184.84	190.93	-0.74868	73758000	36286000	37472000
O43847	Nardilysin	NRD1	94	ARLGADESEEEGRRGSLSNAGDPEIVKSPSD	LGADES(0.088)EEEGRRGS(0.897)LS(0.015)NAGDPEIVK	0.896902	NaN	0.37609	0.9569	0.98435	1.081	1.0372	NaN	0.347909	0.92258	S	3	1324	___1	7.78845e-10	80.52	69.103	80.52	-0.90251	25440000	14368000	11072000
O60256	Phosphoribosyl pyrophosphate synthase-associated protein 2	PRPSAP2	227	GEAQDAESDLVDGRHSPPMVRSVAAIHPSLE	LGIAVIHGEAQDAESDLVDGRHS(1)PPMVR	0.999818	0.93987	0.97836	1.1027	0.8902	0.96248	1.0124	1.0558	1.0165	1.08919	S	4	1331	___1	2.1852e-21	114	114	93.295	-0.36177	33715000	16483000	17231000
O60341	Lysine-specific histone demethylase 1A	KDM1A	166	LPPPPPQAPPEEENESEPEEPSGVEGAAFQS	KLPPPPPQAPPEEENES(0.999)EPEEPS(0.001)GVEGAAFQSR	0.99948	0.95357	1.0723	0.96164	0.98117	1.0374	1.1144	0.97187	1.03364	0.862922	S	4	1335	___1	2.28291e-07	73.17	67.74	73.17	-0.71633	76129000	34313000	41816000
O60664	Perilipin-3	PLIN3	130	EKVLADTKELVSSKVSGAQEMVSSAKDTVAT	ELVS(0.03)S(0.03)KVS(0.936)GAQEMVS(0.001)S(0.001)AK	0.936112	0.52527	NaN	0.79918	1.034	1.0396	1.0355	0.507998	NaN	0.771782	S	3	1347	___1	1.00638e-05	62.684	62.684	62.684	0.28383	8803500	4517800	4285700
Q5QPK2	Dolichol-phosphate mannosyltransferase subunit 1	DPM1	9	_______MASLEVSRSPRRSRRELEVRSPRQ	ASLEVS(0.179)RS(0.821)PR	0.820697	1.2545	1.1271	1.2688	0.95222	1.0971	1.0199	1.31745	1.02734	1.24404	S	2	1353	___1	2.74414e-05	84.479	68.59	74.962	0.17292	47804000	20044000	27760000
O60763	General vesicular transport factor p115	USO1	942	LKDLGHPVEEEDELESGDQEDEDDESEDPGK	LKDLGHPVEEEDELES(1)GDQEDEDDES(1)EDPGKDLDHI	1	1.0588	0.97285	1.0048	0.97263	1.0066	1.0052	1.08859	0.966471	0.999602	S	4	1354	___1	0	406.95	396.46	71.908	0.015968	2426200000	1158200000	1268000000
O60763	General vesicular transport factor p115	USO1	952	EDELESGDQEDEDDESEDPGKDLDHI_____	LKDLGHPVEEEDELES(1)GDQEDEDDES(1)EDPGKDLDHI	1	NaN	1.1167	1.2572	0.97263	1.0066	1.0052	NaN	1.10938	1.2507	S	4	1354	___1	3.10751e-08	73.916	69.294	71.908	0.015968	97106000	45932000	51175000
O60832	H/ACA ribonucleoprotein complex subunit 4	DKC1	494	AKAGLESGAEPGDGDSDTTKKKKKKKKAKEV	AGLESGAEPGDGDS(0.928)DT(0.036)T(0.036)KK	0.927559	0.93751	0.79039	0.91108	1.0583	1.0516	0.95627	0.885864	0.751607	0.952743	S	2	1359	___1	9.10065e-41	153.21	114.84	127.97	1.9503	98491000	50532000	47959000
O60832	H/ACA ribonucleoprotein complex subunit 4	DKC1	513	KKKKKKKKAKEVELVSE______________	AKEVELVS(1)E	1	0.94499	1.034	0.99112	1.0583	1.0516	0.95627	0.892932	0.983264	1.03644	S	2	1359	___1	8.1659e-70	193.83	169.84	179.57	0.52712	54008000	27054000	26954000
O75152	Zinc finger CCCH domain-containing protein 11A	ZC3H11A	290	LVRLSLTERLGKRKFSAGGDSDPPLKRSLAQ	KFS(0.985)AGGDS(0.015)DPPLKR	0.98476	0.80458	0.78202	0.77994	NaN	1.2596	0.81302	NaN	0.620848	0.959312	S	3	1373	___1	3.15735e-06	66.022	66.022	63.827	0.73797	26445000	15376000	11068000
O75351	Vacuolar protein sorting-associated protein 4B	VPS4B	102	VKEGQPSPADEKGNDSDGEGESDDPEKKKLQ	EGQPS(0.019)PADEKGNDS(0.966)DGEGES(0.015)DDPEK	0.96613	0.91822	0.98343	0.96765	1.0133	0.99887	0.95801	0.906168	0.984543	1.01006	S	3	1382	___1	1.72878e-06	59.228	48.898	47.429	-1.3172	52347000	26372000	25975000
O75396	Vesicle-trafficking protein SEC22b	SEC22B	137	TKKLYIDSCARRNLGSINTELQDVQRIMVAN	NLGS(1)INTELQDVQR	0.99999	1.018	NaN	1.1374	1.0921	1.1702	1.0149	0.932149	NaN	1.1207	S	2	1389	___1	1.44937e-19	127.71	127.71	127.71	-0.092393	8191400	4253700	3937700
O75410	Transforming acidic coiled-coil-containing protein 1	TACC1	276	KASYHFSPEELDENTSPLLGDARFQKSPPDL	ASYHFSPEELDENT(0.076)S(0.924)PLLGDAR	0.924241	0.7523	0.75803	NaN	NaN	1.1254	0.92133	NaN	0.673565	NaN	S	3	1390	___1	4.28751e-09	85.737	79.161	72.569	-0.28792	10824000	5754200	5069900
O75643	U5 small nuclear ribonucleoprotein 200 kDa helicase	SNRNP200	225	EEGDEDVYGEVREEASDDDMEGDEAVVRCTL	EEAS(1)DDDMEGDEAVVR	1	NaN	0.99684	0.94174	0.9616	0.94956	0.98592	NaN	1.04979	0.955189	S	2	1409	___1	5.12717e-19	121.31	106.89	121.31	-0.42691	15136000	7264900	7870700
O75717	WD repeat and HMG-box DNA-binding protein 1	WDHD1	868	SQPRFRNQVEEDAEDSGEADDEEKPEIHKPG	NQVEEDAEDS(1)GEADDEEKPEIHKPGQNSFSK	1	NaN	0.89214	0.94879	1.3295	1.5876	0.94467	NaN	0.561943	1.00436	S	4	1413	___1	9.15285e-21	109.09	109.09	109.09	-0.26439	47960000	25211000	22749000
O75822	Eukaryotic translation initiation factor 3 subunit J	EIF3J	11	_____MAAAAAAAGDSDSWDADAFSVEDPVR	AAAAAAAGDS(0.855)DS(0.145)WDADAFSVEDPVRK	0.855018	0.85896	1.1039	1.1415	0.92067	0.84495	1.1184	0.932973	1.30647	1.02065	S	3	1418	___1	1.90883e-92	194.27	181.95	194.27	-0.67871	57373000	27728000	29645000
O76021	Ribosomal L1 domain-containing protein 1	RSL1D1	361	KKRGRGKAQVKATNESEDEIPQLVPIGKKTP	ATNES(1)EDEIPQLVPIGK	0.999969	1.0076	1.0354	1.029	1.0098	0.9551	0.97213	0.997821	1.08408	1.0585	S	2	1430	___1	1.9941e-177	266.28	248.26	255.93	-0.44964	316770000	155790000	160990000
O94826	Mitochondrial import receptor subunit TOM70	TOMM70A	91	GLKRNSERKTPEGRASPAPGSGHPEGPGAHL	AS(0.998)PAPGS(0.002)GHPEGPGAHLDMNSLDR	0.998057	1.1167	1.16	1.1292	1.0534	0.97357	0.96194	1.06009	1.19149	1.17388	S	3	1440	___1	1.11282e-05	59.158	51.159	40.994	-0.22039	75361000	37833000	37528000
O95049	Tight junction protein ZO-3	TJP3	346	SPRLRRESSVDSRTISEPDEQRSELPRESSY	T(0.001)IS(0.999)EPDEQRSELPR	0.998793	1.0489	1.7873	1.1919	0.96618	0.98222	1.0022	1.08562	1.81965	1.18928	S	3	1451	___1	2.95011e-06	67.605	57.12	67.605	1.3293	15156000	6901400	8254800
O95218	Zinc finger Ran-binding domain-containing protein 2	ZRANB2	153	AVGPASILKEVEDKESEGEEEDEDEDLSKYK	EVEDKES(1)EGEEEDEDEDLSKYK	1	0.76375	0.65465	0.64892	0.9708	1.0836	0.88986	0.786722	0.604144	0.729238	S	3	1462	___1	9.15938e-09	83.283	75.386	83.283	-0.90661	47445000	23829000	23616000
O95218	Zinc finger Ran-binding domain-containing protein 2	ZRANB2	120	GFNERENVEYIEREESDGEYDEFGRKKKKYR	ENVEYIEREES(1)DGEYDEFGR	1	0.95144	0.96095	1.0041	0.9708	1.0836	0.88986	0.980058	0.886812	1.12838	S	3	1462	___1	2.63386e-58	169.91	150.8	157.83	-0.96163	311270000	157930000	153340000
O95365	Zinc finger and BTB domain-containing protein 7A	ZBTB7A	337	QMMSSVGRAGAAAGDSDEESRADDKGVMDYY	AGAAAGDS(0.81)DEES(0.188)RADDKGVMDY(0.001)Y(0.001)LK	0.810056	1.2171	NaN	1.1722	0.87389	1.0984	0.97407	1.39274	NaN	1.2034	S	4	1473	___1	1.75201e-05	48.088	40.872	48.088	-0.021414	15987000	7903200	8083700
O95400	CD2 antigen cytoplasmic tail-binding protein 2	CD2BP2	195	ARGGGKGRKGPGQPSSPQRLDRLSGLADQMV	KGPGQPS(0.15)S(0.85)PQRLDR	0.849504	0.81791	0.83423	0.87194	0.99422	0.96422	0.79035	0.822665	0.865186	1.10323	S	3	1477	___1	2.55117e-13	104.88	83.041	93.152	0.26609	153950000	87168000	66783000
O95747	Serine/threonine-protein kinase OSR1	OXSR1	339	SSGRLHKTEDGGWEWSDDEFDEESEEGKAAI	LHKTEDGGWEWS(1)DDEFDEESEEGKAAISQLR	1	0.89067	0.97717	0.88088	1.0105	1.0988	0.95417	0.881415	0.889307	0.92319	S	4	1495	___1	3.39417e-79	179.1	173.31	179.1	-0.32719	84040000	40372000	43669000
O95817	BAG family molecular chaperone regulator 3	BAG3	173	AAAQPPASHGPERSQSPAASDCSSSSSSASL	S(0.064)QS(0.936)PAASDCSSSSSSASLPSSGR	0.936191	1.1883	0.94465	1.0883	0.90954	0.88877	0.93939	1.30648	1.06287	1.15852	S	3	1503	___1	3.11923e-26	116.34	116.34	116.34	-0.47359	64947000	28187000	36760000
O96013	Serine/threonine-protein kinase PAK 4	PAK4	181	GSGGPQESSRDKRPLSGPDVGTPQPAGLASG	DKRPLS(0.999)GPDVGT(0.001)PQPAGLASGAK	0.99866	1.2025	1.3994	1.3081	1.1991	0.38844	NaN	1.00284	3.60262	NaN	S	3	1516	___1	1.67621e-08	75.174	62.978	68.461	-0.69842	29997000	13634000	16363000
P02545	Prelamin-A/C;Lamin-A/C	LMNA	390	AYRKLLEGEEERLRLSPSPTSQRSRGRASSH	LRLS(1)PS(0.965)PT(0.035)SQR	0.999957	0.94797	1.0614	1.0685	0.94569	1.0654	1.0434	1.00241	0.996246	1.02406	S	2	1540;2776	___1	4.0617e-70	189.61	168.46	175.6	-0.28447	3985800000	2066100000	1919800000
P02545	Prelamin-A/C;Lamin-A/C	LMNA	22	RRATRSGAQASSTPLSPTRITRLQEKEDLQE	SGAQASS(0.006)T(0.023)PLS(0.785)PT(0.186)R	0.784647	0.95163	0.93953	1.039	0.94569	1.0654	1.0434	1.00628	0.881857	0.995783	S	2	1540;2776	___1	3.62239e-90	211.45	198.31	149.3	0.23355	63970000	34421000	29550000
P02794	Ferritin heavy chain;Ferritin heavy chain, N-terminally processed;Ferritin	FTH1	179	SGLAEYLFDKHTLGDSDNES___________	KMGAPESGLAEYLFDKHTLGDS(1)DNES	0.999944	0.92716	0.87492	0.9257	0.90724	1.0285	0.93153	1.02196	0.850676	0.993741	S	3	1543	___1	1.8781e-109	203.11	203.11	168.51	-0.4606	752930000	390080000	362840000
P04183	Thymidine kinase, cytosolic;Thymidine kinase	TK1	13	___MSCINLPTVLPGSPSKTRGQIQVILGPM	SCINLPTVLPGS(0.82)PS(0.18)K	0.819608	1.054	0.85939	0.74938	0.93494	0.94571	0.97738	1.12735	0.908725	0.766723	S	2	1556	___1	1.44188e-14	114.31	97.678	114.31	-1.1388	16500000	9364800	7135200
P04792	Heat shock protein beta-1	HSPB1	82	AVAAPAYSRALSRQLSSGVSEIRHTADRWRV	QLS(1)SGVSEIR	0.999999	0.78323	0.91438	0.87963	0.9674	0.97584	0.98714	0.809624	0.937018	0.891089	S	2	1562	___1	3.85681e-85	205.09	160.52	205.09	1.1302	181560000	97811000	83744000
P04792	Heat shock protein beta-1	HSPB1	15	_MTERRVPFSLLRGPSWDPFRDWYPHSRLFD	GPS(1)WDPFRDWYPHSR	0.999978	0.65235	0.57212	0.74814	0.9674	0.97584	0.98714	0.674333	0.586285	0.757886	S	3	1562	___1	2.53978e-05	58.672	54.43	58.672	0.3546	6339600	3829900	2509800
P05386	60S acidic ribosomal protein P1	RPLP1	101	AAPAEEKKVEAKKEESEESDDDMGFGLFD__	VEAKKEES(1)EES(1)DDDMGFGLFD	1	1.1856	0.65867	0.79062	0.95863	0.94292	1.102	1.23676	0.698543	0.717441	S	3	1576	___1	3.3384e-258	309.33	300.14	80.061	-0.71091	9024100000	4490900000	4533100000
P05386	60S acidic ribosomal protein P1	RPLP1	104	AEEKKVEAKKEESEESDDDMGFGLFD_____	VEAKKEES(1)EES(1)DDDMGFGLFD	1	1.1158	0.75737	0.82035	0.95863	0.94292	1.102	1.16395	0.803218	0.744419	S	3	1576	___1	1.5348e-257	307.92	307.92	80.061	-0.71091	10577000000	5310100000	5266400000
P05387	60S acidic ribosomal protein P2	RPLP2	102	APAAAEEKKDEKKEESEESDDDMGFGLFD__	KEES(1)EES(1)DDDMGFGLFD	1	1.1856	0.65867	0.79062	0.96724	0.95844	0.93277	1.22576	0.687231	0.847604	S	2	1577	___1	3.3384e-258	309.33	300.14	232.98	0.43911	9045200000	4496900000	4548300000
P05387	60S acidic ribosomal protein P2	RPLP2	105	AAEEKKDEKKEESEESDDDMGFGLFD_____	KEES(1)EES(1)DDDMGFGLFD	1	1.1158	0.75737	0.82035	0.96724	0.95844	0.93277	1.15359	0.790211	0.879477	S	2	1577	___1	1.5348e-257	307.92	307.92	232.98	0.43911	10598000000	5316200000	5281500000
P05388	60S acidic ribosomal protein P0;60S acidic ribosomal protein P0-like	RPLP0;RPLP0P6	304	PAAAAAPAKVEAKEESEESDEDMGFGLFD__	VEAKEES(1)EES(1)DEDMGFGLFD	1	1.0138	0.69167	0.83439	0.99057	0.95753	0.96007	1.02345	0.722348	0.869093	S	2	1578	___1	2.5469e-160	247.89	235.51	65.808	-0.17412	1086000000	528050000	557980000
P05388	60S acidic ribosomal protein P0;60S acidic ribosomal protein P0-like	RPLP0;RPLP0P6	307	AAAPAKVEAKEESEESDEDMGFGLFD_____	VEAKEES(1)EES(1)DEDMGFGLFD	1	1.3243	0.73691	0.82534	0.99057	0.95753	0.96007	1.33691	0.769595	0.859666	S	2	1578	___1	7.4978e-139	231.93	222.65	65.808	-0.17412	1153300000	561950000	591340000
P05455	Lupus La protein	SSB	366	GKGKVQFQGKKTKFASDDEHDEHDENGATGP	FAS(1)DDEHDEHDENGATGPVKR	1	0.95912	0.94815	0.93668	1.0069	0.97464	0.97664	0.952547	0.972821	0.959084	S	4	1579	___1	2.5817e-101	199.85	189.3	199.85	-0.33654	486280000	250290000	235990000
P05783	Keratin, type I cytoskeletal 18	KRT18	42	RPVSSAASVYAGAGGSGSRISVSRSTSFRGG	SLGSVQAPS(0.001)YGARPVS(0.015)S(0.015)AAS(0.008)VYAGAGGS(0.766)GS(0.195)R	0.766327	1.0531	1.1954	NaN	1.0579	1.1748	1.075	0.995463	1.01753	NaN	S	3	1581	___1	5.17398e-14	89.559	83.464	89.559	0.83736	16281000	8113300	8167500
P06748	Nucleophosmin	NPM1	125	HISGQHLVAVEEDAESEDEEEEDVKLLSISG	LKCGSGPVHISGQHLVAVEEDAES(1)EDEEEEDVK	1	0.90206	0.91429	0.90905	0.90791	0.95789	0.96036	0.993557	0.954483	0.946572	S	4	1592	___1	0	460.6	460.6	288.56	-1.1379	9175200000	4591800000	4583400000
P06748	Nucleophosmin	NPM1	4	____________MEDSMDMDMSPLRPQNYLF	MEDS(1)MDMDMSPLRPQNYLFGCELK	0.999869	0.70531	0.98214	1.0198	0.90791	0.95789	0.96036	0.77685	1.02532	1.06189	S	3	1592	___1	4.94248e-09	79.762	72.402	79.762	-0.1288	5872700	3162500	2710100
P06748	Nucleophosmin	NPM1	70	DELHIVEAEAMNYEGSPIKVTLATLKMSVQP	TVSLGAGAKDELHIVEAEAMNY(0.013)EGS(0.981)PIKVT(0.006)LATLK	0.980804	0.96633	0.88795	0.90053	0.90791	0.95789	0.96036	1.06435	0.926985	0.9377	S	4	1592	___1	2.41853e-64	161.96	161.96	161.96	0.91411	64248000	32784000	31464000
P07900	Heat shock protein HSP 90-alpha	HSP90AA1	263	EEKESEDKPEIEDVGSDEEEEKKDGDKKKKK	ESEDKPEIEDVGS(1)DEEEEKK	1	0.89852	1.0215	0.90274	0.95983	0.97985	0.9795	0.936124	1.04251	0.921633	S	3	1610	___1	8.5668e-139	232.35	223.53	232.35	-1.0887	231570000	121420000	110150000
P08238	Heat shock protein HSP 90-beta	HSP90AB1	226	YPITLYLEKEREKEISDDEAEEEKGEKEEED	EKEIS(1)DDEAEEEKGEK	1	0.72594	0.88025	0.91844	0.97638	0.97305	0.95955	0.743502	0.90463	0.957157	S	3	1619	___1	2.6033e-197	270.35	270.35	217.42	0.68359	151760000	77192000	74564000
P08238	Heat shock protein HSP 90-beta;Putative heat shock protein HSP 90-beta 2	HSP90AB1;HSP90AB2P	255	EDKDDEEKPKIEDVGSDEEDDSGKDKKKKTK;ENKDDEEKPKIEDVGSDEEDDSGKDKKKKTK	IEDVGS(1)DEEDDSGKDK	1	0.88608	0.86939	0.86616	0.978365	0.97405	0.986325	0.905674	0.892552	0.878169	S	2	1619;2805	___1	6.0792e-197	270.94	270.94	270.94	-0.73232	1129300000	590740000	538530000
P08559	Pyruvate dehydrogenase E1 component subunit alpha, somatic form, mitochondrial;Pyruvate dehydrogenase E1 component subunit alpha, testis-specific form, mitochondrial	PDHA1;PDHA2	293	GPILMELQTYRYHGHSMSDPGVSYRTREEIQ	Y(0.001)HGHS(0.93)MS(0.068)DPGVSYR	0.930334	1.5247	NaN	1.9348	0.94506	0.9994	1.0496	1.61334	NaN	1.84337	S	3	1622	___1	4.12981e-06	67.685	57.764	67.685	0.7128	25212000	8989000	16223000
P10412	Histone H1.4	HIST1H1E	2	______________MSETAPAAPAAPAPAEK	S(0.975)ET(0.025)APAAPAAPAPAEKTPVK	0.975184	0.9161	1.1754	0.98695	0.95736	1.0215	0.99746	0.956902	1.15066	0.989463	S	3	1664	___1	2.81962e-35	135.08	135.08	91.128	0.1425	103200000	51915000	51281000
P10644	cAMP-dependent protein kinase type I-alpha regulatory subunit;cAMP-dependent protein kinase type I-alpha regulatory subunit, N-terminally processed	PRKAR1A	83	LQKAGTRTDSREDEISPPPPNPVVKGRRRRG	T(0.001)DS(0.003)REDEIS(0.996)PPPPNPVVK	0.996365	0.98484	0.9943	0.97952	1.0147	1.0637	0.99835	0.970573	0.934756	0.981139	S	3	1669	___1	7.15601e-24	120.52	106.36	110.44	0.41375	236460000	120910000	115550000
P11388	DNA topoisomerase 2-alpha	TOP2A	1106	KEAQQKVPDEEENEESDNEKETEKSDSVTDS	EAQQKVPDEEENEES(0.985)DNEKET(0.015)EK	0.98476	NaN	0.91611	0.81965	0.88189	0.96757	0.99018	NaN	0.946815	0.827779	S	3	1685	___1	2.39746e-06	69.133	63.973	69.133	-1.2953	20464000	10559000	9905700
P11717	Cation-independent mannose-6-phosphate receptor	IGF2R	2409	KSVKALSSLHGDDQDSEDEVLTIPEVKVHSG	ALS(0.001)S(0.001)LHGDDQDS(0.998)EDEVLTIPEVK	0.998027	1.1373	1.2119	1.1375	0.97811	1.1041	1.109	1.16275	1.09764	1.0257	S	3	1689	___1	7.54833e-47	148.85	148.85	148.85	-0.52414	158540000	72940000	85605000
P17096	High mobility group protein HMG-I/HMG-Y	HMGA1	102	PKKLEKEEEEGISQESSEEEQ__________	LEKEEEEGIS(1)QES(1)S(1)EEEQ	1	1.0232	0.73734	0.7715	NaN	0.93392	0.96244	NaN	0.789511	0.801608	S	2	1756	___1	0	450.73	435.96	51.193	0.79366	56445000000	29250000000	27194000000
P17096	High mobility group protein HMG-I/HMG-Y	HMGA1	103	KKLEKEEEEGISQESSEEEQ___________	LEKEEEEGIS(1)QES(1)S(1)EEEQ	1	1.1678	0.611	0.73216	NaN	0.93392	0.96244	NaN	0.654232	0.760733	S	2	1756	___1	1.1737e-234	284.45	284.45	51.193	0.79366	52868000000	27403000000	25465000000
P17096	High mobility group protein HMG-I/HMG-Y	HMGA1	36	TEKRGRGRPRKQPPVSPGTALVGSQKEPSEV	KQPPVS(0.944)PGT(0.056)ALVGSQKEPSEVPTPK	0.944351	0.99943	0.93836	1.0595	NaN	0.93392	0.96244	NaN	1.00475	1.10085	S	4	1756	___1	6.10749e-07	61.499	58.284	60.993	0.52113	17281000	8880000	8401300
P17812	CTP synthase 1;CTP synthase	CTPS1	575	RLSPRDTYSDRSGSSSPDSEITELKFPSINH	S(0.003)GS(0.113)S(0.886)S(0.997)PDS(0.002)EITELKFPSINHD	0.996901	0.91906	0.94585	0.95498	0.9841	1.0724	0.89227	0.933909	0.881994	1.07028	S	3	1766	___1	1.08085e-35	140.11	140.11	135.58	-0.12829	168290000	86815000	81479000
P18615	Negative elongation factor E	NELFE	115	EKGPVPTFQPFQRSISADDDLQESSRRPQRK	SIS(1)ADDDLQESSR	0.999965	0.80055	1.006	1.2606	0.98544	1.1245	1.0268	0.812378	0.89462	1.2277	S	2	1779	___1	1.27057e-56	180.84	158.79	180.84	-0.15719	43684000	21522000	22162000
P18669	Phosphoglycerate mutase 1;Probable phosphoglycerate mutase 4	PGAM1;PGAM4	118	TAAKHGEAQVKIWRRSYDVPPPPMEPDHPFY	S(0.958)Y(0.042)DVPPPPMEPDHPFYSNISK	0.95776	0.80811	0.88301	0.75829	0.95946	0.93852	1.0015	0.842255	0.940854	0.757154	S	3	1780	___1	4.28204e-08	77.641	77.641	69.845	-0.71098	57154000	31950000	25204000
P18754	Regulator of chromosome condensation	RCC1	11	_____MSPKRIAKRRSPPADAIPKSKKVKVS	RRS(1)PPADAIPK	1	0.87182	0.92004	0.89725	0.9891	0.96428	0.96156	0.881428	0.954121	0.933119	S	3	1781	___1	0.000719615	58.071	39.614	48.177	-0.046228	40405000	22328000	18077000
P18858	DNA ligase 1;DNA ligase	LIG1	141	KQLPKRTIQEVLEEQSEDEDREAKRKKEEEE	TIQEVLEEQS(1)EDEDREAK	1	1.0034	1.1612	1.0928	0.81836	1.3311	0.90654	1.22611	0.872361	1.20546	S	3	1783	___1	6.18487e-32	140.97	120.98	140.97	-0.24691	22972000	9944000	13028000
P19338	Nucleolin	NCL	206	DDEDDEDDDDDEEDDSEEEAMETTPAKGKKA	AAAAAPAS(0.001)EDEDDEDDEDDEDDDDDEEDDS(0.997)EEEAMET(0.002)T(0.001)PAK	0.996902	1.1271	0.40704	0.68639	0.95867	0.95786	0.94712	1.17569	0.424947	0.724713	S	4	1786	___1	1.94074e-08	66.717	66.717	59.898	-1.0526	410180000	261800000	148380000
P19338	Nucleolin	NCL	563	IEGRAIRLELQGPRGSPNARSQPSKTLFVKG	LELQGPRGS(1)PNAR	1	0.92043	0.91077	0.86006	0.95867	0.95786	0.94712	0.960111	0.950838	0.908079	S	3	1786	___1	4.36814e-33	145.52	145.52	143.97	0.019766	474490000	252700000	221790000
P19338	Nucleolin	NCL	145	PAKGAKNGKNAKKEDSDEEEDDDSEEDEEDD	NAKKEDS(1)DEEEDDDS(1)EEDEEDDEDEDEDEDEIEPAAMK	1	1.0396	0.63719	0.67686	0.95867	0.95786	0.94712	1.08442	0.665222	0.714651	S	4	1786	___1	1.4144e-236	281.62	281.62	143.42	0.2796	3393800000	1744100000	1649700000
P19338	Nucleolin	NCL	153	KNAKKEDSDEEEDDDSEEDEEDDEDEDEDED	NAKKEDS(1)DEEEDDDS(1)EEDEEDDEDEDEDEDEIEPAAMK	1	1.2164	0.64029	0.5385	0.95867	0.95786	0.94712	1.26884	0.668459	0.568566	S	4	1786	___1	1.4144e-236	281.62	281.62	143.42	0.2796	3272300000	1693400000	1578800000
P20042	Eukaryotic translation initiation factor 2 subunit 2	EIF2S2	2	______________MSGDEMIFDPTMSKKKK	S(1)GDEMIFDPTMSK	1	0.97564	1.015	0.97999	0.94474	1.0188	0.96943	1.03271	0.99627	1.01089	S	2	1794	___1	4.17867e-42	160.18	154.34	160.18	-0.14431	291720000	146000000	145720000
Q03252	Lamin-B1;Lamin-B2	LMNB1;LMNB2	405	AYRKLLEGEEERLKLSPSPSSRVTVSRASSS;AYRKLLEGEEERLKLSPSPSSRVTVSRATSS	LKLS(1)PS(0.992)PS(0.006)S(0.001)R	0.999999	NaN	0.97679	0.88274	0.956885	0.98141	0.955395	NaN	0.995292	0.923953	S	2	1802;2462	___1	4.16016e-23	132.9	86.134	132.9	0.30684	769680000	410540000	359130000
P22059	Oxysterol-binding protein 1	OSBP	351	VGSGKDQCCSGKGDMSDEDDENEFFDAPEII	GDMS(1)DEDDENEFFDAPEIITMPENLGHKR	0.999998	0.83579	1.1005	1.0232	1.0806	1.1055	1.0316	0.77345	0.995477	0.991857	S	3	1816	___1	1.3004e-06	67.778	65.284	67.778	0.046336	39260000	20164000	19096000
P22059	Oxysterol-binding protein 1	OSBP	193	LAKAKAVKMLAESDESGDEESVSQTDKTELQ	MLAES(1)DES(1)GDEESVSQTDKTELQNTLR	0.999999	1.1907	0.87855	0.83801	1.0806	1.1055	1.0316	1.10189	0.794708	0.81234	S	3	1816	___1	2.572e-226	273.06	255.34	263.01	-0.15245	928490000	463570000	464910000
P23528	Cofilin-1	CFL1	3	_____________MASGVAVSDGVIKVFNDM	AS(1)GVAVSDGVIK	0.999991	0.54863	NaN	1.1807	0.96266	0.96935	0.98426	0.56991	NaN	1.19958	S	2	1840	___1	0.000442456	57.802	49.402	57.802	0.41349	5020900	3031500	1989500
P24534	Elongation factor 1-beta	EEF1B2	106	GATDSKDDDDIDLFGSDDEEESEEAKRLREE	YGPADVEDTTGSGATDSKDDDDIDLFGS(1)DDEEESEEAK	1	0.80888	0.93706	0.93326	0.95278	0.97531	0.97613	0.848968	0.960782	0.956082	S	3	1844	___1	0	440.53	440.53	437.22	0.27773	13158000000	6579100000	6578500000
P25205	DNA replication licensing factor MCM3	MCM3	711	QPDAKDGDSYDPYDFSDTEEEMPQVHTPKTA	DGDSYDPYDFS(0.983)DT(0.017)EEEMPQVHTPK	0.983002	0.97404	0.94382	1.0436	0.97445	1.0343	0.93966	0.999579	0.912521	1.11061	S	3	1850	___1	1.58633e-74	180.85	177.85	180.85	-0.6217	336230000	164250000	171970000
P25205	DNA replication licensing factor MCM3	MCM3	672	VLEKEKKRKKRSEDESETEDEEEKSQEDQEQ	SEDES(1)ET(1)EDEEEKSQEDQEQKR	1	1.0733	0.64	0.89926	0.97445	1.0343	0.93966	1.10144	0.618776	0.957006	S	3	1850	___1	1.5484e-143	244.01	231.88	222.47	-0.84392	907120000	441770000	465350000
P25788	Proteasome subunit alpha type-3	PSMA3	250	EAEKYAKESLKEEDESDDDNM__________	ESLKEEDES(1)DDDNM	1	1.0213	0.93131	1.006	0.98297	1.0028	1.0407	1.03899	0.92871	0.966657	S	2	1857	___1	4.4942e-138	266.6	245.65	266.6	-0.59713	245790000	117480000	128300000
P26358	DNA (cytosine-5)-methyltransferase 1	DNMT1	714	ADDDEEVDDNIPEMPSPKKMHQGKKKKQNKN	EADDDEEVDDNIPEMPS(1)PKK	1	NaN	0.72253	0.9559	0.89885	0.91631	0.98587	NaN	0.788521	0.9696	S	3	1863	___1	8.38501e-15	126.09	111.4	92.95	-0.57822	23799000	13234000	10566000
P26358	DNA (cytosine-5)-methyltransferase 1	DNMT1	143	PPKPLSKPRTPRRSKSDGEAKPEPSPSPRIT	SKS(1)DGEAKPEPSPSPR	0.999732	0.77271	0.75298	0.92697	0.89885	0.91631	0.98587	0.859665	0.821752	0.940256	S	3	1863	___1	3.51577e-08	74.698	63.911	74.698	0.70558	31574000	17760000	13814000
P26368	Splicing factor U2AF 65 kDa subunit	U2AF2	79	PLTRGAKEEHGGLIRSPRHEKKKKVRKYWDV	GAKEEHGGLIRS(1)PR	1	0.91315	0.98998	0.89067	0.91945	0.97079	0.96607	0.993148	1.01977	0.921952	S	4	1864	___1	5.94277e-19	117.65	117.65	117.65	0.52777	179890000	99160000	80734000
P26368	Splicing factor U2AF 65 kDa subunit	U2AF2	2	______________MSDFDEFERQLNENKQE	S(1)DFDEFERQLNENKQER	1	0.90756	0.97238	1.0119	0.91945	0.97079	0.96607	0.987068	1.00164	1.04744	S	3	1864	___1	6.39316e-45	169.09	156.89	121.63	0.34507	85146000	44166000	40980000
P27824	Calnexin	CANX	583	EDRKPKAEEDEILNRSPRNRKPRRE______	AEEDEILNRS(1)PR	1	0.94653	0.90973	0.90426	0.98694	0.99433	0.95122	0.959055	0.914918	0.950632	S	2	1880	___1	3.21119e-86	202.63	189.53	82.705	-0.0027419	1409700000	714590000	695110000
P27824	Calnexin	CANX	564	EEKQKSDAEEDGGTVSQEEEDRKPKAEEDEI	SDAEEDGGTVS(1)QEEEDRKPK	0.999705	1.3399	0.96063	0.96006	0.98694	0.99433	0.95122	1.35763	0.966108	1.00929	S	3	1880	___1	3.55203e-70	173.65	163.5	173.65	-0.021878	48404000	24784000	23621000
P28290	Sperm-specific antigen 2	SSFA2	739	RYLFAKAGYPLRRSQSLPTTLLSPVRVVSSV	S(1)QS(0.999)LPTTLLSPVR	0.999484	1.0484	1.0641	0.97788	0.83591	1.0455	1.0329	1.2542	1.01779	0.946733	S	2	1885	___1	7.85349e-05	73.022	73.022	69.729	0.40072	15547000	8042800	7503800
P29317	Ephrin type-A receptor 2	EPHA2	901	DFDPRVSIRLPSTSGSEGVPFRTVSEWLESI	VS(0.001)IRLPS(0.75)T(0.239)S(0.011)GS(1)EGVPFR	0.999636	1.3254	1.1079	1.0863	1.0322	1.1069	1.0594	1.28405	1.0009	1.02539	S	3	1892	___1	1.08947e-17	127.02	86.952	99.441	0.74504	106440000	50676000	55767000
P29966	Myristoylated alanine-rich C-kinase substrate	MARCKS	118	VEKEAPAEGEAAEPGSPTAAEGEAASAASST	EAPAEGEAAEPGS(0.852)PT(0.148)AAEGEAASAASSTSSPK	0.852404	NaN	0.62108	0.88591	NaN	1.0983	1.1104	NaN	0.565492	0.79783	S	3	1899	___1	7.98022e-29	116.52	116.52	101.88	0.58126	14741000	8620200	6120900
P35221	Catenin alpha-1	CTNNA1	641	RKAVLMIRTPEELDDSDFETEDFDVRSRTSV	TPEELDDS(1)DFETEDFDVR	1	1.0585	1.0391	1.0278	1.03	1.0264	1.0048	1.02767	1.01237	1.02289	S	2	1956	___1	0	506.14	486.59	482.85	0.28317	575570000	283080000	292500000
P35579	Myosin-9	MYH9	1943	FVVPRRMARKGAGDGSDEEVDGKADGAEAKP	GAGDGS(1)DEEVDGKADGAEAKPAE	1	3.9113	0.98086	1.033	1.0199	1.0076	1.0212	3.83498	0.973462	1.01156	S	3	1967	___1	1.512e-59	160.57	160.57	147.71	0.58416	307800000	134290000	173510000
P35580	Myosin-10	MYH10	1956	SGRRQLHLEGASLELSDDDTESKTSDVNETQ	QLHLEGASLELS(0.984)DDDT(0.015)ES(0.001)K	0.98353	1.0074	1.2365	1.2196	1.1291	1.0281	1.1061	0.892215	1.2027	1.10261	S	3	1968	___1	1.88635e-08	83.31	75.03	83.31	0.052747	16538000	7959500	8578800
P35606	Coatomer subunit beta'	COPB2	859	PSRSTAQQELDGKPASPTPVIVASHTANKEE	STAQQELDGKPAS(1)PTPVIVASHTANKEEK	0.999882	0.89955	0.85025	0.89555	0.9775	1.019	1.0775	0.920256	0.834396	0.831137	S	4	1969	___1	3.1933e-112	205.44	205.44	194.26	-0.71277	283040000	142560000	140490000
P36915	Guanine nucleotide-binding protein-like 1	GNL1	51	SRSGSRERREEQTDTSDGESVTHHIRRLNQQ	REEQT(0.994)DT(0.995)S(0.995)DGES(0.015)VT(0.003)HHIR	0.994552	0.92553	0.71647	0.95573	0.99916	0.88481	1.0502	0.926308	0.809744	0.910046	S	3	1986	___1	3.55097e-24	127.5	127.5	49.224	-0.17702	179670000	95167000	84500000
P38159	RNA-binding motif protein, X chromosome;RNA-binding motif protein, X chromosome, N-terminally processed;RNA binding motif protein, X-linked-like-1	RBMX;RBMXL1	208	PPRREPLPSRRDVYLSPRDDGYSTKDSYSSR	DVYLS(1)PRDDGYSTK	0.999987	0.82002	1.1375	1.0655	0.93406	1.0799	1.0225	0.877909	1.05334	1.04205	S	2	1998	___1	3.37443e-07	87.566	67.103	87.566	0.61177	44729000	21697000	23032000
P41236	Protein phosphatase inhibitor 2	PPP1R2	87	STPYHSMMGDDEDACSDTEATEAMAPDILAR	IDEPSTPY(0.002)HS(0.002)MMGDDEDACS(0.914)DT(0.077)EAT(0.003)EAMAPDILAR	0.914498	NaN	1.1554	1.0277	0.87286	0.91525	1.0602	NaN	1.26239	0.969345	S	3	2023	___1	3.00433e-39	131.02	131.02	79.884	-0.098799	171370000	78296000	93077000
P46013	Antigen KI-67	MKI67	1131	EESMTDEKTTKIACKSPPPESVDTPTSTKQW	IACKS(1)PPPESVDTPTSTK	0.999999	0.84913	0.85623	1.0489	0.92097	0.90749	0.93349	0.921995	0.943515	1.12363	S	3	2053	___1	1.13849e-17	102.78	102.78	102.78	0.2526	26339000	13337000	13001000
P46013	Antigen KI-67	MKI67	308	RPKSGGSGHAVAEPASPEQELDQNKGKGRDV	SGGSGHAVAEPAS(1)PEQELDQNKGK	0.999999	0.89416	1.0486	0.9992	0.92097	0.90749	0.93349	0.970889	1.15549	1.07039	S	3	2053	___1	3.78932e-13	94.006	87.642	94.006	-0.24852	44858000	25721000	19137000
P46100	Transcriptional regulator ATRX	ATRX	677	TPLRRPTETNPVTSNSDEECNETVKEKQKLS	RPTETNPVT(0.149)S(0.871)NS(0.98)DEECNETVKEK	0.980185	NaN	1.3217	0.9118	NaN	0.99159	1.3386	NaN	1.33291	0.681159	S	3	2057	___1	2.97027e-13	98.812	91.86	98.812	-0.93944	93027000	49670000	43357000
P49736	DNA replication licensing factor MCM2	MCM2	13	___MAESSESFTMASSPAQRRRGNDPLTSSP	AESSESFTMAS(0.006)S(0.994)PAQR	0.994076	0.85314	0.72854	1.061	0.93767	0.98968	0.97432	0.909851	0.736137	1.08896	S	2	2116	___1	1.39988e-46	168.1	153.64	168.1	-0.4178	13737000	7605600	6131500
P49736	DNA replication licensing factor MCM2	MCM2	139	AGRGLGRMRRGLLYDSDEEDEERPARKRRQV	RGLLYDS(1)DEEDEERPAR	1	0.89542	0.94037	0.88193	0.93767	0.98968	0.97432	0.954942	0.950176	0.905175	S	3	2116	___1	7.2449e-64	180.14	180.14	172	0.29391	854570000	443500000	411070000
P49736	DNA replication licensing factor MCM2	MCM2	27	SSPAQRRRGNDPLTSSPGRSSRRTDALTSSP	GNDPLTS(0.025)S(0.975)PGR	0.974886	1.0205	0.94035	1.0055	0.93767	0.98968	0.97432	1.08834	0.950156	1.032	S	2	2116	___1	3.87235e-69	200.21	179.37	200.21	1.0598	55592000	28320000	27272000
P49756	RNA-binding protein 25	RBM25	677	HRPKIGLSLKLGASNSPGQPNSVKRKKLPVD	LGASNS(0.999)PGQPNSVKR	0.999497	0.70953	1.0996	1.035	0.99207	0.95784	0.96591	0.715202	1.148	1.07153	S	3	2120	___1	6.89357e-20	127.17	127.17	127.17	0.14319	47377000	25017000	22360000
P49792	E3 SUMO-protein ligase RanBP2	RANBP2	2668	LPPTFFCYKNRPDYVSEEEEDDEDFETAVKK	NRPDY(0.007)VS(0.993)EEEEDDEDFETAVK	0.992852	1.8241	NaN	0.85554	1.0471	0.94505	1.0054	1.74205	NaN	0.850945	S	3	2125	___1	3.29941e-05	67.31	58.803	67.31	-0.20152	9453800	4211900	5241800
P49792	E3 SUMO-protein ligase RanBP2	RANBP2	2900	VGTQSAGKVGEDEDGSDEEVVHNEDIHFEPI	VGEDEDGS(1)DEEVVHNEDIHFEPIVSLPEVEVK	1	0.92595	0.96867	0.96385	1.0471	0.94505	1.0054	0.8843	1.02499	0.958673	S	4	2125	___1	6.5391e-135	218.55	214.29	218.55	-0.84977	93461000	49915000	43546000
P50914	60S ribosomal protein L14	RPL14	139	KNEVKKLQKAALLKASPKKAPGTKGTAAAAA	AALLKAS(1)PK	1	0.95611	1.0531	0.86017	1.0488	1.0312	1.0342	0.911623	1.02124	0.831725	S	2	2147	___1	1.41892e-16	120.96	120.96	120.96	0.58629	41021000	21963000	19058000
P51116	Fragile X mental retardation syndrome-related protein 2	FXR2	603	SRRRRNRGNRTDGSISGDRQPVTVADYISRA	TDGS(1)IS(1)GDRQPVTVADYISR	1	0.98448	0.75983	1.0131	1.0235	0.97695	1.1382	0.961876	0.777757	0.89009	S	3	2152	___1	3.12097e-46	150.79	150.79	150.79	0.14367	578510000	288520000	289990000
P51610	Host cell factor 1;HCF N-terminal chain 1;HCF N-terminal chain 2;HCF N-terminal chain 3;HCF N-terminal chain 4;HCF N-terminal chain 5;HCF N-terminal chain 6;HCF C-terminal chain 1;HCF C-terminal chain 2;HCF C-terminal chain 3;HCF C-terminal chain 4;HCF C-terminal chain 5;HCF C-terminal chain 6	HCFC1	1507	PVPGPSVPPPEELQVSPGPRQQLPPRQLLQS	AVTTVTQSTPVPGPS(0.005)VPPPEELQVS(0.994)PGPR	0.993817	0.96996	NaN	0.91754	0.9931	0.96982	0.96101	0.976699	NaN	0.954766	S	3	2164	___1	5.61918e-05	54.152	54.152	54.152	-0.47397	24978000	11544000	13434000
P51858	Hepatoma-derived growth factor	HDGF	165	EKGALKRRAGDLLEDSPKRPKEAENPEGEEK	AGDLLEDS(1)PKRPK	1	0.94618	0.94714	1.0488	0.96352	1.0048	1.0853	0.982003	0.942615	0.966369	S	3	2169	___1	2.76357e-33	149	133.06	149	-0.20436	164270000	82511000	81754000
P51991	Heterogeneous nuclear ribonucleoprotein A3	HNRNPA3	358	YGPMKGGSFGGRSSGSPYGGGYGSGGGSGGY	S(0.03)S(0.03)GS(0.94)PYGGGYGSGGGSGGYGSR	0.939915	0.90047	1.1925	1.2692	0.91471	0.95815	0.96229	0.984432	1.24459	1.31894	S	2	2172	___1	2.75619e-59	163.91	155.18	119.01	-0.45621	22352000	11654000	10698000
P52948	Nuclear pore complex protein Nup98-Nup96;Nuclear pore complex protein Nup98;Nuclear pore complex protein Nup96	NUP98	888	WVFKVSHFSKYGLQDSDEEEEEHPSKTSTKK	YGLQDS(1)DEEEEEHPSK	1	0.94198	0.73092	0.98821	1.0448	0.92291	1.1024	0.901589	0.791973	0.896417	S	3	2194	___1	5.45592e-15	111.65	111.65	111.65	0.5313	62519000	32190000	30329000
P53396	ATP-citrate synthase	ACLY	481	PAKKAKPAMPQDSVPSPRSLQGKSTTLFSRH	AKPAMPQDSVPS(1)PR	0.99996	1.2369	1.1222	1.1179	1.0117	1.012	1.0253	1.2226	1.10889	1.09032	S	3	2200	___1	1.23775e-07	84.829	79.287	84.829	0.72339	26687000	12114000	14574000
P53396	ATP-citrate synthase	ACLY	455	NASGSTSTPAPSRTASFSESRADEVAPAKKA	TAS(0.999)FSESRADEVAPAKK	0.999419	0.68126	1.3829	1.0564	1.0117	1.012	1.0253	0.673381	1.3665	1.03033	S	3	2200	___1	1.26966e-23	122.35	122.35	106.39	-0.036163	296220000	159150000	137070000
P53602	Diphosphomevalonate decarboxylase	MVD	96	ACLREIRCLARKRRNSRDGDPLPSSLSCKVH	RNS(1)RDGDPLPSSLSCK	1	1.0333	0.9932	0.98815	1.1655	0.95028	0.95788	0.886572	1.04517	1.0316	S	3	2203	___1	1.27304e-08	83.213	83.213	83.213	0.47069	74697000	39397000	35300000
P54105	Methylosome subunit pICln	CLNS1A	102	EEESKEPVADEEEEDSDDDVEPITEFRFVPS	FEEESKEPVADEEEEDS(1)DDDVEPITEFR	1	0.79971	0.91504	0.84402	0.88605	0.95042	0.94902	0.902556	0.962774	0.88936	S	3	2212	___1	0	342.52	327.16	295.27	-0.65697	3290100000	1661600000	1628500000
P54727	UV excision repair protein RAD23 homolog B	RAD23B	160	QEKPAEKPAETPVATSPTATDSTSGDSSRSN	QEKPAEKPAETPVAT(0.025)S(0.974)PT(0.001)ATDSTSGDSSR	0.973827	0.97574	0.79844	0.95536	1.0108	0.93845	0.97294	0.965315	0.850807	0.981931	S	3	2219	___1	1.09166e-77	174.46	168.43	174.46	-0.36304	200750000	98326000	102420000
P55081	Microfibrillar-associated protein 1	MFAP1	132	DSEVEGDAWRMEREDSSEEEEEEIDDEEIER	MEREDS(1)S(1)EEEEEEIDDEEIER	1	NaN	0.89296	1.0672	0.89858	0.94217	0.981	NaN	0.947769	1.08787	S	3	2225	___1	7.88036e-49	157.24	157.24	101.3	-0.99544	489650000	246450000	243200000
P55081	Microfibrillar-associated protein 1	MFAP1	133	SEVEGDAWRMEREDSSEEEEEEIDDEEIERR	MEREDS(1)S(1)EEEEEEIDDEEIER	1	NaN	0.74998	1.0672	0.89858	0.94217	0.981	NaN	0.796013	1.08787	S	3	2225	___1	7.88036e-49	157.24	157.24	101.3	-0.99544	484610000	243870000	240740000
P55081	Microfibrillar-associated protein 1	MFAP1	116	LARHRKIVEPEVVGESDSEVEGDAWRMERED	KIVEPEVVGES(1)DS(1)EVEGDAWR	1	1.1191	0.68325	1.0975	0.89858	0.94217	0.981	1.24541	0.725188	1.11876	S	3	2225	___1	2.83959e-46	154.19	154.19	73.341	-0.17807	214640000	104760000	109880000
P55210	Caspase-7;Caspase-7 subunit p20;Caspase-7 subunit p11	CASP7	16	MADDQGCIEEQGVEDSANEDSVDAKPDRSSF	ADDQGCIEEQGVEDS(0.971)ANEDS(0.029)VDAKPDR	0.970696	1.1062	NaN	1.3256	1.036	1.0296	0.97509	1.06776	NaN	1.35946	S	3	2228	___1	1.10969e-28	124.98	119.82	124.98	-0.072133	25208000	9965300	15243000
P55884	Eukaryotic translation initiation factor 3 subunit B	EIF3B	83	TEPAAEAEAASGPSESPSPPAAEELPGSHAE	TEPAAEAEAASGPS(0.036)ES(0.952)PS(0.013)PPAAEELPGSHAEPPVPAQGEAPGEQAR	0.951644	0.84477	0.86614	0.84799	1.0149	0.98194	0.9682	0.832368	0.88207	0.875842	S	4	2238	___1	3.8706e-142	218.65	218.65	218.65	-0.30807	377170000	182860000	194300000
P55884	Eukaryotic translation initiation factor 3 subunit B	EIF3B	85	PAAEAEAASGPSESPSPPAAEELPGSHAEPP	TEPAAEAEAASGPSES(0.005)PS(0.995)PPAAEELPGSHAEPPVPAQGEAPGEQAR	0.995031	0.85202	NaN	0.87109	1.0149	0.98194	0.9682	0.839511	NaN	0.8997	S	4	2238	___1	4.24468e-70	159.2	159.2	159.2	-0.707	85504000	44339000	41166000
P60174	Triosephosphate isomerase	TPI1	58	KFFVGGNWKMNGRKQSLGELIGTLNAAKVPA	KQS(1)LGELIGTLNAAK	1	1.2372	0.94533	1.1145	0.9893	0.98728	1.0044	1.25058	0.95751	1.10962	S	2	2256	___1	7.6946e-127	238.19	238.19	238.19	0.27099	145610000	73555000	72056000
P60468	Protein transport protein Sec61 subunit beta	SEC61B	14	__MPGPTPSGTNVGSSGRSPSKAVAARAAGS	PGPTPSGTNVGS(0.033)S(0.764)GRS(0.202)PS(0.001)K	0.76444	0.96308	0.93363	0.91466	0.97407	1.0263	1.0521	0.988717	0.909705	0.869366	S	3	2258	___1	1.66481e-84	188.51	178.13	188.51	0.38985	292910000	153450000	139460000
P61978	Heterogeneous nuclear ribonucleoprotein K	HNRNPK	116	LKKIIPTLEEGLQLPSPTATSQLPLESDAVE	IIPTLEEGLQLPS(0.985)PT(0.014)AT(0.001)SQLPLESDAVECLNYQHYK	0.98538	0.8372	0.88715	0.8668	0.954995	0.990875	0.97545	0.876654	0.89532	0.888615	S	4	2302	___1	1.55335e-64	158.37	158.37	145.34	0.1135	106870000	55274000	51592000
P62070	Ras-related protein R-Ras2	RRAS2	186	LVRVIRKFQEQECPPSPEPTRKEKDKKGCHC	FQEQECPPS(0.996)PEPT(0.004)RK	0.996449	0.94149	0.96269	0.9642	0.91232	0.84586	0.76763	1.03197	1.13812	1.25607	S	3	2304	___1	5.83409e-07	69.737	51.199	69.737	0.41954	43500000	21440000	22060000
P62995	Transformer-2 protein homolog beta;Transformer-2 protein homolog alpha	TRA2B;TRA2A	264	GWRAAQDRDQIYRRRSPSPYYSRGGYRSRSR;GYDRYEDYDYRYRRRSPSPYYSRYRSRSRSR	RRS(1)PSPYYSR	0.999996	0.93921	NaN	0.82193	0.977645	1.00284	1.1003	0.960686	NaN	0.747005	S	3	2357;2594	___1	6.11655e-24	141.58	129.16	141.58	0.48488	5640700000	3030700000	2610000000
P62995	Transformer-2 protein homolog beta;Transformer-2 protein homolog alpha	TRA2B;TRA2A	266	DRYEDYDYRYRRRSPSPYYSRYRSRSRSRSY;RAAQDRDQIYRRRSPSPYYSRGGYRSRSRSR	RRS(1)PS(1)PYYSR	0.999657	0.99174	0.90149	0.89774	0.977645	1.00284	1.1003	1.01442	0.898937	0.815905	S	3	2357;2594	___1	2.23174e-07	89.911	89.911	69.456	-0.30372	5534200000	2972500000	2561700000
P62995	Transformer-2 protein homolog beta	TRA2B	2	______________MSDSGEQNYGERESRSA	S(0.999)DS(0.001)GEQNYGERESR	0.998601	1.0223	1.0277	NaN	1.002	0.96298	1.1147	1.02026	1.06721	NaN	S	2	2357	___1	1.04055e-09	95.651	83.882	95.651	-1.1116	36362000	17139000	19223000
P67809	Nuclease-sensitive element-binding protein 1	YBX1	174	QQNYQNSESGEKNEGSESAPEGQAQQRRPYR	NYQQNYQNSESGEKNEGS(0.855)ES(0.145)APEGQAQQR	0.855353	0.91276	1.9397	0.99721	0.97882	0.98653	0.98839	0.932511	1.96618	1.00892	S	3	2376	___1	3.3253e-132	221.72	221.72	221.72	-0.48781	107060000	51448000	55614000
P68402	Platelet-activating factor acetylhydrolase IB subunit beta	PAFAH1B2	2	______________MSQGDSNPAAIPHAAED	S(0.999)QGDS(0.001)NPAAIPHAAEDIQGDDR	0.999445	0.88888	1.004	1.0504	1.0384	0.98515	1.001	0.856009	1.01913	1.04935	S	3	2385	___1	3.45115e-06	72.113	68.04	65.581	-0.55153	24671000	10397000	14274000
P78346	Ribonuclease P protein subunit p30	RPP30	251	KTAFGIISTVKKPRPSEGDEDCLPASKKAKC	KPRPS(1)EGDEDCLPASK	0.999845	1.2494	NaN	1.333	1.5997	0.86036	1.0351	0.781021	NaN	1.2878	S	3	2392	___1	0.0011873	42.172	36.592	42.172	1.3146	10742000	4970400	5771500
Q00839	Heterogeneous nuclear ribonucleoprotein U	HNRNPU	271	GYFEYIEENKYSRAKSPQPPVEEEDEHFDDT	AKS(1)PQPPVEEEDEHFDDTVVCLDTYNCDLHFK	1	0.93419	0.95868	0.88688	0.97146	0.95437	0.99721	0.961635	1.00452	0.889361	S	4	2433	___1	2.8829e-260	286.69	286.69	286.69	-0.82977	612640000	306460000	306180000
Q01581	Hydroxymethylglutaryl-CoA synthase, cytoplasmic	HMGCS1	495	GVGLVHSNIATEHIPSPAKKVPRLPATAAEP	RPTPNDDTLDEGVGLVHSNIATEHIPS(1)PAK	0.999903	NaN	1.3454	1.083	0.97624	0.9694	0.92317	NaN	1.38787	1.17313	S	4	2442	___1	3.69867e-14	93.225	87.064	93.225	-0.034213	14451000	6517500	7933400
Q02952	A-kinase anchor protein 12	AKAP12	1390	LQTVNVPIIDGAKEVSSLEGSPPPCLGQEEA	EVS(0.842)S(0.154)LEGS(0.005)PPPCLGQEEAVCTK	0.841645	1.0588	NaN	0.81095	0.97865	0.97442	0.9903	1.0819	NaN	0.818893	S	3	2458	___1	1.9732e-18	102.27	95.971	94.72	-0.88841	15094000	8118700	6975800
Q02952	A-kinase anchor protein 12	AKAP12	598	LAEVQQDGEAEEGATSDGEKKREGVTPWASF	GLAEVQQDGEAEEGAT(0.038)S(0.962)DGEK	0.96172	0.62947	0.98206	1.0102	0.97865	0.97442	0.9903	0.643202	1.00784	1.02009	S	2	2458	___1	2.1198e-263	296.22	277.46	296.22	0.43217	411130000	213020000	198100000
Q02952	A-kinase anchor protein 12	AKAP12	483	ETCVSGEDPTQGADLSPDEKVLSKPPEGVVS	LKETCVSGEDPTQGADLS(1)PDEK	0.999997	0.85405	1.042	0.87785	0.97865	0.97442	0.9903	0.872682	1.06935	0.886449	S	3	2458	___1	3.03865e-09	86.577	78.773	86.577	-0.55643	24897000	12051000	12846000
Q02952	A-kinase anchor protein 12	AKAP12	286	EKQEKEPSKSAESPTSPVTSETGSTFKKFFT	S(0.428)AES(0.572)PT(0.007)S(0.973)PVT(0.016)S(0.003)ET(0.001)GSTFK	0.97338	NaN	0.83817	1.0566	0.97865	0.97442	0.9903	NaN	0.860173	1.06695	S	2	2458	___1	2.08691e-13	101.29	96.383	72.819	0.12481	82757000	43587000	39170000
Q03135	Caveolin-1	CAV1	2	______________MSGGKYVDSEGHLYTVP	S(1)GGKYVDSEGHLYTVPIR	0.999755	1.2711	1.2561	1.0836	0.9342	1.0788	1.022	1.36063	1.16435	1.06027	S	3	2460	___1	2.09346e-12	93.006	79.414	91.729	0.26732	16269000	7279100	8989500
Q03701	CCAAT/enhancer-binding protein zeta	CEBPZ	629	KAKPGLRSQLDDHPESDDEENFIDANDDEDM	S(0.027)QLDDHPES(0.973)DDEENFIDANDDEDMEKFTDADKETEIVK	0.973109	0.71843	0.91346	0.91045	0.83398	0.83447	0.85239	0.861447	1.09466	1.06811	S	4	2463	___1	1.614e-15	99.25	99.25	82.994	-1.5308	101070000	53634000	47431000
Q05209	Tyrosine-protein phosphatase non-receptor type 12	PTPN12	673	TTHSGAEKDVDVSEDSPPPLPERTPESFVLA	HNIAGTTHSGAEKDVDVS(0.001)EDS(0.999)PPPLPER	0.99948	NaN	1.1051	0.88106	0.60429	0.40338	NaN	NaN	2.7396	NaN	S	4	2471	___1	1.06642e-06	72.218	62.506	72.218	-0.49375	8468100	4088300	4379800
Q05519	Serine/arginine-rich splicing factor 11	SRSF11	434	KQVTRDYDEEEQGYDSEKEKKEEKKPIETGS	DYDEEEQGYDS(1)EKEK	0.999998	NaN	0.97262	0.95329	1.0281	0.9725	1.0174	NaN	1.00012	0.936986	S	3	2472	___1	1.76534e-07	80.638	76.247	80.638	-0.10765	11799000	5985100	5814200
Q05519	Serine/arginine-rich splicing factor 11	SRSF11	456	EKKPIETGSPKTKECSVEKGTGDSLRESKVN	TKECS(1)VEKGTGDSLR	0.999967	NaN	1.0665	0.98214	1.0281	0.9725	1.0174	NaN	1.09666	0.965343	S	3	2472	___1	1.60883e-09	88.176	88.176	88.176	1.233	22190000	11328000	10862000
Q06210	Glutamine--fructose-6-phosphate aminotransferase [isomerizing] 1	GFPT1	261	RGKDKKGSCNLSRVDSTTCLFPVEEKAVEYY	VDS(0.983)T(0.017)TCLFPVEEK	0.983195	0.91733	1.4588	1.0302	1.018	0.95164	1.0444	0.90111	1.53293	0.986404	S	2	2477	___1	1.46297e-86	206.18	180.8	166.38	-0.44922	25086000	12056000	13030000
Q08945	FACT complex subunit SSRP1	SSRP1	444	GLKEGMNPSYDEYADSDEDQHDAYLERMKEE	EGMNPSYDEYADS(1)DEDQHDAYLER	1	0.92516	0.94422	0.95008	0.93428	0.98745	0.95609	0.990238	0.956221	0.993714	S	3	2498	___1	1.4684e-226	277.3	277.3	266.69	-0.85915	1613900000	826230000	787680000
Q08J23	tRNA (cytosine(34)-C(5))-methyltransferase	NSUN2	743	PDNDVTEGQRAGEPNSPDAEEANSPDVTAGC	AGEPNS(1)PDAEEANS(0.999)PDVT(0.001)AGCDPAGVHPPR	1	1.5206	0.96264	1.0088	1.013	0.95468	0.96926	1.50109	1.00834	1.04079	S	3	2500	___1	2.11573e-50	145.32	145.32	145.32	-1.2036	171020000	81197000	89827000
Q08J23	tRNA (cytosine(34)-C(5))-methyltransferase	NSUN2	751	QRAGEPNSPDAEEANSPDVTAGCDPAGVHPP	AGEPNS(1)PDAEEANS(0.999)PDVT(0.001)AGCDPAGVHPPR	0.999422	NaN	0.91144	0.76086	1.013	0.95468	0.96926	NaN	0.954707	0.784991	S	3	2500	___1	2.11573e-50	145.32	145.32	145.32	-1.2036	161500000	79593000	81904000
Q09161	Nuclear cap-binding protein subunit 1	NCBP1	22	SDENDGGQPHKRRKTSDANETEDHLESLICK	KT(0.005)S(0.995)DANETEDHLESLICK	0.99462	0.8923	0.8581	0.94761	0.99267	1.0413	0.98801	0.898889	0.824066	0.95911	S	3	2502	___1	1.2063e-118	215.51	215.51	158.37	0.12318	291470000	156500000	134970000
Q09666	Neuroblast differentiation-associated protein AHNAK	AHNAK	5749	ASISGSKGDLKSSKASLGSLEGEAEAEASSP	S(0.001)S(0.001)KAS(0.998)LGS(1)LEGEAEAEAS(0.102)S(0.898)PKGK	0.998436	1.0232	1.2757	0.93871	1.0192	1.0426	1.0474	1.00392	1.22358	0.896229	S	3	2503	___1	1.96086e-90	189.76	183.33	164.25	-0.403	375750000	209550000	166200000
Q09666	Neuroblast differentiation-associated protein AHNAK	AHNAK	5752	SGSKGDLKSSKASLGSLEGEAEAEASSPKGK	ASLGS(1)LEGEAEAEAS(0.288)S(0.712)PKGK	1	0.95687	1.0923	1.3436	1.0192	1.0426	1.0474	0.938844	1.04767	1.2828	S	3	2503	___1	3.2984e-160	242.9	237.55	242.9	0.10932	598200000	318660000	279550000
Q09666	Neuroblast differentiation-associated protein AHNAK	AHNAK	5763	ASLGSLEGEAEAEASSPKGKFSLFKSKKPRH	ASLGSLEGEAEAEAS(0.037)S(0.963)PKGK	0.963081	1.1608	1.2064	1.1872	1.0192	1.0426	1.0474	1.13893	1.15711	1.13347	S	3	2503	___1	3.2984e-160	242.9	237.33	200.98	0.4507	340140000	183160000	156980000
Q09666	Neuroblast differentiation-associated protein AHNAK	AHNAK	177	VDVTGREGAKDIDISSPEFKIKIPRHELTEI	EGAKDIDIS(0.224)S(0.776)PEFK	0.776431	0.86818	0.85165	0.78546	1.0192	1.0426	1.0474	0.851825	0.816852	0.749914	S	2	2503	___1	7.58144e-13	102.63	74.663	102.63	-0.30038	12373000	6543500	5829900
Q09666	Neuroblast differentiation-associated protein AHNAK	AHNAK	5731	KFNFSKPKGKGGVTGSPEASISGSKGDLKSS	GGVTGS(1)PEASISGSK	0.999755	1.1152	1.2112	1.1175	1.0192	1.0426	1.0474	1.09419	1.16171	1.06693	S	2	2503	___1	1.88161e-35	137.03	122.57	104.41	0.65519	117790000	54063000	63728000
Q09666	Neuroblast differentiation-associated protein AHNAK	AHNAK	5841	GGLGSKSKGHYEVTGSDDETGKLQGSGVSLA	SKGHYEVTGS(1)DDETGKLQGSGVSLASK	0.999887	1.1366	1.047	1.3624	1.0192	1.0426	1.0474	1.11519	1.00422	1.30074	S	4	2503	___1	2.1235e-28	122.08	115.04	122.08	-0.35103	121130000	52694000	68437000
Q09666	Neuroblast differentiation-associated protein AHNAK	AHNAK	93	GHHTVGLKLHRKGDRSPEPGQTWTREVFSSC	KGDRS(1)PEPGQTWTR	1	1.1144	1.0782	1.183	1.0192	1.0426	1.0474	1.09341	1.03415	1.12946	S	3	2503	___1	1.74583e-46	162.64	137.32	162.64	1.1062	185660000	92787000	92870000
Q09666	Neuroblast differentiation-associated protein AHNAK	AHNAK	135	EYQRIYTTKIKPRLKSEDGVEGDLGETQSRT	LKS(1)EDGVEGDLGETQSR	1	0.92087	0.85923	0.95932	1.0192	1.0426	1.0474	0.903522	0.824122	0.915906	S	2	2503	___1	5.67053e-78	186.56	165.25	186.56	-0.066107	334170000	184770000	149390000
Q09666	Neuroblast differentiation-associated protein AHNAK	AHNAK	216	SGKTVIRLPSGSGAASPTGSAVDIRAGAISA	TVIRLPSGSGAAS(0.997)PT(0.003)GSAVDIR	0.997019	1.2499	1.2426	1.276	1.0192	1.0426	1.0474	1.22635	1.19183	1.21825	S	3	2503	___1	3.37586e-31	135.08	135.08	91.583	1.028	100480000	43600000	56881000
Q12888	Tumor suppressor p53-binding protein 1	TP53BP1	552	DEDGENTQIEDTEPMSPVLNSKFVPAENDSI	MESLSSHRIDEDGENTQIEDT(0.001)EPMS(0.993)PVLNS(0.006)K	0.992939	1.0336	1.1549	1.1669	1.0877	0.87229	1.0357	0.950262	1.32399	1.12668	S	4	2520	___1	4.39858e-14	91.615	83.873	91.615	-0.40762	70070000	34822000	35248000
Q12996	Cleavage stimulation factor subunit 3	CSTF3	691	SNAVLTKAVKRPNEDSDEDEEKGAVVPPVHD	RPNEDS(1)DEDEEKGAVVPPVHDIYR	1	0.88602	0.79051	0.80944	1.1319	1.0058	0.96694	0.782772	0.785951	0.837115	S	4	2528	___1	3.5417e-74	172.11	156.79	172.11	0.17058	284360000	147340000	137020000
Q13033	Striatin-3	STRN3	257	GDVLETFNFLENADDSDEDEENDMIEGIPEG	SSGDVLETFNFLENADDS(1)DEDEENDMIEGIPEGK	0.999999	0.98979	1.0927	1.1339	0.94847	1.0884	1.1919	1.04356	1.00395	0.951338	S	3	2531	___1	3.64023e-51	147.73	144.28	124.82	-1.0707	57206000	28130000	29075000
Q13085	Acetyl-CoA carboxylase 1;Biotin carboxylase	ACACA	29	NQHSRFIIGSVSEDNSEDEISNLVKLDLLEE	FIIGSVSEDNS(0.994)EDEIS(0.006)NLVK	0.994387	1.0218	0.88213	1.0137	0.91716	1.0309	0.96812	1.11409	0.855689	1.04708	S	2	2537	___1	3.10746e-57	162.15	153.84	162.15	0.49531	27466000	14386000	13080000
Q13085	Acetyl-CoA carboxylase 1;Biotin carboxylase	ACACA	80	SSLQDGLALHIRSSMSGLHLVKQGRDRKKID	SS(0.001)MS(0.999)GLHLVK	0.999293	0.81896	NaN	1.0959	0.91716	1.0309	0.96812	0.89293	NaN	1.13199	S	2	2537	___1	0.00030876	107.06	61.978	107.06	1.0013	9437200	4660600	4776600
Q13153	Serine/threonine-protein kinase PAK 1;Non-specific serine/threonine protein kinase	PAK1	174	LNVKAVSETPAVPPVSEDEDDDDDDATPPPV	AVSETPAVPPVS(1)EDEDDDDDDATPPPVIAPRPEHTK	0.999703	0.94371	1.0465	1.0032	1.0506	1.1014	0.99855	0.898258	0.950154	1.00466	S	4	2546	___1	1.45552e-14	98.398	95.022	98.398	-0.29377	91521000	45251000	46270000
Q13177	Serine/threonine-protein kinase PAK 2;PAK-2p27;PAK-2p34	PAK2	2	______________MSDNGELEDKPPAPPVR	S(1)DNGELEDKPPAPPVR	1	1.1529	1.086	1.0692	1.0532	1.0156	1.0649	1.09466	1.06932	1.00404	S	2	2550	___1	4.90303e-17	126.88	111.91	43.791	0.26314	34422000	18857000	15565000
Q13188	Serine/threonine-protein kinase 3;Serine/threonine-protein kinase 3 36kDa subunit;Serine/threonine-protein kinase 3 20kDa subunit	STK3	316	RHEEQQRELEEEEENSDEDELDSHTMVKTSV	HEEQQRELEEEEENS(1)DEDELDSHTMVK	0.999984	0.91983	1.003	1.1352	1.1618	0.94994	NaN	0.791728	1.05586	NaN	S	4	2552	___1	3.36837e-26	125.82	125.82	74.769	-0.50861	116290000	57068000	59225000
Q13200	26S proteasome non-ATPase regulatory subunit 2	PSMD2	16	MEEGGRDKAPVQPQQSPAAAPGGTDEKPSGK	DKAPVQPQQS(1)PAAAPGGTDEKPSGK	1	0.95857	0.95798	1.0771	1.0344	1.0093	0.99855	0.926692	0.949153	1.07866	S	3	2553	___1	1.50994e-20	113.65	107.14	113.65	-0.21193	80452000	41275000	39177000
Q13242	Serine/arginine-rich splicing factor 9	SRSF9	211	RSGSRGRDSPYQSRGSPHYFSPFRPY_____	GS(1)PHYFSPFRPY	1	0.93854	0.96323	1.0726	0.96374	0.93647	0.98232	0.973852	1.02858	1.0919	S	3	2557	___1	5.45898e-11	106.58	106.58	106.58	0.94435	84307000	42830000	41477000
Q13263	Transcription intermediary factor 1-beta	TRIM28	19	SAAAASAAAASAASGSPGPGEGSAGGEKRST	AASAAAASAAAASAAS(0.001)GS(0.995)PGPGEGS(0.004)AGGEKR	0.995053	0.9052	0.75432	0.97719	0.92893	0.95054	0.90891	0.974455	0.79357	1.07512	S	3	2561	___1	2.1332e-231	270.95	262.76	260.5	1.2323	1050400000	543550000	506800000
Q13263	Transcription intermediary factor 1-beta	TRIM28	50	APSAAASASASAAASSPAGGGAEALELLEHC	STAPSAAASASASAAAS(0.041)S(0.959)PAGGGAEALELLEHCGVCR	0.958791	0.93858	0.87924	0.93063	0.92893	0.95054	0.90891	1.01039	0.92499	1.0239	S	3	2561	___1	6.7047e-159	238.09	238.09	238.09	0.48902	113020000	59852000	53172000
Q13283	Ras GTPase-activating protein-binding protein 1	G3BP1	232	PVLEETAPEDAQKSSSPAPADIAQTVQEDLR	SS(0.001)S(0.999)PAPADIAQTVQEDLR	0.999026	1.0026	1.0111	0.96435	1.0034	1.0183	0.9432	0.999203	0.992929	1.02242	S	2	2562	___1	0	355.02	340.56	355.02	-0.3526	1059000000	531270000	527740000
Q13283	Ras GTPase-activating protein-binding protein 1	G3BP1	149	QDEVFGGFVTEPQEESEEEVEEPEERQQTPE	YQDEVFGGFVTEPQEES(1)EEEVEEPEER	1	0.92226	0.92958	0.91818	1.0034	1.0183	0.9432	0.919135	0.912874	0.973473	S	3	2562	___1	1.1503e-153	240.07	240.07	226.65	0.54748	3142300000	1566200000	1576100000
Q13435	Splicing factor 3B subunit 2	SF3B2	362	SGDREKDSTRSRGSDSPAADVEIEYVTEEPE	S(0.121)RGS(0.121)DS(0.759)PAADVEIEYVTEEPEIYEPNFIFFK	0.758693	1.306	1.1977	NaN	0.98355	0.95799	0.96548	1.32784	1.25022	NaN	S	3	2575	___1	3.53607e-24	110.03	94.143	110.03	1.0253	5660800	2116500	3544300
Q13435	Splicing factor 3B subunit 2	SF3B2	307	EEEEMETDARSSLGQSASETEEDTVSVSKKE	SSLGQS(1)AS(0.994)ET(0.006)EEDTVSVSKK	0.999988	0.92212	1.1511	1.4945	0.98355	0.95799	0.96548	0.937543	1.20158	1.54793	S	3	2575	___1	8.4162e-139	229.89	218.04	229.89	-0.22154	419640000	210980000	208660000
Q13435	Splicing factor 3B subunit 2	SF3B2	309	EEMETDARSSLGQSASETEEDTVSVSKKEKN	SSLGQS(0.003)AS(0.996)ET(0.002)EEDTVSVSKK	0.995552	1.2123	0.94637	0.93108	0.98355	0.95799	0.96548	1.23258	0.98787	0.96437	S	3	2575	___1	8.4162e-139	229.89	218.04	156.2	0.27505	513030000	256050000	256980000
Q13442	28 kDa heat- and acid-stable phosphoprotein	PDAP1	60	DGAAGDPKKEKKSLDSDESEDEEDDYQQKRK	KSLDS(1)DES(1)EDEEDDYQQKR	1	1.0305	0.72048	0.81437	0.8749	0.89552	0.83403	1.17785	0.804538	0.976428	S	3	2577	___1	0	359.66	348.76	273.56	-0.66509	2023800000	1023200000	1000600000
Q13442	28 kDa heat- and acid-stable phosphoprotein	PDAP1	63	AGDPKKEKKSLDSDESEDEEDDYQQKRKGVE	SLDS(1)DES(1)EDEEDDYQQK	1	1.1941	0.93159	0.8766	0.8749	0.89552	0.83403	1.36484	1.04028	1.05104	S	2	2577	___1	0	356.58	345.35	337.35	-0.018802	1599000000	792640000	806310000
Q13501	Sequestosome-1	SQSTM1	366	GELQSLQMPESEGPSSLDPSQEGPTGLKEAA	EVDPSTGELQSLQMPESEGPS(0.087)S(0.912)LDPS(0.001)QEGPTGLK	0.912213	0.66465	NaN	0.75292	0.9479	1.0327	0.95983	0.701182	NaN	0.784431	S	3	2584	___1	2.11481e-79	175.07	168.46	175.07	1.138	85205000	48186000	37019000
Q13501	Sequestosome-1	SQSTM1	332	ESEGRPEEQMESDNCSGGDDDWTHLSSKEVD	KIALESEGRPEEQMES(0.04)DNCS(0.957)GGDDDWT(0.003)HLSSK	0.956677	0.78224	1.1099	0.94208	0.9479	1.0327	0.95983	0.825235	1.07476	0.981507	S	4	2584	___1	6.52272e-07	72.292	72.292	72.292	-1.1285	56939000	30221000	26718000
Q13501	Sequestosome-1	SQSTM1	272	IDVEHGGKRSRLTPVSPESSSTEEKSSSQPS	S(0.093)RLT(0.907)PVS(1)PESSSTEEK	0.999927	1.3039	1.0059	1.1222	0.9479	1.0327	0.95983	1.37557	0.974049	1.16917	S	2	2584	___1	4.34128e-47	158.45	133.52	158.45	-0.42023	139600000	64703000	74900000
Q13523	Serine/threonine-protein kinase PRP4 homolog	PRPF4B	142	GKVQSGMGLILQGYESGSEEEGEIHEKARNG	VQSGMGLILQGY(0.001)ES(0.999)GS(1)EEEGEIHEK	0.999387	1.7924	0.62234	0.70695	0.87015	1.0828	0.94312	2.05987	0.574751	0.749586	S	3	2587	___1	2.10702e-75	179.85	168	179.85	1.0353	120910000	62245000	58669000
Q13523	Serine/threonine-protein kinase PRP4 homolog	PRPF4B	144	VQSGMGLILQGYESGSEEEGEIHEKARNGNR	VQSGMGLILQGY(0.001)ES(0.999)GS(1)EEEGEIHEK	0.999753	1.1865	1.4742	1.1131	0.87015	1.0828	0.94312	1.36356	1.36147	1.18023	S	3	2587	___1	2.10702e-75	179.85	168	179.85	1.0353	151230000	74203000	77031000
Q13547	Histone deacetylase 1	HDAC1	393	GVQMQAIPEDAIPEESGDEDEDDPDKRISIC	MLPHAPGVQMQAIPEDAIPEES(1)GDEDEDDPDKR	1	0.94236	0.99808	0.95409	0.98227	0.92575	0.95526	0.95937	1.07813	0.998775	S	4	2589	___1	6.44343e-51	147.33	136.32	98.987	-0.8394	2570000000	1240800000	1329200000
Q13586	Stromal interaction molecule 1	STIM1	618	APPGGSPHLDSSRSHSPSSPDPDTPSPVGDS	S(0.103)HS(0.781)PS(0.103)S(0.014)PDPDTPSPVGDSR	0.780955	1.3146	1.4754	NaN	1.0443	1.0191	1.0457	1.25883	1.44775	NaN	S	3	2593	___1	1.24751e-25	118.24	113.03	118.24	0.57265	21548000	8426600	13121000
Q13595	Transformer-2 protein homolog alpha	TRA2A	2	______________MSDVEENNFEGRESRSQ	S(1)DVEENNFEGR	1	1.0714	0.72345	0.85416	0.95329	1.0427	1.0859	1.1239	0.693824	0.786592	S	2	2594	___1	3.36592e-23	129.84	129.84	129.84	0.12489	23388000	11750000	11638000
Q13601	KRR1 small subunit processome component homolog	KRR1	3	_____________MASPSLERPEKGAGKSEF	AS(1)PSLERPEK	0.999619	1.0713	1.0633	1.014	0.98952	0.86832	0.93236	1.08265	1.22455	1.08756	S	2	2596	___1	3.82231e-16	119.45	99.242	103.91	0.60356	22388000	11313000	11075000
Q13610	Periodic tryptophan protein 1 homolog	PWP1	50	LIAEAKEKLQEEGGGSDEEETGSPSEDGMQS	EKLQEEGGGS(1)DEEETGSPSEDGMQSAR	1	0.94445	0.89728	0.85295	0.89968	0.98255	0.80385	1.04976	0.913216	1.06108	S	3	2597	___1	8.35216e-93	188.16	182	185.05	-0.90436	188000000	100570000	87433000
Q13895	Bystin	BYSL	98	RERTTRLGPRMPQDGSDDEDEEWPTLEKAAT	MPQDGS(1)DDEDEEWPTLEK	1	0.8603	0.93961	1.1171	1.1763	1.0426	1.0748	0.731361	0.901218	1.03936	S	2	2610	___1	1.64153e-41	157.22	141.33	157.22	0.15133	53582000	28021000	25560000
Q14258	E3 ubiquitin/ISG15 ligase TRIM25	TRIM25	100	PPADVWTPPARASAPSPNAQVACDHCLKEAA	AS(0.001)APS(0.999)PNAQVACDHCLK	0.999367	NaN	1.0543	1.0128	0.99524	1.0134	1.0131	NaN	1.04036	0.999704	S	3	2635	___1	1.69253e-12	89.483	79.734	89.483	0.22669	28350000	13768000	14582000
Q14498	RNA-binding protein 39	RBM39	136	SRRRSRSKSPFRKDKSPVREPIDNLTPEERD	DKS(1)PVREPIDNLTPEER	1	0.92328	0.88961	0.87988	1.0417	0.98404	0.98396	0.88632	0.904038	0.894223	S	3	2643	___1	4.265e-177	261.06	229.64	261.06	0.57439	133930000	70557000	63374000
Q5T1Z4	Pumilio homolog 1	PUM1	710	TAVANSNTGSGSRRDSLTGSSDLYKRTSSSL	RDS(0.999)LT(0.001)GSSDLYKR	0.998691	0.90968	1.0341	0.8543	0.93932	0.94948	1.0104	0.968445	1.08912	0.845507	S	3	2651	___1	6.92367e-34	155.2	143.62	100.77	0.20967	45340000	23660000	21680000
Q14676	Mediator of DNA damage checkpoint protein 1	MDC1	376	PGAPGLAHLQESQAGSDTDVEEGKAPQAVPL	GPGAPGLAHLQES(0.001)QAGS(0.961)DT(0.039)DVEEGKAPQAVPLEK	0.960561	0.90065	1.0659	0.96613	1.0726	0.89878	0.96502	0.839689	1.18594	1.00115	S	4	2652	___1	1.00869e-50	152.02	152.02	103.85	-0.047325	240740000	120140000	120600000
Q14676	Mediator of DNA damage checkpoint protein 1	MDC1	168	VQGETQPQRLLLAEDSEEEVDFLSERRMVKK	LLLAEDS(1)EEEVDFLSER	1	NaN	0.71262	0.83486	1.0726	0.89878	0.96502	NaN	0.792875	0.865122	S	2	2652	___1	1.45172e-23	124.92	109.11	124.92	0.79724	4249100	2828700	1420400
Q14684	Ribosomal RNA processing protein 1 homolog B	RRP1B	245	ETMEEQKTKVGDGDLSAEEIPENEVSLRRAV	VGDGDLS(1)AEEIPENEVSLRR	0.99981	0.92659	1.1387	0.99663	1.0117	0.93744	0.87251	0.915874	1.21469	1.14226	S	3	2654	___1	5.61043e-06	69.922	63.559	69.922	-0.42483	10146000	4429300	5716700
Q14694	Ubiquitin carboxyl-terminal hydrolase 10	USP10	576	NHSVNEEEQEEQGEGSEDEWEQVGPRNKTSV	NHSVNEEEQEEQGEGS(1)EDEWEQVGPR	1	0.91788	1.0076	0.94141	0.99073	0.9551	0.96459	0.926468	1.05497	0.975969	S	3	2657	___1	8.0557e-253	288.16	271.35	244.65	0.79968	215510000	108760000	106750000
Q14847	LIM and SH3 domain protein 1	LASP1	146	MGPSGGEGMEPERRDSQDGSSYRRPLEQQQP	MGPSGGEGMEPERRDS(1)QDGSSYR	0.999961	0.86147	1.0234	0.88285	1.0582	1.0318	1.0302	0.81409	0.991859	0.85697	S	3	2665	___1	1.00457e-59	161.72	161.72	161.72	-1.1516	603100000	315630000	287470000
Q14980	Nuclear mitotic apparatus protein 1	NUMA1	169	APVPSTCSSTFPEELSPPSHQAKREIRFLEL	APVPS(0.003)T(0.003)CS(0.003)S(0.003)T(0.003)FPEELS(0.958)PPS(0.028)HQAK	0.957758	NaN	2.6425	1.0695	1.0401	1.0059	0.96352	NaN	2.627	1.10999	S	3	2668	___1	3.93726e-05	55.158	55.158	55.158	-0.42187	19590000	6334900	13255000
Q14980	Nuclear mitotic apparatus protein 1	NUMA1	1757	PRTQPDGTSVPGEPASPISQRLPPKVESLES	TQPDGTSVPGEPAS(0.979)PIS(0.021)QR	0.978864	0.83749	1.145	1.0015	1.0401	1.0059	0.96352	0.805201	1.13828	1.03942	S	2	2668	___1	7.27975e-18	105.91	105.91	91.637	-0.18043	51295000	25899000	25396000
Q14C86	GTPase-activating protein and VPS9 domain-containing protein 1	GAPVD1	902	FKQRHSYPERLVRSRSSDIVSSVRRPMSDPS	S(0.019)RS(0.854)S(0.126)DIVSSVR	0.854279	0.68366	0.88765	NaN	1.0887	1.0193	1.1169	0.62796	0.870843	NaN	S	2	2670	___1	0.000811491	68.277	68.277	67.726	-0.02467	17246000	10227000	7019400
Q15019	Septin-2	SEPT2	218	IEEHNIKIYHLPDAESDEDEDFKEQTRLLKA	IYHLPDAES(1)DEDEDFKEQTR	1	0.97545	1.0048	0.98983	0.96126	1.0124	1.046	1.01476	0.992493	0.9463	S	3	2677	___1	1.0345e-293	315.67	315.67	315.67	-0.61903	1210400000	614830000	595580000
Q15029	116 kDa U5 small nuclear ribonucleoprotein component	EFTUD2	19	DLYDEFGNYIGPELDSDEDDDELGRETKDLD	MDTDLYDEFGNYIGPELDS(1)DEDDDELGR	1	0.92227	0.9489	0.95426	0.98623	0.98958	0.984	0.935147	0.958892	0.969776	S	3	2680	___1	0	319.17	309.69	111.52	0.35793	127400000	65011000	62386000
Q15424	Scaffold attachment factor B1	SAFB	383	APKESSTSEGADQKMSSPEDDSDTKRLSKEE	ESSTSEGADQKMS(0.998)S(0.998)PEDDS(0.004)DT(0.001)KR	0.997613	1.058	NaN	0.82595	1.0119	0.93904	0.99462	1.04556	NaN	0.830418	S	3	2707	___1	1.1259e-18	106.28	99.873	106.28	-0.82986	165240000	86993000	78252000
Q15424	Scaffold attachment factor B1	SAFB	604	SQDRKSASREKRSVVSFDKVKEPRKSRDSES	S(1)VVS(1)FDKVKEPR	1	0.75671	1.1806	0.94339	1.0119	0.93904	0.99462	0.747811	1.25724	0.948493	S	3	2707	___1	6.37585e-11	103.85	103.85	59.709	0.35741	37354000	20135000	17219000
Q15424	Scaffold attachment factor B1;Scaffold attachment factor B2	SAFB;SAFB2	344	EASSEELAEAPTEAPSPEARDSKEDGRKFDF	TDCEPVGLEPAVEQSSAASELAEASSEELAEAPT(0.006)EAPS(0.994)PEAR	0.994229	0.99671	0.95102	0.9286	1.0119	0.93904	0.99462	0.984989	1.01276	0.933623	S	4	2707	___1	9.50002e-33	129	129	129	0.66178	96342000	48624000	47718000
Q15459	Splicing factor 3A subunit 1	SF3A1	329	YEKFGESEEVEMEVESDEEDDKQEKAEEPPS	FGESEEVEMEVES(1)DEEDDKQEK	1	0.89511	0.93911	0.98473	0.9674	0.86265	0.96888	0.925274	1.08863	1.01636	S	3	2711	___1	1.7088e-191	264.74	264.74	264.74	-1.6739	189170000	98469000	90705000
Q15642	Cdc42-interacting protein 4	TRIP10	296	DVEFEDFSQPMNRAPSDSSLGTPSDGRPELR	APS(1)DS(0.241)S(0.759)LGTPSDGRPELR	0.999999	1.0243	0.88874	0.86316	1.1001	1.1175	0.9842	0.931097	0.795293	0.877017	S	3	2719	___1	3.94223e-24	122.3	103.79	122.3	0.35057	124080000	63562000	60522000
Q15773	Myeloid leukemia factor 2	MLF2	238	RAEGPPRLAIQGPEDSPSRQSRRYDW_____	LAIQGPEDS(0.872)PS(0.128)R	0.871904	NaN	1.0303	0.82601	1.1241	0.86164	0.87093	NaN	1.19574	0.948423	S	2	2730	___1	4.40318e-07	100.19	22.808	100.19	0.022086	10300000	5349200	4951200
Q16204	Coiled-coil domain-containing protein 6	CCDC6	244	RILQEKLDQPVSAPPSPRDISMEIDSPENMM	LDQPVS(1)APPS(1)PR	1	1.1365	0.91538	NaN	1.0279	0.93563	1.001	1.10565	0.978357	NaN	S	2	2740	___1	1.13211e-08	93.424	79.237	93.424	0.4368	63002000	26496000	36506000
Q16513	Serine/threonine-protein kinase N2	PKN2	583	FDLEPEPPPAPPRASSLGEIDESSELRVLDI	AS(0.028)S(0.972)LGEIDESSELR	0.971609	0.92562	0.92556	0.94325	1.1966	0.98913	0.98778	0.773542	0.935731	0.954919	S	2	2745	___1	1.21122e-26	139.86	139.86	139.86	-0.54103	28310000	14430000	13880000
Q16543	Hsp90 co-chaperone Cdc37;Hsp90 co-chaperone Cdc37, N-terminally processed	CDC37	13	___MVDYSVWDHIEVSDDEDETHPNIDTASL	VDYSVWDHIEVS(1)DDEDETHPNIDTASLFR	0.999996	0.71123	0.89983	0.98349	0.95871	0.94009	0.99415	0.741861	0.957174	0.989277	S	3	2749	___1	3.27597e-50	147.3	147.3	147.3	-0.76387	12259000	6238200	6020400
Q16629	Serine/arginine-rich splicing factor 7	SRSF7	192	RRSRSGSIKGSRYFQSPSRSRSRSRSISRPR	Y(0.002)FQS(0.999)PS(1)RS(1)R	0.998837	NaN	0.54419	0.76094	1.0226	0.98896	0.91989	NaN	0.550265	0.827208	S	2	2751	___1	4.82939e-07	97.431	97.431	46.706	0.12838	91415000	53584000	37831000
Q16643	Drebrin	DBN1	142	GAIGQRLSNGLARLSSPVLHRLRLREDENAE	LSS(1)PVLHR	0.999682	1.1548	1.1618	1.1208	0.96148	1.0541	0.97105	1.20107	1.10217	1.15421	S	2	2752	___1	2.72404e-07	99.688	70.021	99.688	0.52327	13162000	6266600	6895300
Q1KMD3	Heterogeneous nuclear ribonucleoprotein U-like protein 2	HNRNPUL2;HNRNPUL2-BSCL2	161	EQGLGKREEDEPEERSGDETPGSEVPGDKAA	S(1)GDETPGSEVPGDKAAEEQGDDQDSEK	0.999791	NaN	0.90568	0.96932	0.99253	1.0157	1.0134	NaN	0.891681	0.956503	S	3	2763	___1	3.53044e-28	116.94	114.21	116.94	-1.1362	116270000	62272000	54003000
Q8IWW6	Rho GTPase-activating protein 12	ARHGAP12	213	SCDSAGEGSERIHQDSESGDELSSSSTEQIR	IHQDS(1)ES(1)GDELSSSSTEQIR	0.999986	0.95204	1.2018	0.83078	0.92795	0.94422	0.96698	1.02596	1.2728	0.859149	S	3	2764	___1	6.26241e-14	102.07	86.478	101.5	-0.62554	85105000	43893000	41212000
Q8IWW6	Rho GTPase-activating protein 12	ARHGAP12	215	DSAGEGSERIHQDSESGDELSSSSTEQIRAT	IHQDS(1)ES(1)GDELSSSSTEQIR	0.999989	0.95204	1.2018	NaN	0.92795	0.94422	0.96698	1.02596	1.2728	NaN	S	3	2764	___1	6.26241e-14	102.07	86.478	101.5	-0.62554	79119000	40666000	38453000
Q8IWW6	Rho GTPase-activating protein 12	ARHGAP12	592	QAVETDEGIEEEIPDSPGIEKHDKEKEQKDP	VLSSTINNQAVETDEGIEEEIPDS(1)PGIEK	1	0.985	0.77215	1.4017	0.92795	0.94422	0.96698	1.06148	0.817765	1.44956	S	3	2764	___1	6.58428e-10	84.582	79.773	78.978	0.61674	48704000	22300000	26403000
Q4G0J3	La-related protein 7	LARP7	261	TSISKMKRSRPTSEGSDIESTEPQKQCSKKK	SRPT(0.035)S(0.965)EGS(1)DIESTEPQK	0.999996	NaN	1.2281	1.0985	1.0102	1.1453	1.0491	NaN	1.0723	1.04709	S	2	2786	___1	6.45917e-64	175.21	161.31	174.2	-0.04053	333530000	169420000	164110000
Q5H9R7	Serine/threonine-protein phosphatase 6 regulatory subunit 3	PPP6R3	617	EACCKERIQQFDDGGSDEEDIWEEKHIAFTP	IQQFDDGGS(1)DEEDIWEEK	1	0.79772	1.3481	1.3151	1.0006	1.0088	0.93711	0.797242	1.33634	1.40336	S	2	2814	___1	1.1395e-23	136.43	97.429	120.56	-0.26251	29351000	14162000	15188000
Q5T200	Zinc finger CCCH domain-containing protein 13	ZC3H13	198	ENMEKREEIIIKKEVSPEVVRSKLSPSPSLR	EVS(1)PEVVR	1	NaN	0.82815	0.9899	0.50901	NaN	0.54955	NaN	NaN	1.80129	S	2	2845	___1	0.0171539	53.327	25.314	46.426	-0.027315	6723700	3082000	3641700
Q5T200	Zinc finger CCCH domain-containing protein 13	ZC3H13	877	RLLSQVVRPQESRSLSPSHLTEDRQGRWKEE	S(1)LS(1)PSHLTEDR	0.999791	1.0347	1.0436	NaN	0.50901	NaN	0.54955	2.03277	NaN	NaN	S	2	2845	___1	7.80792e-11	111.79	59.101	111.79	0.58262	50398000	26089000	24310000
Q5TAQ9	DDB1- and CUL4-associated factor 8	DCAF8	99	TGHYSINDENRVHDRSEEEEEEEEEEEEEQP	VHDRS(1)EEEEEEEEEEEEEQPR	1	0.68633	1.2254	0.94128	0.93019	1.0107	1.0446	0.737839	1.21243	0.901091	S	3	2855	___1	4.69553e-26	122.19	122.19	122.19	-0.85651	22124000	12218000	9905900
Q5VTR2	E3 ubiquitin-protein ligase BRE1A	RNF20	138	ERKALVVPEPEPDSDSNQERKDDRERGEGQE	KALVVPEPEPDS(0.004)DS(0.996)NQER	0.995702	0.86131	0.94651	0.88676	1.0214	0.82305	0.94338	0.843264	1.15	0.939982	S	3	2865	___1	1.01728e-23	118.36	111.51	118.36	0.47901	64656000	35110000	29546000
Q68E01	Integrator complex subunit 3	INTS3	537	SDKDESCYDNAEAAFSDDEEDLNSKGKKREF	IEEPVSMEMDNHMSDKDESCYDNAEAAFS(0.999)DDEEDLNSK	0.999201	NaN	1.0295	1.0641	1.1087	1.0451	1.0016	NaN	0.985073	1.0624	S	4	2886	___1	3.58365e-07	64.083	64.083	64.083	-1.1766	36201000	18004000	18197000
Q6P2E9	Enhancer of mRNA-decapping protein 4	EDC4	879	HLLQQRDSQDASAEQSDHDDEVASLASASGG	DSQDAS(0.002)AEQS(0.998)DHDDEVASLASASGGFGTK	0.997582	1.0166	0.99611	1.0031	0.93028	1.0201	1.0335	1.09279	0.976483	0.970585	S	3	2914	___1	2.04764e-38	130.5	124.34	130.5	-0.96965	148620000	73047000	75570000
Q6PKG0	La-related protein 1	LARP1	90	SPRPLQLPGAEGPAISDGEEGGGEPGAGGGA	ESPRPLQLPGAEGPAIS(1)DGEEGGGEPGAGGGAAGAAGAGRR	1	1.1085	1.1715	1.0726	1.0912	1.0042	0.97719	1.01585	1.1666	1.09764	S	4	2926	___1	8.77462e-83	183.33	183.33	183.33	0.18934	229140000	116210000	112920000
Q6PKG0	La-related protein 1	LARP1	627	EMEQMDGRKNTFTAWSDEESDYEIDDRDVNK	NTFTAWS(1)DEESDYEIDDRDVNK	0.999991	1.0442	0.79007	0.98311	1.0912	1.0042	0.97719	0.956928	0.786766	1.00606	S	3	2926	___1	5.37954e-90	186.28	186.28	186.28	-1.405	77814000	37464000	40350000
Q6PKG0	La-related protein 1	LARP1	774	EPSTIARSLPTTVPESPNYRNTRTPRTPRTP	SLPTT(0.03)VPES(0.968)PNY(0.002)R	0.968335	NaN	1.3983	1.0716	1.0912	1.0042	0.97719	NaN	1.39245	1.09661	S	2	2926	___1	1.56307e-07	96.591	76.495	96.591	0.088488	8173700	3462400	4711300
Q6UN15	Pre-mRNA 3'-end-processing factor FIP1	FIP1L1	492	RERERTRERERERDHSPTPSVFNSDEERYRY	DHS(1)PTPSVFNS(1)DEERYR	0.999998	1.0824	0.92543	0.85802	1.009	1.0246	0.97106	1.07275	0.903211	0.883591	S	3	2932	___1	2.38554e-40	147.35	143.38	147.35	0.1181	519120000	270900000	248220000
Q6Y7W6	PERQ amino acid-rich with GYF domain-containing protein 2	GIGYF2	236	RLAGSRRDGERWRPHSPDGPRSAGWREHMER	WRPHS(1)PDGPRS(1)AGWR	1	0.83586	0.98392	0.97676	1.0735	1.0176	0.93616	0.778631	0.966902	1.04337	S	3	2940	___1	2.46139e-06	65.47	60.84	65.47	0.40869	44282000	24340000	19942000
Q6ZRV2	Protein FAM83H	FAM83H	1003	PVPQENGQPESPRRLSLGQGDSTEAATEERG	RLS(1)LGQGDSTEAATEERGPR	0.999956	0.88288	NaN	0.7684	0.90077	1.1212	0.99673	0.980139	NaN	0.770921	S	3	2947	___1	2.00758e-06	72.227	56.721	72.227	0.11453	20549000	11349000	9200800
Q7KZ85	Transcription elongation factor SPT6	SUPT6H	12	____MSDFVESEAEESEEEYNDEGEVVPRVT	S(0.005)DFVES(0.995)EAEES(0.986)EEEY(0.014)NDEGEVVPR	0.986311	NaN	0.70772	0.8575	0.98963	0.96223	0.94848	NaN	0.7355	0.904078	S	3	2958	___1	2.25822e-13	92.95	87.047	76.611	-0.99375	46845000	23051000	23794000
Q7Z417	Nuclear fragile X mental retardation-interacting protein 2	NUFIP2	629	FLSKDYEIESQNPLASPTNTLLGSAKEQRYQ	DYEIES(0.001)QNPLAS(0.988)PT(0.011)NT(0.001)LLGSAK	0.987518	NaN	0.17861	1.5172	0.8291	0.99509	0.95486	NaN	0.179491	1.58892	S	3	2984	___1	1.21337e-08	77.322	61.348	77.322	-0.36976	27420000	14572000	12848000
Q7Z417	Nuclear fragile X mental retardation-interacting protein 2	NUFIP2	212	YITNGYMGKGADNDGSGSESGYTTPKKRKAR	GADNDGS(0.979)GS(0.02)ES(0.001)GYTTPK	0.979149	1.1777	1.2477	1.3125	0.8291	0.99509	0.95486	1.42046	1.25386	1.37455	S	2	2984	___1	1.80309e-08	82.007	82.007	82.007	-0.80687	13192000	5580000	7612000
Q7Z417	Nuclear fragile X mental retardation-interacting protein 2	NUFIP2	652	SAKEQRYQRGLERNDSWGSFDLRAAIVYHTK	NDS(1)WGSFDLR	0.999976	0.78601	0.7571	0.81166	0.8291	0.99509	0.95486	0.948028	0.760836	0.85003	S	2	2984	___1	0.000635515	69.451	63.348	69.451	0.80423	9859700	5846200	4013600
Q7Z417	Nuclear fragile X mental retardation-interacting protein 2	NUFIP2	230	ESGYTTPKKRKARRNSAKGCENLNIVQDKIM	RNS(1)AKGCENLNIVQDK	1	0.91794	1.1298	1.0604	0.8291	0.99509	0.95486	1.10715	1.13537	1.11053	S	3	2984	___1	5.80908e-48	166.28	166.28	114.59	0.97967	66128000	34573000	31555000
Q7Z460	CLIP-associating protein 1	CLASP1	600	STKSVSTTGSLQRSRSDIDVNAAASAKSKVS	S(0.197)RS(0.803)DIDVNAAASAK	0.80318	0.63913	NaN	1.1105	0.99665	0.92467	1.0189	0.641278	NaN	1.0899	S	2	2987	___1	4.70584e-09	93.495	77.924	93.495	-0.063846	13125000	8167700	4957500
Q7Z4V5	Hepatoma-derived growth factor-related protein 2	HDGFRP2	664	RPGSDRQERERARGDSEALDEES________	ARGDS(1)EALDEES	0.999968	0.8599	1.1608	NaN	0.91097	1.0204	0.95275	0.943939	1.13759	NaN	S	2	2993	___1	0.00223184	49.298	41.387	49.298	0.32476	7514100	3651300	3862800
Q7Z6Z7	E3 ubiquitin-protein ligase HUWE1	HUWE1	1907	CIRIALPAPRGSGTASDDEFENLRIKGPNAV	GSGTAS(1)DDEFENLR	0.999996	1.0678	1.0914	1.0276	1.0346	1.0132	0.95466	1.03209	1.07718	1.0764	S	2	2998	___1	9.79821e-59	173.68	157.1	173.68	-0.051856	34947000	17089000	17859000
Q7Z6Z7	E3 ubiquitin-protein ligase HUWE1	HUWE1	3555	ATTTVSISPTTKGSKSPAKVSDGGSSSTDFK	GS(0.009)KS(0.991)PAKVSDGGSSSTDFK	0.991013	1.1967	1.0033	1.0484	1.0346	1.0132	0.95466	1.15668	0.990229	1.09819	S	3	2998	___1	2.88268e-12	92.147	92.147	92.147	-0.09669	17290000	7805500	9484500
Q86SQ0	Pleckstrin homology-like domain family B member 2	PHLDB2	513	ALMSPDTRYRCHRKDSLPDADLASCGSLSQS	KDS(0.999)LPDADLAS(0.001)CGSLSQSSASFFTPR	0.999433	1.0891	0.92535	0.97014	1.268	1.1031	1.0337	0.858912	0.838863	0.938512	S	3	3007	___1	5.03648e-28	117.52	106.97	117.52	-1.4889	29767000	14018000	15749000
Q86W92	Liprin-beta-1	PPFIBP1	794	LRINNFEPNCLRRRPSDENTIAPSEVQKWTN	RRPS(0.999)DENT(0.001)IAPSEVQK	0.998782	0.94686	0.75724	0.88507	1.048	1.0366	1.1064	0.903492	0.730504	0.799955	S	3	3029	___1	1.61984e-14	103.9	103.9	78.326	1.3898	28341000	15269000	13072000
Q86X29	Lipolysis-stimulated lipoprotein receptor	LSR	493	EQAGGGWRARRPRARSVDALDDLTPPSTAES	ARS(1)VDALDDLTPPSTAESGSR	0.999915	0.53452	0.85408	0.84908	0.90548	1.1457	1.0091	0.590317	0.745466	0.841423	S	3	3034	___1	6.55958e-06	70.761	54.819	65.428	2.1813	18343000	10536000	7807400
Q86X29	Lipolysis-stimulated lipoprotein receptor	LSR	530	SNGGRSRAYMPPRSRSRDDLYDQDDSRDFPR	S(1)RDDLYDQDDSRDFPR	1	0.76562	1.1195	0.87282	0.90548	1.1457	1.0091	0.84554	0.977132	0.864949	S	3	3034	___1	1.36252e-21	129.02	114.56	129.02	0.36903	64947000	36189000	28758000
Q86XP3	ATP-dependent RNA helicase DDX42	DDX42	96	EDSSNVDLPYIPAENSPTRQQFHSKPVDSDS	RANFDEENAYFEDEEEDSSNVDLPY(0.012)IPAENS(0.886)PT(0.103)R	0.885832	0.84843	0.8639	0.87856	1.0787	0.97648	0.96365	0.78653	0.884708	0.9117	S	3	3038	___1	4.35307e-29	121.01	117.46	99.018	0.71006	39399000	19558000	19840000
Q86XP3	ATP-dependent RNA helicase DDX42	DDX42	185	AGVVQEEEEDNLEYDSDGNPIAPTKKIIDPL	YMAENPTAGVVQEEEEDNLEYDS(1)DGNPIAPTKK	0.999833	1.0182	0.95669	0.96795	1.0787	0.97648	0.96365	0.943914	0.979733	1.00446	S	3	3038	___1	0	322.77	313.85	289.71	0.45406	1080800000	543240000	537530000
Q8IWS0	PHD finger protein 6	PHF6	155	ADLEESFNEHELEPSSPKSKKKSRKGRPRKT	TAHNSEADLEESFNEHELEPS(0.206)S(0.794)PK	0.794401	0.9696	1.0267	1.0636	1.1287	0.91847	0.90038	0.859041	1.11784	1.18128	S	3	3065	___1	4.85879e-38	142.01	135.51	104.53	-1.1136	70325000	33209000	37116000
Q8IYB7	DIS3-like exonuclease 2	DIS3L2	875	PGTQGHLGPEKEEEESDGEPEDSSTS_____	RPGTQGHLGPEKEEEES(1)DGEPEDSSTS	0.999621	0.83608	0.86422	1.0454	0.94236	1.0442	1.0007	0.887219	0.827638	1.04467	S	3	3077	___1	8.15969e-07	68.269	58.453	64.002	-0.84462	78100000	39808000	38292000
Q8NC56	LEM domain-containing protein 2	LEMD2	499	GEDMLVWRWTKPSSFSDSER___________	WTKPS(0.004)S(0.02)FS(0.816)DS(0.16)ER	0.815999	0.96689	1.211	NaN	0.7318	1.0995	0.89752	1.32125	1.10141	NaN	S	3	3135	___1	0.000736804	54.598	49.284	54.598	0.2089	9184900	4273300	4911600
Q8ND56	Protein LSM14 homolog A	LSM14A	216	TASAHLPAPAAVGRRSPVSTRPLPSASQKAG	S(1)PVSTRPLPSASQK	0.999991	0.90801	0.89598	0.99209	0.94927	1.0268	0.96104	0.956535	0.872594	1.03231	S	3	3139	___1	3.15752e-13	103.66	93.046	103.66	0.97337	207150000	109710000	97438000
Q8NE71	ATP-binding cassette sub-family F member 1	ABCF1	228	PPKQGKEKAKKAEQGSEEEGEGEEEEEEGGE	KAEQGS(1)EEEGEGEEEEEEGGESK	1	0.91408	0.97782	0.86404	1.0068	1.0089	0.90913	0.907906	0.969194	0.950403	S	3	3145	___1	5.57243e-74	175.64	169.92	175.64	-1.556	477350000	251960000	225390000
Q8NE71	ATP-binding cassette sub-family F member 1	ABCF1	109	EKELMERLKKLSVPTSDEEDEVPAPKPRGGK	KLS(1)VPT(1)S(1)DEEDEVPAPKPR	1	1.0376	0.79855	0.90497	1.0068	1.0089	0.90913	1.03059	0.791506	0.995424	S	3	3145	___1	8.19552e-46	147.87	141.23	128.58	-0.61824	624480000	325520000	298950000
Q8NEJ9	Neuroguidin	NGDN	143	LRFKPHPSNMMSKLSSEDEEEDEAEDDQSEA	LS(0.009)S(0.991)EDEEEDEAEDDQSEASGKK	0.990724	0.93975	0.97264	1.0809	NaN	0.77075	1.15	NaN	1.26194	0.939913	S	3	3147	___1	1.048e-20	105.24	105.24	97.063	0.15195	105680000	53455000	52227000
Q8TAQ2	SWI/SNF complex subunit SMARCC2	SMARCC2	283	RRKKISAKTLTDEVNSPDSDRRDKKGGNYKK	TLTDEVNS(0.98)PDS(0.02)DRR	0.980297	1.0894	0.78048	0.8675	0.96129	0.86542	1.0238	1.13327	0.901851	0.847333	S	3	3170	___1	1.77577e-09	95.767	88.728	82.707	0.66914	32770000	16885000	15884000
Q8TCJ2	Dolichyl-diphosphooligosaccharide--protein glycosyltransferase subunit STT3B	STT3B	498	YLGDDMKRENPPVEDSSDEDDKRNQGNLYDK	ENPPVEDS(1)S(1)DEDDKR	1	0.9165	1.1903	1.0873	1.1157	1.129	1.1681	0.821457	1.0543	0.930828	S	2	3180	___1	1.38662e-46	144.55	133.84	72.315	-1.584	643760000	332800000	310960000
Q8TCJ2	Dolichyl-diphosphooligosaccharide--protein glycosyltransferase subunit STT3B	STT3B	499	LGDDMKRENPPVEDSSDEDDKRNQGNLYDKA	ENPPVEDS(1)S(1)DEDDKR	1	0.9165	1.0382	0.9003	1.1157	1.129	1.1681	0.821457	0.919575	0.770739	S	2	3180	___1	1.38662e-46	144.55	133.84	72.315	-1.584	607370000	313260000	294120000
Q8TEA8	D-tyrosyl-tRNA(Tyr) deacylase 1	DTD1	197	SKERNTPRKEDRSASSGAEGDVSSEREP___	SAS(0.082)S(0.918)GAEGDVSSEREP	0.918204	0.86847	1.3789	0.94373	1.2478	1.2247	0.94468	0.696001	1.12591	0.998994	S	2	3188	___1	4.31309e-20	122.75	115.54	122.75	0.053949	46505000	23392000	23113000
Q8WUA2	Peptidyl-prolyl cis-trans isomerase-like 4	PPIL4	178	DDPFDDPPDLLIPDRSPEPTREQLDSGRIGA	INHTVILDDPFDDPPDLLIPDRS(0.99)PEPT(0.009)REQLDS(0.001)GR	0.989821	0.86937	1.0909	1.1107	0.97561	0.90875	0.87622	0.891104	1.20044	1.2676	S	4	3199	___1	1.62738e-79	171.61	171.61	148.55	1.0813	21797000	12191000	9606200
Q8WVC0	RNA polymerase-associated protein LEO1	LEO1	614	REERARIYSSDSDEGSEEDKAQRLLKAKKLT	ARIY(0.061)S(0.778)S(0.331)DS(0.83)DEGS(0.999)EEDKAQR	0.999156	0.95357	NaN	0.70451	1.021	1.0887	0.9541	0.933957	NaN	0.738403	S	3	3209	___1	1.1649e-08	81.807	71.886	58.418	-0.48403	63090000	33157000	29933000
Q8WVC0	RNA polymerase-associated protein LEO1	LEO1	658	EDDDKANKKHKKYVISDEEEEDDD_______	YVIS(1)DEEEEDDD	1	1.0719	1.224	1.3098	1.021	1.0887	0.9541	1.04985	1.12428	1.37281	S	2	3209	___1	8.94954e-56	179.46	164.77	155.15	0.42721	68195000	32176000	36018000
Q8WW12	PEST proteolytic signal-containing nuclear protein	PCNP	119	PKTLSVAAAFNEDEDSEPEEMPPEAKMRMKN	TLSVAAAFNEDEDS(1)EPEEMPPEAK	1	0.89712	1.0032	0.95325	0.9314	0.87548	0.94199	0.963195	1.14589	1.01195	S	3	3215	___1	1.0963e-146	233.08	218.01	233.08	-0.76166	382580000	195910000	186670000
Q8WWM7	Ataxin-2-like protein	ATXN2L	111	IGSARGQSTGKGPPQSPVFEGVYNNSRMLHF	GQST(0.005)GKGPPQS(0.994)PVFEGVYNNSR	0.994474	1.0393	1.0756	NaN	0.95029	0.98316	0.97557	1.09367	1.09402	NaN	S	3	3221	___1	7.48842e-19	111.2	104.77	111.2	-0.85789	17277000	9346100	7931300
Q8WX93	Palladin	PALLD	893	PAGFPKKASRTARIASDEEIQGTKDAVIQDL	IAS(1)DEEIQGTKDAVIQDLER	1	1.1188	1.023	1.0974	1.0311	1.1053	0.98853	1.08505	0.925541	1.11013	S	3	3224	___1	1.18217e-84	186.82	167.91	162.03	-0.035816	143920000	70055000	73867000
Q8WX93	Palladin	PALLD	1118	RSPSGHPHVRRPRSRSRDSGDENEPIQERFF	S(1)RS(1)RDS(1)GDENEPIQER	1	1.0521	1.1036	0.92641	1.0311	1.1053	0.98853	1.02037	0.998462	0.937159	S	3	3224	___1	7.2855e-38	156.2	156.2	126.32	-0.017268	645710000	313830000	331880000
Q8WX93	Palladin	PALLD	1121	SGHPHVRRPRSRSRDSGDENEPIQERFFRPH	S(1)RS(1)RDS(1)GDENEPIQER	1	1.0521	1.1036	0.92641	1.0311	1.1053	0.98853	1.02037	0.998462	0.937159	S	3	3224	___1	7.2855e-38	156.2	156.2	126.32	-0.017268	579680000	279460000	300220000
Q92466	DNA damage-binding protein 2	DDB2	24	TQKTSEIVLRPRNKRSRSPLELEPEAKKLCA	S(1)RS(1)PLELEPEAKK	1	1.0383	1.0367	1.1818	0.99888	0.9744	1.0428	1.03946	1.06394	1.1333	S	3	3236	___1	7.35276e-11	104.17	80.699	69.188	0.54669	114880000	59158000	55718000
Q92466	DNA damage-binding protein 2	DDB2	26	KTSEIVLRPRNKRSRSPLELEPEAKKLCAKG	S(1)RS(1)PLELEPEAKK	1	1.1315	1.0863	1.2643	0.99888	0.9744	1.0428	1.13277	1.11484	1.21241	S	3	3236	___1	7.35276e-11	104.17	80.699	69.188	0.54669	79337000	41444000	37893000
Q92538	Golgi-specific brefeldin A-resistance guanine nucleotide exchange factor 1	GBF1	1298	LQATARADAPDAGAQSDSELPSYHQNDVSLD	ADAPDAGAQS(0.969)DS(0.03)ELPSYHQNDVSLDR	0.969399	0.90009	1.0887	0.99257	0.98528	1.0288	1.0052	0.913537	1.05822	0.987435	S	3	3242	___1	9.95998e-49	145.29	145.29	145.29	-1.4292	245550000	114810000	130740000
Q92538	Golgi-specific brefeldin A-resistance guanine nucleotide exchange factor 1	GBF1	1318	PSYHQNDVSLDRGYTSDSEVYTDHGRPGKIH	GYTS(0.996)DS(0.004)EVYTDHGRPGK	0.99558	0.95763	1.142	1.0164	0.98528	1.0288	1.0052	0.971937	1.11003	1.01114	S	3	3242	___1	3.37196e-31	138.08	120.94	138.08	0.72596	168040000	85585000	82454000
Q92598	Heat shock protein 105 kDa	HSPH1	809	NTCEPVVTQPKPKIESPKLERTPNGPNIDKK	IES(1)PKLER	1	0.93071	0.97243	0.90246	0.95275	1.0081	0.97056	0.976867	0.964617	0.929834	S	2	3248	___1	9.44459e-11	106.62	15.355	103.31	1.135	83728000	45065000	38662000
Q92615	La-related protein 4B	LARP4B	601	VPASCAVSATYERSPSPAHLPDDPKVAEKQR	S(0.021)PS(0.979)PAHLPDDPKVAEK	0.979007	1.6915	NaN	1.4047	0.97695	0.95272	1.0817	1.73141	NaN	1.2986	S	3	3252	___1	8.9144e-05	49.988	49.988	49.988	0.20462	32428000	14240000	18188000
Q92769	Histone deacetylase 2	HDAC2	422	SIRASDKRIACDEEFSDSEDEGEGGRRNVAD	RIACDEEFS(1)DS(1)EDEGEGGRR	1	NaN	0.77652	0.99476	1.0145	1.11	1.0587	NaN	0.699568	0.939605	S	3	3263	___1	2.12257e-70	179.5	179.5	46.403	-0.25272	964160000	496510000	467660000
Q92769	Histone deacetylase 2	HDAC2	394	GVQMQAIPEDAVHEDSGDEDGEDPDKRISIR	MLPHAPGVQMQAIPEDAVHEDS(1)GDEDGEDPDKR	1	0.91693	0.9367	0.94081	1.0145	1.11	1.0587	0.903825	0.843874	0.888647	S	4	3263	___1	2.74245e-51	153.04	145.61	67.69	-0.64331	688540000	346710000	341830000
Q92945	Far upstream element-binding protein 2	KHSRP	181	QINKIQQDSGCKVQISPDSGGLPERSVSLTG	VQIS(0.998)PDS(0.002)GGLPER	0.99846	0.61768	NaN	0.91604	0.98081	0.96945	0.9586	0.629765	NaN	0.955602	S	2	3278	___1	0.000101372	71.879	53.439	71.879	0.44055	5527900	2851300	2676600
Q93009	Ubiquitin carboxyl-terminal hydrolase 7	USP7	18	HQQQQQQQKAGEQQLSEPEDMEMEAGDTDDP	AGEQQLS(1)EPEDMEMEAGDTDDPPR	1	0.96953	1.1369	0.91443	0.95333	1.0579	0.99128	1.01699	1.07468	0.922474	S	3	3286	___1	1.72324e-19	112.9	109.34	112.9	-0.49533	75630000	37346000	38284000
Q96A49	Synapse-associated protein 1	SYAP1	269	KSQLKTQEDEEEISTSPGVSEFVSDAFDACN	TQEDEEEIS(0.001)T(0.032)S(0.92)PGVS(0.047)EFVSDAFDACNLNQEDLRK	0.920267	1.101	1.328	1.1746	1.0071	0.92444	0.84668	1.09324	1.43655	1.3873	S	3	3301	___1	2.9199e-115	205.84	205.84	205.84	-1.137	10415000	4142900	6272200
Q96B23	Uncharacterized protein C18orf25	C18orf25	66	VISSMPCLLMELRRDSSESQLASTESDKPTT	RDS(0.987)S(0.013)ESQLASTESDKPTTGR	0.987224	0.80624	0.89961	0.86732	0.95782	NaN	0.96829	0.841745	NaN	0.895723	S	3	3309	___1	6.3031e-101	200.13	190.73	200.13	-0.053997	243670000	135000000	108670000
Q96D71	RalBP1-associated Eps domain-containing protein 1	REPS1	709	TPLAPPPKPVRRRLKSEDELRPEVDEHTQKT	LKS(1)EDELRPEVDEHTQK	0.999997	1.0265	0.88941	1.0227	1.1494	NaN	1.1749	0.893075	NaN	0.870457	S	4	3330	___1	2.46286e-08	75.122	75.122	69.122	0.035758	29303000	16644000	12659000
Q96F86	Enhancer of mRNA-decapping protein 3	EDC3	131	NIPKRTDVKSQDVAVSPQQQQCSKSYVDRHM	SQDVAVS(0.991)PQQQQCS(0.009)K	0.990758	1.0365	0.98829	NaN	0.91208	0.95829	1.0052	1.13641	1.03131	NaN	S	2	3348	___1	2.57807e-06	68.481	57.846	68.481	-1.4418	8169000	3605200	4563900
Q96I25	Splicing factor 45	RBM17	155	DRHEASGFARRPDPDSDEDEDYERERRKRSM	RPDPDS(1)DEDEDYERER	1	0.90921	0.91432	0.93786	1.1602	0.95253	0.98185	0.783667	0.959886	0.955197	S	3	3373	___1	8.43944e-91	203.71	203.71	203.71	-0.036404	264810000	136750000	128060000
Q96N67	Dedicator of cytokinesis protein 7	DOCK7	452	RNSSIVGRRSLERTTSGDDACNLTSFRPATL	T(0.003)T(0.003)S(0.994)GDDACNLTSFRPATLTVTNFFK	0.994273	0.75056	0.65825	0.85327	1.1065	0.9378	1.1108	0.678319	0.701909	0.768158	S	3	3403	___1	7.03283e-10	81.922	81.922	74.13	-0.18607	11891000	6384400	5506500
Q96QR8	Transcriptional activator protein Pur-beta	PURB	304	KLYERRGGGSGGGEESEGEEVDED_______	RGGGS(0.001)GGGEES(0.999)EGEEVDED	0.999109	NaN	1.3094	1.1834	1.8303	2.1014	1.9847	NaN	0.623108	0.596261	S	2	3416	___1	1.86182e-36	153.86	136.12	153.86	-0.52237	10173000	4561600	5610900
Q96ST2	Protein IWS1 homolog	IWS1	377	SSDSEEEEHKKQKMDSDEDEKEGEEEKVAKR	MDS(1)DEDEKEGEEEKVAK	1	0.94586	0.87291	0.96435	1.0226	0.98314	0.97715	0.924956	0.88788	0.986901	S	3	3432	___1	2.15064e-40	147.9	147.9	44.415	-0.003719	101880000	51900000	49981000
Q96ST3	Paired amphipathic helix protein Sin3a	SIN3A	832	HHFIPDLLFAQRGDLSDVEEEEEEEMDVDEA	GDLS(1)DVEEEEEEEMDVDEATGAVKK	1	0.88359	1.0048	0.89774	1.0221	0.92677	1.0431	0.864485	1.0842	0.860646	S	3	3433	___1	1.75354e-07	70.051	70.051	66.501	0.52474	33323000	18328000	14995000
Q99613	Eukaryotic translation initiation factor 3 subunit C;Eukaryotic translation initiation factor 3 subunit C-like protein	EIF3C;EIF3CL	39	TKPVGGNYGKQPLLLSEDEEDTKRVVRSAKD	QPLLLS(1)EDEEDTKR	0.999969	0.94096	1.0544	0.91956	1.017	0.96962	0.97824	0.925231	1.08744	0.940015	S	3	3461	___1	1.07778e-06	73.279	62.94	73.279	0.98185	30231000	15880000	14351000
Q99733	Nucleosome assembly protein 1-like 4	NAP1L4	125	ITGDVEPTDAESEWHSENEEEEKLAGDMKSK	EFITGDVEPTDAESEWHS(1)ENEEEEKLAGDMK	0.999773	1.0383	1.0104	0.96479	0.97966	1.0043	1.0246	1.05986	1.00607	0.941626	S	4	3471	___1	1.27608e-91	190.6	190.6	178.34	-0.81026	376170000	185740000	190430000
Q9BPX3	Condensin complex subunit 3	NCAPG	674	TKKIKTLHCEGTEINSDDEQESKEVEETATA	TLHCEGTEINS(1)DDEQESKEVEETATAK	0.999998	0.88216	1.0154	0.87528	0.9757	1.0677	1.0429	0.90413	0.951016	0.839275	S	4	3486	___1	1.71254e-92	191.54	185.18	191.54	-0.19392	252700000	129410000	123290000
Q9BTC0	Death-inducer obliterator 1	DIDO1	1456	VDDLPNRMCADVRRNSVERPAEPVAGAATPS	RNS(1)VERPAEPVAGAATPSLVEQQK	1	0.92731	0.89982	0.92565	1.0599	1.0542	1.1804	0.874903	0.853557	0.784183	S	3	3527	___1	3.66809e-13	93.407	88.958	93.407	-0.31006	41176000	22694000	18482000
Q9BTE3	Mini-chromosome maintenance complex-binding protein	MCMBP	154	TWVKEAYVNANQARVSPSTSYTPSRHKRSYE	VS(0.998)PS(0.002)TSYTPSR	0.99771	NaN	0.92994	1.0071	0.86084	1.0135	0.97061	NaN	0.917553	1.03759	S	2	3529	___1	0.000816168	64.55	53.06	64.55	0.42427	8555300	4647500	3907800
Q9BUJ2	Heterogeneous nuclear ribonucleoprotein U-like protein 1	HNRNPUL1	194	RGRGYFEHREDRRGRSPQPPAEEDEDDFDDT	RGRS(1)PQPPAEEDEDDFDDTLVAIDTYNCDLHFK	0.999999	1.3091	0.52532	1.5626	1.0796	1.06	1.0661	1.21258	0.495585	1.46572	S	4	3541	___1	1.4985e-40	143.17	143.17	143.17	0.48589	15799000	7224300	8574500
Q9BY44	Eukaryotic translation initiation factor 2A;Eukaryotic translation initiation factor 2A, N-terminally processed	EIF2A	506	HEAKKAAKQEARSDKSPDLAPTPAPQSTPRN	S(0.198)DKS(0.802)PDLAPTPAPQSTPR	0.802087	0.90322	0.78686	0.98074	1.002	0.92747	0.95032	0.901417	0.848394	1.03201	S	3	3585	___1	2.37964e-08	81.48	81.48	52.898	1.7261	48902000	26985000	21917000
Q9C0C2	182 kDa tankyrase-1-binding protein	TNKS1BP1	1666	LSPSALKAKLRPRNRSAEEGELAESKSSQKE	NRS(1)AEEGELAESK	1	0.97546	0.88746	1.2597	0.93783	0.9116	0.84721	1.04012	0.973519	1.48688	S	3	3608	___1	1.93033e-07	93.494	79.075	91.475	-1.2341	19577000	9573800	10004000
Q9C0C2	182 kDa tankyrase-1-binding protein	TNKS1BP1	672	ETTQARTEAQDLCRASPEPPGPESSSRWLDD	TEAQDLCRAS(1)PEPPGPESSSR	1	0.97406	1.0513	1.1323	0.93783	0.9116	0.84721	1.03863	1.15325	1.3365	S	3	3608	___1	1.09965e-26	127.83	127.83	127.83	0.36718	29926000	14557000	15369000
Q9GZR7	ATP-dependent RNA helicase DDX24	DDX24	82	SLFSKEAPKRKAQAVSEEEEEEEGKSSSPKK	AQAVS(1)EEEEEEEGK	1	0.97712	0.89467	0.98503	0.96276	0.98841	0.96059	1.01492	0.905161	1.02544	S	2	3616	___1	1.99381e-58	170.56	170.56	99.481	-0.20342	220410000	116440000	103970000
Q9H0B6	Kinesin light chain 2	KLC2	582	GTPQEPPNPRMKRASSLNFLNKSVEEPTQPG	ASS(1)LNFLNK	0.999865	1.0848	1.201	0.95295	1.0667	1.1063	0.97788	1.01697	1.0856	0.974506	S	2	3627	___1	2.77097e-07	93.111	75.725	93.111	-0.4295	9557500	4466000	5091500
Q9H0C8	Integrin-linked kinase-associated serine/threonine phosphatase 2C	ILKAP;ILKAP3;ILKAP2	13	___MDLFGDLPEPERSPRPAAGKEAQKGPLL	MDLFGDLPEPERS(1)PRPAAGK	1	NaN	0.43429	1.0526	0.96081	0.83837	0.93181	NaN	0.518017	1.12963	S	3	3628	___1	8.94444e-07	75.112	57.517	58.457	0.87974	8634400	5240000	3394500
Q9H1B7	Interferon regulatory factor 2-binding protein-like	IRF2BPL	547	PSGRGAAASLRKRKASPEPPDSAEGALKLGE	KAS(1)PEPPDSAEGALKLGEEQQR	1	1.0044	0.9463	0.97921	0.92517	1.0061	1.0075	1.08564	0.940563	0.971921	S	3	3643	___1	3.05768e-60	169.7	162.43	169.7	0.51027	61331000	32569000	28762000
Q9H1E3	Nuclear ubiquitous casein and cyclin-dependent kinase substrate 1	NUCKS1	181	EKKMPKPRLKATVTPSPVKGKGKVGRPTASK	LKAT(0.007)VT(0.993)PS(1)PVKGK	0.999998	0.91664	0.90442	1.0762	1.0351	0.91411	NaN	0.885557	0.9894	NaN	S	3	3645	___1	3.62417e-24	132.44	132.44	127.88	0.089894	448890000	238510000	210380000
Q9H1E3	Nuclear ubiquitous casein and cyclin-dependent kinase substrate 1	NUCKS1	132	QEEEDEAPFQEKDSGSDEDFLMEDDDDSDYG	DS(0.031)GS(0.968)DEDFLMEDDDDS(0.001)DYGSSK	0.967512	NaN	0.60668	0.8082	1.0351	0.91411	NaN	NaN	0.663684	NaN	S	3	3645	___1	1.1296e-167	243.24	243.24	48.229	-1.1129	38479000	22518000	15961000
Q9H1E3	Nuclear ubiquitous casein and cyclin-dependent kinase substrate 1	NUCKS1	214	KEKTPSPKEEDEEPESPPEKKTSTSPPPEKS	EKT(1)PS(1)PKEEDEEPES(1)PPEK	1	0.96353	0.84414	0.94022	1.0351	0.91411	NaN	0.930857	0.923456	NaN	S	3	3645	___1	3.12699e-41	154.79	131.37	107.87	0.52529	364770000	192250000	172510000
Q9H1E3	Nuclear ubiquitous casein and cyclin-dependent kinase substrate 1	NUCKS1	113	KAASKQREMLMEDVGSEEEQEEEDEAPFQEK	EMLMEDVGS(1)EEEQEEEDEAPFQEK	1	1.4183	0.70886	0.56154	1.0351	0.91411	NaN	1.37021	0.775465	NaN	S	3	3645	___1	2.85175e-47	152.17	152.17	53.444	-1.1907	52540000	26070000	26470000
Q9H1E3	Nuclear ubiquitous casein and cyclin-dependent kinase substrate 1	NUCKS1	19	PVRNRKVVDYSQFQESDDADEDYGRDSGPPT	VVDYSQFQES(1)DDADEDYGR	1	0.67245	1.1628	1.3294	1.0351	0.91411	NaN	0.649647	1.27206	NaN	S	2	3645	___1	1.9428e-100	199.41	199.41	199.41	-0.013483	615190000	300010000	315180000
Q9H307	Pinin	PNN	66	GGGRGRGSLLLRRGFSDSGGGPPAKQRDLEG	GFS(1)DSGGGPPAK	0.999632	1.7072	1.2951	0.95633	0.99279	0.92486	0.95966	1.7196	1.40032	0.99653	S	2	3661	___1	1.78792e-06	93.011	60.681	93.011	0.66538	65922000	28988000	36934000
Q9H3N1	Thioredoxin-related transmembrane protein 1	TMX1	247	LKKVEEEQEADEEDVSEEEAESKEGTNKDFP	VEEEQEADEEDVS(1)EEEAESK	0.999999	1.0293	0.94954	0.93886	0.93244	1.0148	1.037	1.10388	0.935692	0.905362	S	2	3666	___1	0	382.96	357.16	382.96	0.10106	618270000	310480000	307790000
Q9H6F5	Coiled-coil domain-containing protein 86	CCDC86	47	LVEFESNPEETREPGSPPSVQRAGLGSPERP	ALVEFESNPEET(0.009)REPGS(0.989)PPS(0.002)VQR	0.989208	0.93276	0.90047	0.92603	0.8533	0.98511	0.91727	1.09312	0.914081	1.00955	S	3	3684	___1	1.44254e-59	162.07	156.43	162.07	-0.39898	120070000	63044000	57029000
Q9H6F5	Coiled-coil domain-containing protein 86	CCDC86	18	TPLRRSRRLGGLRPESPESLTSVSRTRRALV	LGGLRPES(1)PESLTSVSR	0.999936	0.91327	0.77429	1.0531	0.8533	0.98511	0.91727	1.07028	0.785993	1.14808	S	3	3684	___1	1.60961e-17	104.63	88.512	104.63	0.32567	16412000	8468400	7943500
Q9H6F5	Coiled-coil domain-containing protein 86	CCDC86	91	AGLESPQGQPEPGAASPQRQQDLHLESPQRQ	LQQGAGLES(1)PQGQPEPGAAS(1)PQR	1	0.78726	0.94272	0.89109	0.8533	0.98511	0.91727	0.922606	0.956969	0.971459	S	3	3684	___1	2.92381e-10	87.749	87.749	57.262	-0.80436	99284000	51581000	47703000
Q9H6Y2	WD repeat-containing protein 55	WDR55	14	__MDRTCEERPAEDGSDEEDPDSMEAPTRIR	TCEERPAEDGS(1)DEEDPDSMEAPTR	1	0.82429	0.98668	0.81185	NaN	0.99987	1.209	NaN	0.986808	0.671505	S	3	3690	___1	7.517e-109	208.34	208.34	208.34	-0.90909	181600000	98149000	83448000
Q9H788	SH2 domain-containing protein 4A	SH2D4A	315	YPQKPLRNQGVVRTLSSSAQEDIIRWFKEEQ	TLS(0.984)S(0.014)S(0.002)AQEDIIR	0.984161	0.86459	1.0516	0.96736	1.2645	1.3176	1.0546	0.683741	0.798118	0.917277	S	2	3692	___1	1.88369e-16	122.39	77.315	122.39	1.4458	11043000	5474100	5568800
Q9H7N4	Splicing factor, arginine/serine-rich 19	SCAF1	239	RFDIYDPFHPTDEAYSPPPAPEQKYDPFEPT	FDIY(0.008)DPFHPT(0.09)DEAY(0.01)S(0.892)PPPAPEQK	0.891831	NaN	0.77585	0.89199	0.92273	0.85256	0.89016	NaN	0.910024	1.00206	S	3	3696	___1	3.70041e-05	55.526	55.526	46.695	0.077934	8530200	4484200	4046000
Q9H8Y8	Golgi reassembly-stacking protein 2	GORASP2	451	SEKPVSAAVDANASESP______________	VGDSTPVSEKPVSAAVDANASES(1)P	0.999707	0.87591	0.91984	0.98121	1.0887	0.99333	0.99715	0.804547	0.926017	0.984014	S	3	3704	___1	4.42384e-36	136.66	136.66	136.66	-0.84673	64137000	32592000	31545000
Q9NQC3	Reticulon-4	RTN4	15	_MEDLDQSPLVSSSDSPPRPQPAFKYQFVRE	MEDLDQSPLVSS(0.001)S(0.005)DS(0.994)PPRPQPAFK	0.994017	0.96331	0.90456	1.0243	1.0276	1.0097	1.0252	0.937437	0.89587	0.999122	S	3	3767	___1	3.2561e-109	210.39	200.68	203.94	-0.16263	605880000	317090000	288790000
Q9NR30	Nucleolar RNA helicase 2	DDX21	71	KQVKKKAEPSEVDMNSPKSKKAKKKEEPSQN	KKAEPSEVDMNS(1)PK	1	0.91058	0.88772	0.89745	0.95002	0.98696	0.9378	0.958485	0.899449	0.956974	S	3	3782	___1	7.62142e-10	97.273	97.273	97.273	-0.040697	32314000	17801000	14513000
Q9NR30	Nucleolar RNA helicase 2	DDX21	89	SKKAKKKEEPSQNDISPKTKSLRKKKEPIEK	KKEEPSQNDIS(1)PK	1	0.82757	0.91302	0.83351	0.95002	0.98696	0.9378	0.871108	0.925083	0.888793	S	3	3782	___1	2.25863e-56	171.87	171.87	171.87	0.26762	60433000	31980000	28453000
Q9NR30	Nucleolar RNA helicase 2	DDX21	121	VVSSKTKKVTKNEEPSEEEIDAPKPKKMKKE	NEEPS(1)EEEIDAPKPKK	1	0.9317	0.91215	0.90155	0.95002	0.98696	0.9378	0.980716	0.924202	0.961346	S	3	3782	___1	2.06171e-79	196.1	196.1	45.094	0.24645	311860000	163310000	148550000
Q9NRL3	Striatin-4	STRN4	276	VLGQIPFLQNCEDEDSDEDDELDSVQHKKQR	LGGSVLGQIPFLQNCEDEDS(1)DEDDELDSVQHKK	0.999993	1.1084	1.0118	0.92099	0.92648	1.0163	0.92711	1.19636	0.995572	0.993399	S	4	3791	___1	4.12658e-64	159.91	159.91	125.99	1.8841	67513000	34008000	33504000
Q9NWH9	SAFB-like transcription modulator	SLTM	289	SEASKPKDGQDAIAQSPEKESKDYEMNANHK	DGQDAIAQS(0.994)PEKES(0.006)K	0.994402	NaN	1.1712	1.068	0.9983	0.93768	1.0661	NaN	1.24904	1.00178	S	3	3847	___1	5.9796e-10	97.271	97.271	97.271	0.12458	15823000	7218800	8604600
Q9NWH9	SAFB-like transcription modulator	SLTM	551	TSESIKKSEEKKRISSKSPGHMVILDQTKGD	IS(0.028)S(0.974)KS(0.998)PGHMVILDQTK	0.974065	NaN	1.6529	1.2759	0.9983	0.93768	1.0661	NaN	1.76275	1.19679	S	3	3847	___1	5.2239e-11	97.058	83.042	96.718	-1.0136	326200000	161420000	164780000
Q9NYB0	Telomeric repeat-binding factor 2-interacting protein 1	TERF2IP	203	LRGQEHKYLLGDAPVSPSSQKLKRKAEEDPE	YLLGDAPVS(0.784)PS(0.108)S(0.108)QK	0.784065	0.80143	1.0688	1.197	0.89534	0.9776	1.0793	0.895112	1.09329	1.10905	S	2	3873	___1	0.000801361	71.344	24.752	65.092	1.9356	7496100	3903600	3592400
Q9NZN4	EH domain-containing protein 2	EHD2	438	VERGPDEAMEDGEEGSDDEAEWVVTKDKSKY	GPDEAMEDGEEGS(1)DDEAEWVVTK	0.999986	NaN	1.2363	1.222	1.1113	1.1742	1.0989	NaN	1.05289	1.11202	S	3	3889	___1	1.36757e-12	91.276	91.276	91.276	1.0543	9730700	4646000	5084600
Q9NZT2	Opioid growth factor receptor	OGFR	315	LPHPLEGSRKVEEEGSPGDPDHEASTQGRTC	KVEEEGS(1)PGDPDHEASTQGR	1	1.0557	1.0081	1.0304	0.94539	0.85266	0.92603	1.11668	1.1823	1.11271	S	3	3890	___1	5.9068e-101	203.47	203.47	184.29	-0.29629	171270000	86978000	84293000
Q9NZT2	Opioid growth factor receptor	OGFR	378	GDEAGGHGEDRPEPLSPKESKKRKLELSRRE	SQGDEAGGHGEDRPEPLS(1)PK	1	0.95566	0.99521	0.96204	0.94539	0.85266	0.92603	1.01086	1.16718	1.03889	S	3	3890	___1	2.15128e-35	139.22	131.51	139.22	0.57614	126090000	64057000	62035000
Q9P2E9	Ribosome-binding protein 1	RRBP1	615	TESASVQGRNTDVAQSPEAPKQEAPAKKKSG	NTDVAQS(1)PEAPKQEAPAK	1	1.1392	1.0422	1.0976	1.0477	1.0348	1.0119	1.08733	1.00715	1.08469	S	3	3916	___1	1.50505e-18	113.99	113.99	113.26	0.52236	61011000	29243000	31767000
Q9UBB9	Tuftelin-interacting protein 11	TFIP11	98	AGLKKGAAEEAELEDSDDEEKPVKQDDFPKD	GAAEEAELEDS(1)DDEEKPVKQDDFPK	1	NaN	0.91669	0.94984	0.84533	1.0723	0.84169	NaN	0.854882	1.12849	S	3	3924	___1	2.10906e-48	153.81	153.81	153.81	-0.26931	18899000	9854100	9045400
Q9UEW8	STE20/SPS1-related proline-alanine-rich protein kinase	STK39	385	SSGHLHKTEDGDWEWSDDEMDEKSEEGKAAF	TEDGDWEWS(0.995)DDEMDEKS(0.005)EEGK	0.995466	NaN	1.3502	1.2422	0.9881	1.1626	0.92333	NaN	1.16136	1.34535	S	3	3948	___1	2.89306e-09	86.791	86.791	86.791	1.2444	10388000	4536900	5851100
Q9UFC0	Leucine-rich repeat and WD repeat-containing protein 1	LRWD1	212	EELVAASRTQVQKANSPEKPPEAGAAHKPRA	ANS(1)PEKPPEAGAAHKPR	1	1.0099	1.0765	0.93803	1.32	0.82521	1.0689	0.765076	1.30452	0.877566	S	3	3950	___1	1.47998e-17	105.67	105.67	61.181	0.42689	47251000	24531000	22720000
Q9UHB6	LIM domain and actin-binding protein 1	LIMA1	490	LERPAQLANARETPHSPGVEDAPIAKVGVLA	ETPHS(1)PGVEDAPIAK	0.999876	1.1089	1.0243	1.0976	1.0799	1.076	1.116	1.02685	0.951952	0.983512	S	3	3962	___1	9.65293e-14	107.57	93.558	107.57	-0.044143	314780000	154730000	160060000
Q9UHB6	LIM domain and actin-binding protein 1	LIMA1	362	QVKSEVQQPVHPKPLSPDSRASSLSESSPPK	SEVQQPVHPKPLS(1)PDS(1)R	0.999995	1.2181	1.1042	1.0232	1.0799	1.076	1.116	1.12797	1.02621	0.916846	S	3	3962	___1	2.48469e-18	113.99	104.41	54.223	1.3019	72514000	37429000	35085000
Q9UHB6	LIM domain and actin-binding protein 1	LIMA1	604	RPFTVAASFQSTSVKSPKTVSPPIRKGWSMS	SRPFTVAASFQS(0.001)T(0.004)S(0.016)VKS(0.978)PK	0.978426	0.97089	1.1046	1.4122	1.0799	1.076	1.116	0.899055	1.02658	1.26541	S	3	3962	___1	8.59975e-35	129.9	114.51	120.79	0.57769	18021000	9038200	8982300
Q9UHD8	Septin-9	SEPT9	30	RLRRLGDSSGPALKRSFEVEEVETPNSTPPR	S(1)FEVEEVETPNSTPPR	1	0.3549	0.7037	0.77133	1.0255	1.0149	1.0408	0.346075	0.693369	0.741093	S	2	3966	___1	1.45495e-36	147.12	129.02	139.66	0.13441	34663000	18109000	16554000
Q9UHR5	SAP30-binding protein	SAP30BP	22	VLSSLAVYAEDSEPESDGEAGIEAVGSAAEE	NVLSSLAVYAEDS(0.008)EPES(0.992)DGEAGIEAVGSAAEEK	0.992127	1.0149	0.85054	0.77149	1.1977	1.0684	0.92568	0.847374	0.796088	0.833431	S	3	3974	___1	4.67273e-29	120.15	120.15	120.15	0.10455	9537300	4870000	4667400
Q9UHY1	Nuclear receptor-binding protein	NRBP1	2	______________MSEGESQTVLSSGSDPK	S(1)EGESQTVLSSGSDPK	0.999998	1.3656	0.68974	0.90077	0.99767	1.0536	1.1757	1.36879	0.654651	0.766156	S	2	3977	___1	3.71977e-37	151.9	151.9	130.72	0.60805	24645000	14576000	10069000
Q9UIG0	Tyrosine-protein kinase BAZ1B	BAZ1B	1468	KRKKFPDRLAEDEGDSEPEAVGQSRGRRQKK	LAEDEGDS(1)EPEAVGQSR	1	1.6287	1.5069	NaN	1.0335	1.0298	1.1462	1.57591	1.46329	NaN	S	2	3985	___1	5.53156e-50	177.67	152.49	177.67	-1.3973	21902000	9442500	12459000
Q9UKE5	TRAF2 and NCK-interacting protein kinase	TNIK	640	ALNVTSHRVEMPRQNSDPTSENPPLPTRIEK	QNS(1)DPTSENPPLPTR	0.99997	0.71003	0.73878	1.1175	0.98334	1.1128	1.0669	0.72206	0.663893	1.04743	S	2	4007	___1	2.25431e-09	91.076	91.076	91.076	-1.0315	14067000	7840100	6227200
Q9UKE5	TRAF2 and NCK-interacting protein kinase	TNIK	680	EEDIPPKVPQRTTSISPALARKNSPGNGSAL	TT(0.003)S(0.997)IS(1)PALAR	1	1.3193	0.96771	1.3776	0.98334	1.1128	1.0669	1.34165	0.869617	1.29122	S	2	4007	___1	1.9937e-23	139.32	122.36	139.32	1.0103	90278000	37156000	53122000
Q9UKM9	RNA-binding protein Raly	RALY	288	ARTRDDGDEEGLLTHSEEELEHSQDTDADDG	TRDDGDEEGLLT(1)HS(1)EEELEHSQDTDADDGALQ	0.999999	1.0136	0.82973	0.93024	1.0331	1.003	1.0281	0.981125	0.827248	0.904815	S	4	4012	___1	1.554e-114	205.28	205.28	205.28	0.084027	1233700000	619990000	613700000
Q9UKN8	General transcription factor 3C polypeptide 4	GTF3C4	611	LWKPTHEDSKILLVDSPGMGNADDEQQEEGT	ILLVDS(1)PGMGNADDEQQEEGTSSK	1	1.0535	1.0809	0.93034	0.97293	0.80777	0.90597	1.08281	1.33813	1.0269	S	3	4013	___1	4.6041e-28	129.32	125.09	129.32	-0.87686	27172000	13980000	13191000
Q9UKS6	Protein kinase C and casein kinase substrate in neurons protein 3	PACSIN3	354	PQSPGSPGTGQDEEWSDEESPRKAATGVRVR	DGTAPPPQS(0.008)PGS(0.029)PGT(0.029)GQDEEWS(0.912)DEES(0.023)PRK	0.911858	0.80028	0.85663	NaN	0.88485	0.9864	0.81194	0.904424	0.868441	NaN	S	3	4014	___1	1.78772e-06	68.741	53.81	68.741	-0.023299	42156000	27677000	14478000
Q9UKX7	Nuclear pore complex protein Nup50	NUP50	221	RNSESESNKVAAETQSPSLFGSTKLQQESTF	NSESESNKVAAET(0.096)QS(0.843)PS(0.045)LFGS(0.007)T(0.008)K	0.843419	1.0179	1.3934	1.1733	1.0339	1.0441	0.98309	0.984525	1.33455	1.19348	S	3	4016	___1	1.02301e-06	72.228	65.012	72.228	1.5074	14812000	6682200	8130100
Q9ULX3	RNA-binding protein NOB1	NOB1	201	EEEEEENGFEDRKDDSDDDGGGWITPSNIKQ	KDDS(1)DDDGGGWITPSNIK	1	NaN	0.76876	0.83186	1.0373	0.85824	0.74363	NaN	0.89574	1.11865	S	3	4030	___1	2.79274e-06	71.853	69.129	71.853	1.28	16428000	9215100	7212500
Q9ULX3	RNA-binding protein NOB1	NOB1	184	HELQELLIDRGEDVPSEEEEEEENGFEDRKD	NPLPNIDHELQELLIDRGEDVPS(1)EEEEEEENGFEDR	1	NaN	0.65803	0.8018	1.0373	0.85824	0.74363	NaN	0.76672	1.07822	S	4	4030	___1	9.32502e-10	84.713	84.713	84.713	0.085169	11100000	6141100	4959100
Q9UNE7	E3 ubiquitin-protein ligase CHIP	STUB1	19	KEEKEGGARLGAGGGSPEKSPSAQELKEQGN	LGAGGGS(1)PEKS(0.963)PS(0.037)AQELKEQGNR	0.99968	0.36121	0.52123	NaN	1.0179	0.95479	0.95837	0.354858	0.545911	NaN	S	3	4039	___1	1.84434e-12	93.505	78.735	58.08	0.77652	95305000	62829000	32477000
Q9UNZ2	NSFL1 cofactor p47	NSFL1C	114	SERSGQQIVGPPRKKSPNELVDDLFKGAKEH	KKS(1)PNELVDDLFK	1	1.0052	1.0657	1.0968	1.0392	1.0468	0.98498	0.967283	1.01806	1.11353	S	3	4050	___1	1.40922e-07	93.424	88.623	86.548	0.59856	35601000	17231000	18370000
Q9UQ35	Serine/arginine repetitive matrix protein 2	SRRM2	1320	WGGPHFSPEHKELSNSPLRENSFGSPLEFRN	ELS(1)NS(1)PLRENSFGSPLEFR	0.999979	NaN	1.008	0.89429	0.93705	0.91217	0.99242	NaN	1.10506	0.90112	S	3	4056	___1	5.17427e-46	150.03	142.4	78.021	-0.40033	222360000	110660000	111700000
Q9UQ35	Serine/arginine repetitive matrix protein 2	SRRM2	1064	YFGVSSLQLKGQSQTSPDHRSDTSSPEVRQS	GQSQT(0.15)S(0.85)PDHRS(0.033)DT(0.548)S(0.546)S(0.873)PEVR	0.850258	0.92375	1.0595	NaN	0.93705	0.91217	0.99242	0.985807	1.16152	NaN	S	3	4056	___1	4.16977e-35	135.62	128.49	135.62	-0.032513	174140000	83453000	90691000
Q9UQ35	Serine/arginine repetitive matrix protein 2	SRRM2	440	PQPTKVSRHASSSPESPKPAPAPGSHREISS	HAS(1)S(1)S(1)PES(1)PKPAPAPGSHR	1	1.0876	0.67003	0.82274	0.93705	0.91217	0.99242	1.16066	0.734545	0.829024	S	3	4056	___1	4.34725e-70	173.89	167.86	131.32	0.035482	1589600000	876430000	713180000
Q9UQ35	Serine/arginine repetitive matrix protein 2	SRRM2	780	PRSKAKSRLSLRRSLSGSSPCPKQKSQTPPR	SLS(0.999)GS(0.001)SPCPK	0.999332	0.91654	0.92102	0.94716	0.93705	0.91217	0.99242	0.978112	1.0097	0.954394	S	2	4056	___1	1.6858e-06	90.05	52.706	90.05	0.23717	45352000	25308000	20044000
Q9UQ35	Serine/arginine repetitive matrix protein 2	SRRM2	1179	SKEKMALPPQEDATASPPRQKDKFSPFPVQD	MALPPQEDAT(0.162)AS(0.838)PPRQK	0.838255	0.87199	NaN	0.61409	0.93705	0.91217	0.99242	0.930569	NaN	0.61878	S	3	4056	___1	0.000116556	51.487	47.397	44.382	0.8505	20448000	11268000	9179700
Q9UQ35	Serine/arginine repetitive matrix protein 2	SRRM2	2426	PSAPSQSRMTSERAPSPSSRMGQAPSQSLLP	MTS(0.001)ERAPS(0.882)PS(0.058)S(0.058)R	0.882242	0.88182	NaN	0.98268	0.93705	0.91217	0.99242	0.94106	NaN	0.990186	S	3	4056	___1	0.000313435	62.861	56.133	62.861	-0.55103	8840700	4752800	4087900
Q9UQ35	Serine/arginine repetitive matrix protein 2	SRRM2	954	SRVTSRTTPRRSRSVSPCSNVESRLLPRYSH	S(1)VS(1)PCSNVESR	0.999986	1.0004	0.92912	NaN	0.93705	0.91217	0.99242	1.06761	1.01858	NaN	S	2	4056	___1	8.59081e-12	115.34	100.44	105.65	0.31161	169200000	80759000	88443000
Q9UQ35	Serine/arginine repetitive matrix protein 2	SRRM2	2581	SSLPVQPEVALKRVPSPTPAPKEAVREGRPP	RVPS(0.975)PT(0.025)PAPK	0.974838	0.90344	1.3638	1.0814	0.93705	0.91217	0.99242	0.964132	1.49512	1.08966	S	2	4056	___1	0.00335831	69.451	69.451	69.451	0.58311	11279000	5212500	6066700
Q9UQ35	Serine/arginine repetitive matrix protein 2	SRRM2	353	KDKDKKEKSATRPSPSPERSSTGPEPPAPTP	S(0.001)AT(0.01)RPS(0.989)PS(1)PER	0.999973	0.98299	NaN	0.77327	0.93705	0.91217	0.99242	1.04903	NaN	0.779176	S	2	4056	___1	1.5778e-111	209.11	209.11	86.467	0.64528	901930000	465480000	436450000
Q9UQ35	Serine/arginine repetitive matrix protein 2	SRRM2	1444	DGLPRTPSRRSRSGSSPGLRDGSGTPSRHSL	S(0.5)GS(0.5)S(1)PGLRDGSGTPSR	0.99988	1.2445	0.76709	NaN	0.93705	0.91217	0.99242	1.3281	0.840951	NaN	S	3	4056	___1	1.42804e-14	102.07	102.07	102.07	0.55738	164020000	91265000	72755000
Q9UQ35	Serine/arginine repetitive matrix protein 2	SRRM2	1541	KTVARTPLGQRSRSGSSQELDVKPSASPQER	S(0.002)RS(0.01)GS(0.989)S(0.999)QELDVKPSASPQER	0.988992	1.0529	0.77824	0.76876	0.93705	0.91217	0.99242	1.12363	0.853174	0.774632	S	3	4056	___1	7.06524e-35	130.57	130.57	130.57	-0.28695	624860000	287850000	337010000
Q9UQ35	Serine/arginine repetitive matrix protein 2	SRRM2	1552	SRSGSSQELDVKPSASPQERSESDSSPDSKA	S(0.586)GS(0.707)S(0.707)QELDVKPS(0.099)AS(0.901)PQER	0.900986	NaN	0.77493	0.83689	0.93705	0.91217	0.99242	NaN	0.849546	0.843282	S	2	4056	___1	1.78947e-08	80.702	79.942	80.702	-0.27576	33693000	16671000	17023000
Q9UQ35	Serine/arginine repetitive matrix protein 2	SRRM2	2694	RKPIDSLRDSRSLSYSPVERRRPSPQPSPRD	SLSYS(1)PVER	0.999993	0.78615	1.2554	1.1771	0.93705	0.91217	0.99242	0.838963	1.37628	1.18609	S	2	4056	___1	1.38779e-17	128.14	102.9	102.52	0.67884	217800000	95868000	121930000
Q9UQ80	Proliferation-associated protein 2G4	PA2G4	2	______________MSGEDEQQEQTIAEDLV	S(1)GEDEQQEQTIAEDLVVTK	1	0.97245	0.94865	0.93838	0.96408	0.95937	0.96468	1.00868	0.988826	0.972737	S	2	4057	___1	3.8322e-139	237.86	224.46	237.86	0.23338	677720000	344050000	333670000
Q9Y2V2	Calcium-regulated heat stable protein 1	CARHSP1	52	NVVPSPLPTRRTRTFSATVRASQGPVYKGVC	TFS(0.993)AT(0.007)VR	0.99304	0.81546	0.92475	1.0179	0.98165	0.99169	0.87058	0.830703	0.932499	1.16922	S	2	4091	___1	0.000745754	77.062	41.521	72.879	0.52589	34514000	17886000	16628000
Q9Y2X3	Nucleolar protein 58	NOP58	502	KKKRGKKKHIKEEPLSEEEPCTSTAIASPEK	HIKEEPLS(1)EEEPCTST(0.001)AIAS(0.999)PEK	1	1.0253	0.95145	1.0897	0.94684	0.96148	0.9126	1.08287	0.989568	1.19406	S	3	4093	___1	2.08051e-26	118.22	118.22	118.22	-0.53312	326460000	159910000	166550000
Q9Y5J1	U3 small nucleolar RNA-associated protein 18 homolog	UTP18	121	LLRRLRGPRVQEHEDSGDSEVENEAKGNFPP	VQEHEDS(1)GDS(1)EVENEAK	1	1.1286	0.54593	0.9341	0.97787	0.88801	0.94793	1.15414	0.614779	0.98541	S	2	4145	___1	2.67641e-78	189.07	173.53	175.85	-1.07	380540000	187150000	193390000
Q9Y5J1	U3 small nucleolar RNA-associated protein 18 homolog	UTP18	124	RLRGPRVQEHEDSGDSEVENEAKGNFPPQKK	VQEHEDS(1)GDS(1)EVENEAK	1	1.1417	NaN	0.89356	0.97787	0.88801	0.94793	1.16754	NaN	0.942643	S	2	4145	___1	2.67641e-78	189.07	173.53	175.85	-1.07	330900000	157520000	173370000
Q9Y5S9	RNA-binding protein 8A	RBM8A	56	GSEEGSRARMREDYDSVEQDGDEPGPQRSVE	MREDY(0.001)DS(0.999)VEQDGDEPGPQR	0.998592	0.77746	1.2648	1.022	0.96274	0.89013	0.89761	0.807549	1.42092	1.13858	S	3	4153	___1	3.25374e-08	79.445	70.845	79.445	-0.47641	30652000	15730000	14922000
Q9Y6G9	Cytoplasmic dynein 1 light intermediate chain 1	DYNC1LI1	207	RDFQEYVEPGEDFPASPQRRNTASQEDKDDS	DFQEYVEPGEDFPAS(1)PQRR	1	1.1157	0.98518	0.96066	1.0432	1.0168	0.99714	1.0695	0.968902	0.963415	S	3	4176	___1	1.87601e-35	141.1	133.11	141.1	-0.045823	34412000	17592000	16820000
Q9Y6G9	Cytoplasmic dynein 1 light intermediate chain 1	DYNC1LI1	516	RITRKPVTVSPTTPTSPTEGEAS________	KPVTVSPTTPT(0.017)S(0.972)PT(0.011)EGEAS	0.971547	0.76076	0.80467	0.87024	1.0432	1.0168	0.99714	0.729256	0.791375	0.872736	S	2	4176	___1	4.7023e-182	254.59	254.59	220.6	0.018924	103830000	55403000	48429000
S4R3H4	Apoptotic chromatin condensation inducer in the nucleus	ACIN1	185	SSRVRQARAAKLSEGSQPAEEEEDQETPSRN	AAKLS(1)EGS(1)QPAEEEEDQETPSR	1	1.094	1.0145	0.95077	0.95865	1.0164	1.0332	1.14119	0.998131	0.920219	S	3	4241	___1	3.0935e-19	112.99	112.99	112.99	-0.083586	141710000	69243000	72463000
S4R3H4	Apoptotic chromatin condensation inducer in the nucleus	ACIN1	652	ERTSTSSSSVQARRLSQPESAEKHVTQRLQP	RLS(1)QPESAEKHVTQR	1	0.82738	0.77223	1.012	0.95865	1.0164	1.0332	0.863068	0.75977	0.979481	S	4	4241	___1	3.03502e-14	113.47	113.47	113.47	-0.081663	61578000	34694000	26884000
S4R3H4	Apoptotic chromatin condensation inducer in the nucleus	ACIN1	946	VSITIDDPVRTAQVPSPPRGKISNIVHISNL	TAQVPS(1)PPR	1	0.96502	1.058	0.95948	0.95865	1.0164	1.0332	1.00664	1.04093	0.928649	S	2	4241	___1	0.000100396	77.379	72.571	77.379	1.5105	36085000	18135000	17950000
A9Z1X7	Serine/arginine repetitive matrix protein 1	SRRM1	220	TKSRSPSPAPEKKEKTPELPEPSVKVKEPSV	EKT(1)PELPEPSVK	1	1.0696	1.099	1.0042	0.88604	0.95102	0.99265	1.20717	1.1556	1.01164	T	3	1166;504	___1	0.000128838	73.299	73.299	71.531	0.036869	64837000	33517000	31319000
A9Z1X7	Serine/arginine repetitive matrix protein 1	SRRM1	881	LAQEEPVAAPEPKKETESEAEDNLDDLEKHL	KET(1)ES(1)EAEDNLDDLEKHLR	1	0.73547	1.6044	1.1876	0.88604	0.95102	0.99265	0.830064	1.68703	1.19639	T	4	504	___1	8.8187e-224	285.25	270.01	45.395	0.035871	452860000	196700000	256160000
C9JA08	60S ribosomal export protein NMD3	NMD3	470	NVNIYRDSAIPVESDTDDEGAPRISLAEMLE	DSAIPVES(1)DT(1)DDEGAPR	1	1.6108	1.5483	1.1777	1.1687	1.0008	1.0181	1.37828	1.54706	1.15676	T	2	611	___1	1.46331e-30	135.45	135.45	135.45	-0.56275	67856000	28113000	39743000
P10412	Histone H1.4	HIST1H1E	18	ETAPAAPAAPAPAEKTPVKKKARKSAGAAKR	SETAPAAPAAPAPAEKT(1)PVKK	1	0.96182	1.1736	1.0989	0.95736	1.0215	0.99746	1.00466	1.1489	1.1017	T	3	1664	___1	4.01052e-26	121.35	121.35	121.35	-0.19186	398320000	200390000	197930000
P42345	Serine/threonine-protein kinase mTOR	MTOR	1162	DFTDYASRIIHPIVRTLDQSPELRSTAMDTL	T(1)LDQSPELR	0.999886	0.78741	0.93782	0.86002	0.91506	1.0452	0.96622	0.860501	0.897264	0.890087	T	2	2035	___1	9.38064e-06	87.258	34.982	83.869	1.0499	377720000	206300000	171420000
P55081	Microfibrillar-associated protein 1	MFAP1	267	LEENKRSLAALDALNTDDENDEEEYEAWKVR	SLAALDALNT(1)DDENDEEEYEAWK	1	1.0269	0.94072	1.0124	0.89858	0.94217	0.981	1.1428	0.998461	1.03201	T	3	2225	___1	3.06305e-90	190.71	179.45	190.71	-0.70963	75658000	38560000	37098000
P62995	Transformer-2 protein homolog beta	TRA2B	201	GRRIRVDFSITKRPHTPTPGIYMGRPTYGSS	RPHT(0.995)PT(0.005)PGIYMGRPTYGSSR	0.995296	1.0017	0.93393	0.98399	1.002	0.96298	1.1147	0.999701	0.969833	0.88274	T	4	2357	___1	3.33004e-12	89.272	89.272	89.272	0.50145	125990000	64691000	61303000
Q13595	Transformer-2 protein homolog alpha	TRA2A	202	GRRIRVDYSITKRAHTPTPGIYMGRPTHSGG	AHT(0.995)PT(0.005)PGIYMGRPTHSGGGGGGGGGGGGGGGGR	0.995348	0.99879	0.88216	0.95501	0.95329	1.0427	1.0859	1.04773	0.846034	0.879464	T	4	2594	___1	1.3145e-114	201.71	201.71	153.81	-0.2075	245870000	135480000	110380000
Q14676	Mediator of DNA damage checkpoint protein 1	MDC1	448	EDMPQRVVLLQRSQTTTERDSDTDVEEEELP	SQT(0.001)T(0.823)T(0.161)ERDS(0.02)DT(0.995)DVEEEELPVENR	0.822681	1.1525	0.48897	NaN	1.0726	0.89878	0.96502	1.07449	0.544037	NaN	T	3	2652	___1	8.7776e-168	244.49	228.85	191.04	-0.73738	299590000	138170000	161420000
Q6PD62	RNA polymerase-associated protein CTR9 homolog	CTR9	925	RSKKGGEFDEFVNDDTDDDLPISKKKKRRKG	SKKGGEFDEFVNDDT(1)DDDLPISK	0.999999	1.0821	1.7244	1.1269	0.94155	1.0727	0.97209	1.14928	1.60753	1.15925	T	3	2922	___1	3.11653e-26	122.53	122.53	119.22	-1.2432	128860000	59911000	68951000
Q9UQ35	Serine/arginine repetitive matrix protein 2	SRRM2	1003	SHSGSISPYPKVKAQTPPGPSLSGSKSPCPQ	AQT(1)PPGPS(0.009)LS(0.1)GS(0.288)KS(0.602)PCPQEK	0.999983	NaN	0.14324	0.40641	0.93705	0.91217	0.99242	NaN	0.157032	0.409514	T	3	4056	___1	2.22409e-18	102.39	94.203	87.881	-0.29212	233260000	118970000	114290000
Q9UQ35	Serine/arginine repetitive matrix protein 2	SRRM2	1043	SCPGSLSLCAGVKSSTPPGESYFGVSSLQLK	S(0.035)S(0.035)T(0.929)PPGESYFGVSSLQLK	0.929323	0.83844	NaN	0.98914	0.93705	0.91217	0.99242	0.894766	NaN	0.996695	T	2	4056	___1	5.89625e-24	125.98	119.94	125.98	-0.81596	14973000	7837300	7135400
Q9UQ35	Serine/arginine repetitive matrix protein 2	SRRM2	983	SHSGSSSPDTKVKPETPPRQSHSGSISPYPK	VKPET(0.998)PPRQS(0.91)HS(0.578)GS(0.567)IS(0.768)PY(0.179)PK	0.997963	0.85487	NaN	0.9372	0.93705	0.91217	0.99242	0.912299	NaN	0.944358	T	3	4056	___1	4.81661e-06	69.619	46.5	47.331	-0.27673	472110000	209170000	262940000
P49840	Glycogen synthase kinase-3 beta;Glycogen synthase kinase-3 alpha	GSK3B;GSK3A	279	FGSAKQLVRGEPNVSYICSRYYRAPELIFGA	GEPNVS(0.116)Y(0.872)ICS(0.012)R	0.871826	0.78124	1.747	1.199	1.1703	1.29225	1.29935	0.667555	1.35191	0.922769	Y	2	2126;384	___1	0.000166425	73.067	64.762	73.067	0.21977	12046000	5447700	6598500
P06493	Cyclin-dependent kinase 2;Cyclin-dependent kinase 3;Cyclin-dependent kinase 1	CDK2;CDK3;CDK1;CDC2	15	_MEDYTKIEKIGEGTYGVVYKGRHKTTGQVV;_MENFQKVEKIGEGTYGVVYKARNKLTGEVV	IGEGT(1)Y(1)GVVYK	0.999996	NaN	0.80668	0.75552	0.991835	0.968945	0.95222	NaN	0.832534	0.79343	Y	2	1584;732	___1	2.76122e-17	128.85	44.242	109.72	0.4003	36389000	18173000	18216000
Q13523	Serine/threonine-protein kinase PRP4 homolog	PRPF4B	849	DFGSASHVADNDITPYLVSRFYRAPEIIIGK	LCDFGSASHVADNDIT(0.013)PY(0.918)LVS(0.069)R	0.918468	0.88095	NaN	1.007	0.87015	1.0828	0.94312	1.01241	NaN	1.06773	Y	3	2587	___1	6.81815e-36	140.17	127.87	120.33	-0.35807	24703000	13454000	11249000
A0A087WUT6	Eukaryotic translation initiation factor 5B	EIF5B	107	TSKDKKKKGQKGKKQSFDDNDSEELEDKDSK	KQS(1)FDDNDS(1)EELEDKDSK	1	0.65618	0.72862	0.70984	0.99015	0.97675	0.96993	0.662708	0.745964	0.731847	S	3	29	___2	1.08859e-78	186.68	186.68	186.68	0.0070083	225300000	130200000	95101000
A0A087WUT6	Eukaryotic translation initiation factor 5B	EIF5B	113	KKGQKGKKQSFDDNDSEELEDKDSKSKKTAK	KQSFDDNDS(1)EELEDKDSK	1	0.65618	0.72862	0.70984	0.99015	0.97675	0.96993	0.662708	0.745964	0.731847	S	3	29	___2	0	329.57	329.57	319.47	-0.13746	982500000	521700000	460800000
A0A087WUT6	Eukaryotic translation initiation factor 5B	EIF5B	135	DSKSKKTAKPKVEMYSGSDDDDDFNKLPKKA	VEMYS(1)GS(1)DDDDDFNKLPK	0.999533	0.846	1.1761	1.2484	0.99015	0.97675	0.96993	0.854416	1.2041	1.2871	S	2	29	___2	1.57713e-51	157.85	157.85	120.39	0.096065	933170000	454190000	478980000
A0A087WUT6	Eukaryotic translation initiation factor 5B	EIF5B	137	KSKKTAKPKVEMYSGSDDDDDFNKLPKKAKG	VEMY(0.002)S(0.998)GS(1)DDDDDFNKLPK	0.999999	0.86678	1.1881	1.2094	0.99015	0.97675	0.96993	0.875403	1.21638	1.24689	S	2	29	___2	1.30725e-51	160.13	160.13	121.34	-0.74091	1207400000	598380000	609030000
A0A087WUT6	Eukaryotic translation initiation factor 5B	EIF5B	182	DEDNSKKIKERSRINSSGESGDESDEFLQSR	S(0.039)RINS(0.988)S(0.988)GES(0.985)GDES(0.999)DEFLQSR	0.988089	1.2604	0.79781	0.71904	0.99015	0.97675	0.96993	1.27294	0.816801	0.741332	S	3	29	___2	3.90496e-46	149.16	149.16	69.952	-0.52362	272040000	140370000	131670000
A0A087WUT6	Eukaryotic translation initiation factor 5B	EIF5B	190	KERSRINSSGESGDESDEFLQSRKGQKKNQK	S(0.032)RINS(0.732)S(0.235)GESGDES(1)DEFLQSR	1	1.2604	0.79781	0.71904	0.99015	0.97675	0.96993	1.27294	0.816801	0.741332	S	3	29	___2	3.90496e-46	149.16	149.16	149.16	-1.133	252330000	129630000	122700000
A0A494C001	Putative RNA-binding protein 15	RBM15	626	RSPESDRPRKRHCAPSPDRSPELSSSRDRYN	HCAPS(1)PDRS(0.999)PELSSSR	0.999991	0.96252	1.0776	1.3863	1.1013	1.0374	0.92491	0.873985	1.03875	1.49885	S	2	51	___2	2.41502e-12	101.6	97.283	81.428	2.9237	398330000	211310000	187010000
A0A494C001	Putative RNA-binding protein 15	RBM15	630	SDRPRKRHCAPSPDRSPELSSSRDRYNSDND	HCAPS(1)PDRS(0.999)PELSSSR	0.998963	0.96252	1.0776	1.3863	1.1013	1.0374	0.92491	0.873985	1.03875	1.49885	S	2	51	___2	2.41502e-12	101.6	97.283	81.428	2.9237	398330000	211310000	187010000
A0A494C001	Putative RNA-binding protein 15	RBM15	213	DRPLKIEAVYVSRRRSRSPLDKDTYPPSASV	S(0.998)RS(0.999)PLDKDT(0.002)YPPSASVVGASVGGHR	0.998472	NaN	0.88616	0.90867	1.1013	1.0374	0.92491	NaN	0.854212	0.982442	S	4	51	___2	2.43165e-62	170.81	159.91	170.81	0.53101	103010000	55872000	47138000
A0A494C001	Putative RNA-binding protein 15	RBM15	215	PLKIEAVYVSRRRSRSPLDKDTYPPSASVVG	S(0.998)RS(0.999)PLDKDT(0.002)YPPSASVVGASVGGHR	0.999202	0.98115	0.88616	0.90867	1.1013	1.0374	0.92491	0.890902	0.854212	0.982442	S	4	51	___2	2.43165e-62	170.81	159.91	170.81	0.53101	116940000	62961000	53979000
Q15185	Prostaglandin E synthase 3	PTGES3	148	DEDVDLPEVDGADDDSQDSDDEKMPDLE___	FSEMMNNMGGDEDVDLPEVDGADDDS(1)QDS(1)DDEKMPDLE	1	0.95712	1.1288	1.0313	0.94796	0.94588	0.93952	1.00966	1.19339	1.09769	S	4	74	___2	3.28319e-30	124.18	122.74	88.744	-0.92257	551340000	267540000	283790000
Q15185	Prostaglandin E synthase 3	PTGES3	151	VDLPEVDGADDDSQDSDDEKMPDLE______	FSEMMNNMGGDEDVDLPEVDGADDDS(1)QDS(1)DDEKMPDLE	1	0.95712	1.1288	1.0313	0.94796	0.94588	0.93952	1.00966	1.19339	1.09769	S	4	74	___2	5.12169e-40	135.04	133.85	88.744	-0.92257	559570000	272460000	287120000
E9PK01	Elongation factor 1-delta	EEF1D	162	TPAEDDEDDDIDLFGSDNEEEDKEAAQLREE	KPAT(1)PAEDDEDDDIDLFGS(1)DNEEEDKEAAQLR	1	NaN	0.5107	0.64591	0.96573	0.98999	0.94707	NaN	0.515864	0.682009	S	4	106;790;800	___2	1.3537e-134	213.26	213.26	143.98	-0.58913	454350000	243600000	210750000
O60271	C-Jun-amino-terminal kinase-interacting protein 4	SPAG9	730	DVAGLDTEGSKQRSASQSSLDKLDQELKEQQ	S(0.004)AS(0.992)QS(0.533)S(0.471)LDKLDQELK	0.992195	0.96036	0.93507	0.99944	1.002	0.86332	0.79204	0.958443	1.08311	1.26186	S	3	109;1333	___2	4.9994e-101	207.6	207.6	61.102	0.14634	438580000	233350000	205220000
O60271	C-Jun-amino-terminal kinase-interacting protein 4	SPAG9	733	GLDTEGSKQRSASQSSLDKLDQELKEQQKEL	S(0.029)AS(0.971)QSS(1)LDKLDQELKEQQK	0.999506	0.91313	0.99897	0.89331	1.002	0.86332	0.79204	0.911307	1.15713	1.12786	S	3	109;1333	___2	4.9994e-101	207.6	207.6	207.6	-0.10918	392880000	209630000	183250000
A0A0A0MRJ0	Non-specific serine/threonine protein kinase;Serine/threonine-protein kinase MRCK alpha	CDC42BPA	1638	SAKRQPMPSPSEGSLSSGGMDQGSDAPARDF	RQPMPS(0.001)PS(0.002)EGS(0.012)LS(0.942)S(0.941)GGMDQGS(0.103)DAPAR	0.941525	NaN	1.3147	1.1278	1.0929	1.1384	1.0879	NaN	1.15487	1.03668	S	3	128;959	___2	0.000696126	55.526	49.907	55.526	-0.68918	29716000	9295100	20421000
A0A0A0MRJ0	Non-specific serine/threonine protein kinase;Serine/threonine-protein kinase MRCK alpha	CDC42BPA	1639	AKRQPMPSPSEGSLSSGGMDQGSDAPARDFD	RQPMPS(0.001)PS(0.002)EGS(0.012)LS(0.942)S(0.941)GGMDQGS(0.103)DAPAR	0.941146	NaN	1.3147	1.1278	1.0929	1.1384	1.0879	NaN	1.15487	1.03668	S	3	128;959	___2	0.000696126	55.526	49.907	55.526	-0.68918	29716000	9295100	20421000
A0A0A0MSK5	Torsin-1A-interacting protein 1	TOR1AIP1	33	PLQPSPVMTRRGLRDSHSSEEDEASSQTDLS	GLRDS(1)HS(1)S(1)EEDEASSQTDLSQTISKK	1	0.95683	1.0595	1.0967	0.95929	1.0809	1.0047	0.997436	0.980202	1.09157	S	3	145	___2	7.93134e-38	135.88	135.88	135.88	-0.29782	569790000	286090000	283710000
A0A0A0MSK5	Torsin-1A-interacting protein 1	TOR1AIP1	35	QPSPVMTRRGLRDSHSSEEDEASSQTDLSQT	GLRDS(1)HS(1)S(1)EEDEASSQTDLSQTISKK	0.999999	0.94965	1.0229	0.98062	0.95929	1.0809	1.0047	0.989951	0.946341	0.976033	S	3	145	___2	2.9752e-191	257.19	257.19	135.88	-0.29782	1181300000	577800000	603490000
A0A0A0MSK5	Torsin-1A-interacting protein 1	TOR1AIP1	36	PSPVMTRRGLRDSHSSEEDEASSQTDLSQTI	DSHS(1)S(1)EEDEASSQTDLSQTISKK	1	0.98453	1.0394	0.98062	0.95929	1.0809	1.0047	1.02631	0.961606	0.976033	S	3	145	___2	2.9752e-191	257.19	257.19	257.19	-0.81457	1181300000	577800000	603490000
A0A0C4DG89	Probable ATP-dependent RNA helicase DDX46	DDX46	295	KKGELMENDQDAMEYSSEEEEVDLQTALTGY	KGELMENDQDAMEY(0.061)S(0.969)S(0.969)EEEEVDLQTALTGYQTK	0.969444	1.284	0.96376	1.0414	0.92233	0.97525	1.0053	1.39213	0.988218	1.03591	S	3	188	___2	3.7528e-39	133.25	133.25	127.01	-0.044127	117320000	56153000	61169000
A0A0C4DG89	Probable ATP-dependent RNA helicase DDX46	DDX46	296	KGELMENDQDAMEYSSEEEEVDLQTALTGYQ	KGELMENDQDAMEY(0.061)S(0.969)S(0.969)EEEEVDLQTALTGYQTK	0.969444	1.284	0.96376	1.0414	0.92233	0.97525	1.0053	1.39213	0.988218	1.03591	S	3	188	___2	3.7528e-39	133.25	133.25	127.01	-0.044127	117320000	56153000	61169000
J3QRU8	ARF GTPase-activating protein GIT1	GIT1	592	SQEGSRHTSKLSRHGSGADSDYENTQSGDPL	HGS(1)GADS(0.977)DY(0.023)ENTQSGDPLLGLEGKR	0.999991	0.93853	1.7124	1.3852	0.98736	1.1813	0.94228	0.950545	1.44959	1.47005	S	3	197	___2	1.01892e-61	169.68	166.87	169.68	-0.34916	121670000	53108000	68563000
J3QRU8	ARF GTPase-activating protein GIT1	GIT1	596	SRHTSKLSRHGSGADSDYENTQSGDPLLGLE	HGS(1)GADS(0.977)DY(0.023)ENTQSGDPLLGLEGKR	0.976915	0.93853	1.7124	1.3602	0.98736	1.1813	0.94228	0.950545	1.44959	1.44352	S	3	197	___2	1.01892e-61	169.68	166.87	169.68	-0.34916	93953000	40761000	53192000
J3QRU8	ARF GTPase-activating protein GIT1	GIT1	385	SLRSQSDLDDQHDYDSVASDEDTDQEPLRST	SQSDLDDQHDYDS(1)VAS(0.999)DEDT(0.001)DQEPLR	0.999979	0.93711	1.1842	1.305	0.98736	1.1813	0.94228	0.949107	1.00245	1.38494	S	3	197	___2	8.05319e-49	145.16	145.16	145.16	0.5815	92125000	43806000	48319000
J3QRU8	ARF GTPase-activating protein GIT1	GIT1	388	SQSDLDDQHDYDSVASDEDTDQEPLRSTGAT	SQSDLDDQHDYDSVAS(0.999)DEDT(0.001)DQEPLR	0.99922	0.93711	1.1842	1.305	0.98736	1.1813	0.94228	0.949107	1.00245	1.38494	S	3	197	___2	2.98014e-49	153.69	153.69	132.73	0.36237	151110000	76093000	75016000
A0A0D9SEI3	Cyclin-dependent kinase 11B	CDK11B	566	GILKVGDFGLAREYGSPLKAYTPVVVTLWYR	EYGS(0.997)PLKAY(0.02)T(0.983)PVVVTLWYR	0.997008	1.014	NaN	1.037	0.9385	0.90478	1.1401	1.08045	NaN	0.909569	S	3	205	___2	3.3045e-18	109.39	101.49	109.39	-0.44646	6505400	3278300	3227100
Q92614	Unconventional myosin-XVIIIa	MYO18A	2041	PLDNTSRPRYSHSYLSDSDTEAKLTETNA__	YS(0.001)HS(0.016)Y(0.004)LS(0.975)DS(0.883)DT(0.122)EAKLTETNA	0.974696	0.92658	1.2442	1.2224	0.99731	1.1963	1.0615	0.929079	1.04004	1.15158	S	3	211	___2	5.28211e-26	121.33	121.33	121.33	-0.058473	92153000	43129000	49023000
Q92614	Unconventional myosin-XVIIIa	MYO18A	2043	DNTSRPRYSHSYLSDSDTEAKLTETNA____	YSHS(0.004)Y(0.015)LS(0.75)DS(0.898)DT(0.332)EAK	0.898207	0.94929	1.0098	1.19	0.99731	1.1963	1.0615	0.95185	0.844103	1.12106	S	2	211	___2	5.28211e-26	121.33	121.33	58.071	0.75533	92153000	43129000	49023000
H0Y6K2	Bromodomain-containing protein 2	BRD2	304	ADTTTPTPTAILAPGSPASPPGSLEPKAARL	KADTTTPTPTAILAPGS(1)PAS(0.954)PPGS(0.047)LEPK	0.999685	0.87392	0.82898	1.0251	1.0249	1.0034	NaN	0.852688	0.826171	NaN	S	3	224	___2	3.15052e-14	94.949	88.515	86.628	-0.60845	138100000	70668000	67431000
H0Y6K2	Bromodomain-containing protein 2	BRD2	307	TTPTPTAILAPGSPASPPGSLEPKAARLPPM	KADTTTPTPTAILAPGS(0.999)PAS(0.972)PPGS(0.028)LEPK	0.97239	0.87392	0.82898	1.0251	1.0249	1.0034	NaN	0.852688	0.826171	NaN	S	3	224	___2	3.15052e-14	94.949	88.515	90.974	-0.51991	138100000	70668000	67431000
I3L170	Microtubule-associated protein tau;Microtubule-associated protein	MAPT	296	NAKAKTDHGAEIVYKSPVVSGDTSPRHLSNV	AKTDHGAEIVYKS(1)PVVS(1)GDT(0.079)S(0.921)PR	0.999998	1.0047	0.92429	0.88662	0.86667	0.89865	0.90478	1.15926	1.02853	0.979929	S	3	1054;226	___2	4.77157e-60	167.17	153.28	167.17	-0.53235	892510000	450460000	442050000
I3L170	Microtubule-associated protein tau;Microtubule-associated protein	MAPT	133	EPPKSGDRSGYSSPGSPGTPGSRSRTPSLPT	SGYSSPGS(0.999)PGTPGSR	0.999416	NaN	1.0391	0.98531	0.86667	0.89865	0.90478	NaN	1.15629	1.08901	S	2	1054;226	___2	1.56788e-25	143.46	123.88	143.46	1.1452	71007000	18156000	52850000
A0A0G2JNZ2	Protein scribble homolog	SCRIB	1566	VEDLGPQTSTSPGRLSPDFAEELRSLEPSPS	LAEAPSPAPTPSPTPVEDLGPQT(0.304)S(0.304)T(0.304)S(0.304)PGRLS(0.785)PDFAEELR	0.784986	1.0499	1.0504	1.0408	1.1708	1.1749	1.308	0.896737	0.894034	0.795719	S	4	228	___2	3.79245e-11	83.406	83.406	60.48	0.86465	28907000	14204000	14702000
A0A0G2JNZ2	Protein scribble homolog	SCRIB	1306	KMAESPCSPSGQQPPSPPSPDELPANVKQAY	MAESPCSPSGQQPPS(1)PPS(1)PDELPANVK	0.999922	NaN	0.94077	0.85369	1.1708	1.1749	1.308	NaN	0.800723	0.652668	S	3	228	___2	2.00692e-09	77.733	77.733	77.733	-0.91944	43849000	23519000	20330000
A0A0G2JNZ2	Protein scribble homolog	SCRIB	1309	ESPCSPSGQQPPSPPSPDELPANVKQAYRAF	MAESPCSPSGQQPPS(1)PPS(1)PDELPANVK	0.999971	NaN	0.94077	0.85369	1.1708	1.1749	1.308	NaN	0.800723	0.652668	S	3	228	___2	2.00692e-09	77.733	77.733	77.733	-0.91944	43849000	23519000	20330000
A0A0U1RRM1	Transcriptional repressor p66-beta	GATAD2B	122	MSARRSEPERGRLTPSPDIIVLSDNEASSPR	GRLT(1)PS(1)PDIIVLS(1)DNEAS(0.292)S(0.708)PR	1	1.2703	0.99968	0.88085	1.4213	1.1128	0.84658	0.893759	0.898346	1.04048	S	3	248	___2	5.20219e-26	118.77	117.23	105.05	-0.32661	148830000	75201000	73632000
A0A3B3ISZ5	Tight junction protein ZO-2	TJP2	431	PEERRHQYSDYDYHSSSEKLKERPSSREDTP	RHQYSDYDYHS(0.358)S(0.801)S(0.841)EKLK	0.801013	0.88891	1.1845	1.0282	1.0531	1.0417	0.82536	0.844089	1.13708	1.24576	S	4	265	___2	1.25086e-31	140.73	140.73	140.73	1.0102	167000000	84621000	82382000
A0A3B3ISZ5	Tight junction protein ZO-2	TJP2	432	EERRHQYSDYDYHSSSEKLKERPSSREDTPS	RHQYSDYDYHS(0.358)S(0.801)S(0.841)EKLK	0.841345	0.88891	1.1845	1.0282	1.0531	1.0417	0.82536	0.844089	1.13708	1.24576	S	4	265	___2	1.25086e-31	140.73	140.73	140.73	1.0102	167000000	84621000	82382000
P49792	RANBP2-like and GRIP domain-containing protein 2;RanBP2-like and GRIP domain-containing protein 3;RanBP2-like and GRIP domain-containing protein 4;E3 SUMO-protein ligase RanBP2	RGPD2;RGPD3;RGPD4;RANBP2	796	SPTKYSLSPSKSYKYSPKTPPRWAEDQNSLL;SPTKYSLSPSKSYKYSPKTPPRWAEDQNSLR;SPTRYSLSPSKSYKYSPKTPPRWAEDQNSLL	S(0.019)Y(0.001)KY(0.035)S(0.948)PKT(0.997)PPR	0.947538	NaN	1.0213	0.9199	0.983075	0.981375	0.94921	NaN	1.04068	0.969122	S	3	2125;279;484	___2	0.00663748	62.378	44.889	62.378	0.35155	15066000	8499600	6566100
A0A1W2PRV5	Survival motor neuron protein	SMN1;SMN2	4	____________MAMSSGGSGGGVPEQEDSV	AMS(0.952)S(0.057)GGS(0.978)GGGVPEQEDS(0.012)VLFRR	0.952359	1.0033	0.75839	0.72161	1.0546	1.0874	1.1132	0.951356	0.697434	0.64823	S	3	293	___2	9.80188e-05	48.867	45.722	43.099	-0.4865	19911000	10666000	9244700
A0A1W2PRV5	Survival motor neuron protein	SMN1;SMN2	8	________MAMSSGGSGGGVPEQEDSVLFRR	AMS(0.952)S(0.057)GGS(0.978)GGGVPEQEDS(0.012)VLFRR	0.978028	1.0033	0.75839	0.72161	1.0546	1.0874	1.1132	0.951356	0.697434	0.64823	S	3	293	___2	0.000286742	43.12	41.658	43.099	-0.4865	19911000	10666000	9244700
A0A1W2PRV5	Survival motor neuron protein	SMN1;SMN2	28	PEQEDSVLFRRGTGQSDDSDIWDDTALIKAY	GTGQS(1)DDS(1)DIWDDTALIK	0.999972	0.90545	1.3521	1.0628	1.0546	1.0874	1.1132	0.858572	1.24342	0.954725	S	2	293	___2	4.1142e-101	207.24	192.68	191.07	-0.024466	588660000	298590000	290070000
A0A1W2PRV5	Survival motor neuron protein	SMN1;SMN2	31	EDSVLFRRGTGQSDDSDIWDDTALIKAYDKA	GTGQS(1)DDS(1)DIWDDTALIK	1	0.90545	1.3521	1.0628	1.0546	1.0874	1.1132	0.858572	1.24342	0.954725	S	2	293	___2	4.1142e-101	207.24	192.68	201.95	0.6341	548760000	278070000	270690000
A0A2R8Y7R9	Liprin-alpha-1	PPFIA1	221	NHEQENTPSTSGKRSSDGSLSHEEDLAKVIE	RS(0.146)S(0.855)DGS(0.995)LS(0.005)HEEDLAK	0.854508	0.91946	1.0344	0.94592	1.0892	1.3215	0.97059	0.844161	0.782747	0.974582	S	3	331	___2	5.50418e-27	135.98	135.98	121.21	0.30105	267190000	136080000	131110000
A0A2R8Y7R9	Liprin-alpha-1	PPFIA1	224	QENTPSTSGKRSSDGSLSHEEDLAKVIELQE	RS(0.146)S(0.855)DGS(0.995)LS(0.005)HEEDLAK	0.995448	0.9655	0.93202	1.1452	1.0892	1.3215	0.97059	0.88643	0.705274	1.1799	S	3	331	___2	5.50418e-27	135.98	135.98	121.21	0.30105	249510000	127370000	122130000
A0A3B3IS71	Retinoblastoma-associated protein	RB1	612	QNNHTAADMYLSPVRSPKKKGSTTRVNSTAN	EGPTDHLESACPLNLPLQNNHT(0.289)AADMY(0.333)LS(0.383)PVRS(0.995)PK	0.995397	0.7619	0.83085	1.1175	0.89079	0.81075	NaN	0.855308	1.02479	NaN	S	4	374	___2	1.05372e-10	87.155	87.155	87.155	-0.32528	46466000	22601000	23866000
A0A3B3ITZ9	Thyroid hormone receptor-associated protein 3	THRAP3	243	YGTGSASRASAVSELSPRERSPALKSPLQSV	ASAVSELS(1)PR	1	0.98638	0.87463	NaN	1.044	1.0057	0.98771	0.944808	0.869673	NaN	S	2	387	___2	8.88081e-43	165.58	153.01	165.58	0.91412	84714000	48430000	36284000
A0A3B3ITZ9	Thyroid hormone receptor-associated protein 3	THRAP3	248	ASRASAVSELSPRERSPALKSPLQSVVVRRR	ERS(1)PALKS(1)PLQSVVVR	1	0.90839	0.83287	0.89393	1.044	1.0057	0.98771	0.870105	0.82815	0.905053	S	3	387	___2	3.33685e-75	196.98	196.98	188.44	0.62553	370960000	204340000	166620000
A0A3B3ITZ9	Thyroid hormone receptor-associated protein 3	THRAP3	253	AVSELSPRERSPALKSPLQSVVVRRRSPRPS	ERS(1)PALKS(1)PLQSVVVR	1	0.83656	0.79311	0.89393	1.044	1.0057	0.98771	0.801303	0.788615	0.905053	S	3	387	___2	3.33685e-75	196.98	196.98	196.98	0.42797	301580000	166890000	134690000
A0A3B3ITZ9	Thyroid hormone receptor-associated protein 3	THRAP3	406	DSFAPKTDSEKPFRGSQSPKRYKLRDDFEKK	TDSEKPFRGS(1)QS(1)PK	0.999986	0.9263	0.91268	0.92392	1.044	1.0057	0.98771	0.887261	0.907507	0.935416	S	3	387	___2	4.90975e-10	100.04	100.04	94.01	1.0586	123120000	64862000	58257000
A0A3B3ITZ9	Thyroid hormone receptor-associated protein 3	THRAP3	408	FAPKTDSEKPFRGSQSPKRYKLRDDFEKKMA	TDSEKPFRGS(1)QS(1)PK	0.999998	0.9263	0.91268	0.92392	1.044	1.0057	0.98771	0.887261	0.907507	0.935416	S	3	387	___2	4.90975e-10	100.04	100.04	100.04	1.0711	123120000	64862000	58257000
A0A3F2YNY6	Pre-mRNA-processing factor 40 homolog A	PRPF40A	970	SPKKKTGKDSGNWDTSGSELSEGELEKRRRT	DSGNWDT(0.117)S(0.828)GS(0.057)ELS(0.999)EGELEKR	0.827791	1.143	0.98778	0.92901	0.87739	0.93455	0.95658	1.30273	1.05696	0.971179	S	3	397	___2	1.48791e-46	154.14	146.52	154.14	1.6765	64608000	31922000	32686000
A0A3F2YNY6	Pre-mRNA-processing factor 40 homolog A	PRPF40A	975	TGKDSGNWDTSGSELSEGELEKRRRTLLEQL	DSGNWDTSGSELS(1)EGELEKR	0.99955	1.1369	0.96458	1.0707	0.87739	0.93455	0.95658	1.29577	1.03213	1.1193	S	3	397	___2	1.03795e-70	182.39	160.79	141.36	0.56478	111360000	55621000	55735000
A0A5H1ZRS1	Pericentriolar material 1 protein	PCM1	1757	QTQTSEVYDGPKNVRSDISDQEEDEESEGCP	NVRS(1)DIS(1)DQEEDEESEGCPVSINLSK	0.999989	0.85782	0.854	0.93486	NaN	1.149	0.87154	NaN	0.743255	1.07265	S	3	452	___2	1.77737e-10	85.203	85.203	85.203	-1.2689	45453000	22236000	23217000
A0A5H1ZRS1	Pericentriolar material 1 protein	PCM1	1760	TSEVYDGPKNVRSDISDQEEDEESEGCPVSI	NVRS(1)DIS(1)DQEEDEESEGCPVSINLSK	0.999857	0.85782	0.854	0.93486	NaN	1.149	0.87154	NaN	0.743255	1.07265	S	3	452	___2	1.77737e-10	85.203	85.203	85.203	-1.2689	38399000	18745000	19654000
A2A2D0	Stathmin	STMN1	16	MASSDIQVKELEKRASGQAFELILSPRSKES	RAS(1)GQAFELILS(1)PR	1	0.99835	0.96844	1.0624	1.0811	1.0477	1.0047	0.923458	0.924349	1.05743	S	2	461	___2	1.7383e-35	143.57	127.94	143.57	-0.95102	156260000	77375000	78885000
A2A2D0	Stathmin	STMN1	25	ELEKRASGQAFELILSPRSKESVPEFPLSPP	RAS(1)GQAFELILS(1)PR	1	0.99835	0.96844	1.0624	1.0811	1.0477	1.0047	0.923458	0.924349	1.05743	S	2	461	___2	2.13233e-56	178.03	178.03	143.57	-0.95102	201590000	99978000	101610000
A9Z1X7	Serine/arginine repetitive matrix protein 1	SRRM1	703	NKRHSPSPRPRAPQTSSSPPPVRRGASSSP_;NKRHSPSPRPRAPQTSSSPPPVRRGASSSPQ	APQT(0.014)S(0.982)S(0.689)S(0.315)PPPVR	0.98218	0.88754	1.1359	1.2235	0.88604	0.95102	0.99265	1.00169	1.1944	1.23256	S	2	1166;504	___2	6.89477e-12	114.82	103.33	114.82	0.25559	120200000	59942000	60260000
A9Z1X7	Serine/arginine repetitive matrix protein 1	SRRM1	705	RHSPSPRPRAPQTSSSPPPVRRGASSSP___;RHSPSPRPRAPQTSSSPPPVRRGASSSPQRR	APQT(0.013)S(0.332)S(0.726)S(0.93)PPPVR	0.929715	0.89431	1.0424	1.1151	0.88604	0.95102	0.99265	1.00933	1.09609	1.12336	S	2	1166;504	___2	1.0025e-32	149.69	113.28	98.105	0.26065	166060000	86757000	79305000
A9Z1X7	Serine/arginine repetitive matrix protein 1	SRRM1	397	RLSPSASPPRRRHRPSPPATPPPKTRHSPTP	HRPS(1)PPAT(1)PPPK	1	0.82343	1.2283	1.2108	0.88604	0.95102	0.99265	0.929337	1.29156	1.21977	S	2	1166;504	___2	7.96954e-11	103.88	93.555	43.382	0.042931	147310000	70509000	76803000
A9Z1X7	Serine/arginine repetitive matrix protein 1	SRRM1	778	SGSPEPAAKKPPAPPSPVQSQSPSTNWSPAV	KPPAPPS(1)PVQS(0.018)QS(0.292)PS(0.249)T(0.23)NWS(0.212)PAVPVKK	0.999715	0.75741	0.99773	1.0438	0.88604	0.95102	0.99265	0.854826	1.04912	1.05153	S	4	504	___2	8.96284e-11	86.675	86.675	57.427	0.1918	148880000	71194000	77683000
A9Z1X7	Serine/arginine repetitive matrix protein 1	SRRM1	458	RESPSPAPKPRKVELSESEEDKGGKMAAADS	KVELS(1)ES(1)EEDKGGK	1	1.0589	1.3629	1.5115	0.88604	0.95102	0.99265	1.19509	1.43309	1.52269	S	3	1166;504	___2	3.73994e-06	66.826	66.826	49.141	0.15284	88935000	40246000	48689000
A9Z1X7	Serine/arginine repetitive matrix protein 1	SRRM1	460	SPSPAPKPRKVELSESEEDKGGKMAAADSVQ	KVELS(1)ES(1)EEDKGGK	1	1.0589	1.3629	1.5115	0.88604	0.95102	0.99265	1.19509	1.43309	1.52269	S	3	1166;504	___2	3.73994e-06	66.826	66.826	49.141	0.15284	88935000	40246000	48689000
A9Z1X7	Serine/arginine repetitive matrix protein 1	SRRM1	384	PPKRTSSPPRKTRRLSPSASPPRRRHRPSPP	RLS(1)PS(1)AS(1)PPR	1	0.89275	0.89739	0.91418	0.88604	0.95102	0.99265	1.00757	0.943608	0.920949	S	2	1166;504	___2	1.784e-32	153	134.73	89.507	0.91389	606110000	318060000	288050000
A9Z1X7	Serine/arginine repetitive matrix protein 1	SRRM1	386	KRTSSPPRKTRRLSPSASPPRRRHRPSPPAT	RLS(1)PS(1)AS(1)PPR	1	0.99612	0.98733	0.96005	0.88604	0.95102	0.99265	1.12424	1.03818	0.967159	S	2	1166;504	___2	2.67814e-17	128.61	113.46	89.507	0.91389	265750000	134780000	130970000
A9Z1X7	Serine/arginine repetitive matrix protein 1	SRRM1	388	TSSPPRKTRRLSPSASPPRRRHRPSPPATPP	RLS(1)PS(1)AS(1)PPR	1	0.98506	0.98733	0.93973	0.88604	0.95102	0.99265	1.11176	1.03818	0.946688	S	2	1166;504	___2	1.784e-32	153	134.73	89.507	0.91389	741550000	390090000	351460000
A9Z1X7	Serine/arginine repetitive matrix protein 1	SRRM1	722	PPVRRGASSSPQRRQSPSPSTRPIRRVSRTP	RQS(1)PS(0.861)PS(0.123)T(0.016)RPIR	0.999887	0.73285	1.3153	1.2128	0.88604	0.95102	0.99265	0.827107	1.38304	1.22178	S	3	504	___2	5.09886e-07	90.926	77.522	73.834	0.68072	687840000	341470000	346370000
A9Z1X7	Serine/arginine repetitive matrix protein 1	SRRM1	724	VRRGASSSPQRRQSPSPSTRPIRRVSRTPEP	RQS(0.998)PS(0.923)PS(0.041)T(0.038)RPIR	0.922563	0.69696	1.3522	1.2942	0.88604	0.95102	0.99265	0.786601	1.42184	1.30378	S	3	504	___2	5.09886e-07	90.926	77.522	46.926	1.0033	669180000	329900000	339280000
A9Z1X7	Serine/arginine repetitive matrix protein 1	SRRM1	569	RRRRSPSPPPTRRRRSPSPAPPPRRRRTPTP	RRS(1)PS(1)PAPPPR	1	0.811	1.1296	1.1501	0.88604	0.95102	0.99265	0.915309	1.18778	1.15862	S	2	1166;504	___2	2.83978e-07	98.654	87.598	52.555	-0.4801	524500000	275770000	248720000
A9Z1X7	Serine/arginine repetitive matrix protein 1	SRRM1	571	RRSPSPPPTRRRRSPSPAPPPRRRRTPTPPP	RRS(1)PS(1)PAPPPR	1	0.811	1.1296	1.1501	0.88604	0.95102	0.99265	0.915309	1.18778	1.15862	S	2	1166;504	___2	2.83978e-07	98.654	87.598	52.555	-0.4801	522950000	274670000	248280000
A9Z1X7	Serine/arginine repetitive matrix protein 1	SRRM1	625	QRRYSPSPPPKRRTASPPPPPKRRASPSPPP	T(1)AS(1)PPPPPKR	1	0.96956	1.0657	0.97385	0.88604	0.95102	0.99265	1.09426	1.12059	0.981061	S	2	1166;504	___2	9.7722e-05	77.662	57.901	64.439	0.16025	84922000	44895000	40028000
A9Z1X7	Serine/arginine repetitive matrix protein 1	SRRM1	592	RRRRTPTPPPRRRTPSPPPRRRSPSPRRYSP	RRT(1)PS(1)PPPR	1	0.84198	NaN	0.86731	0.88604	0.95102	0.99265	0.950273	NaN	0.873732	S	3	1166;504	___2	0.00123473	54.65	50.95	45.28	0.098494	72313000	40075000	32238000
A9Z1X7	Serine/arginine repetitive matrix protein 1	SRRM1	757	IKKAASPSPQSVRRVSSSRSVSGSPEPAAKK	RVS(0.997)S(0.848)S(0.155)RSVSGSPEPAAK	0.997277	0.97614	0.80652	0.79486	0.88604	0.95102	0.99265	1.10169	0.848058	0.800746	S	3	504	___2	5.18108e-51	157.59	147.11	157.59	0.60273	678740000	357920000	320810000
A9Z1X7	Serine/arginine repetitive matrix protein 1	SRRM1	758	KKAASPSPQSVRRVSSSRSVSGSPEPAAKKP	RVS(0.994)S(0.953)S(0.053)RSVSGSPEPAAK	0.9526	0.97614	0.80652	0.79486	0.88604	0.95102	0.99265	1.10169	0.848058	0.800746	S	3	504	___2	5.18108e-51	157.59	147.11	128.38	1.0299	670870000	353540000	317330000
A9Z1X7	Serine/arginine repetitive matrix protein 1	SRRM1	614	SPSPRRYSPPIQRRYSPSPPPKRRTASPPPP	RYS(1)PS(1)PPPK	0.999987	0.90518	1.0955	1.0004	0.88604	0.95102	0.99265	1.0216	1.15192	1.00781	S	2	1166;504	___2	6.63773e-17	118.76	111.53	118.76	0.54222	436370000	225410000	210970000
A9Z1X7	Serine/arginine repetitive matrix protein 1	SRRM1	616	SPRRYSPPIQRRYSPSPPPKRRTASPPPPPK	RYS(1)PS(1)PPPK	1	0.90518	1.0955	1.0004	0.88604	0.95102	0.99265	1.0216	1.15192	1.00781	S	2	1166;504	___2	6.63773e-17	118.76	111.53	118.76	0.54222	436370000	225410000	210970000
B7Z7F3	Ran-binding protein 3	RANBP3	32	FVFQKDKGQKRSAGGSSPEGGEDSDREDGNY	SAGGS(1)S(1)PEGGEDSDREDGNYCPPVKR	0.999589	0.97393	0.49441	0.79672	0.96046	0.85031	1.1146	1.01402	0.581447	0.714804	S	3	568	___2	1.03364e-37	136.48	136.48	136.48	-0.91898	546290000	283890000	262410000
B7Z7F3	Ran-binding protein 3	RANBP3	40	QKRSAGGSSPEGGEDSDREDGNYCPPVKRER	S(0.161)AGGS(0.891)S(0.948)PEGGEDS(1)DREDGNYCPPVKR	0.999999	0.93136	0.89841	0.83724	0.96046	0.85031	1.1146	0.969702	1.05657	0.751157	S	3	568	___2	1.09262e-37	134.67	134.67	108.24	-1.1857	558040000	278240000	279800000
B9ZVT1	RNA-binding protein 12B	RBM12B	278	HFRKRSHSKSPRRTRSRSPLGFYVHLKNLSL	S(1)RS(1)PLGFYVHLK	1	1.0471	0.97869	0.95105	1.1217	0.97309	1.1652	0.933494	1.00575	0.816212	S	3	586	___2	3.16687e-07	90.385	87.85	90.385	1.0076	297460000	156170000	141290000
B9ZVT1	RNA-binding protein 12B	RBM12B	280	RKRSHSKSPRRTRSRSPLGFYVHLKNLSLSI	S(1)RS(1)PLGFYVHLK	1	1.0471	0.97869	0.95105	1.1217	0.97309	1.1652	0.933494	1.00575	0.816212	S	3	586	___2	3.16687e-07	90.385	87.85	79.837	1.6448	297460000	156170000	141290000
C9JA08	60S ribosomal export protein NMD3	NMD3	468	RKNVNIYRDSAIPVESDTDDEGAPRISLAEM	DSAIPVES(1)DT(1)DDEGAPR	1	0.90421	2.1737	1.0517	1.1687	1.0008	1.0181	0.773689	2.17196	1.033	S	2	611	___2	5.42948e-31	138.05	138.05	129.62	-0.37028	101990000	49148000	52845000
C9JEJ2	Choline-phosphate cytidylyltransferase A	PCYT1A	329	ISPKQSPSSSPTRERSPSPSFRWPFSGKTSP	ERS(1)PS(1)PSFR	1	0.94852	0.95157	0.9736	1.1233	1.1942	1.0528	0.844405	0.796826	0.924772	S	2	619	___2	1.95557e-43	160.88	160.88	159.94	-0.15963	74297000	37551000	36746000
C9JEJ2	Choline-phosphate cytidylyltransferase A	PCYT1A	331	PKQSPSSSPTRERSPSPSFRWPFSGKTSPPC	ERS(1)PS(1)PSFR	0.999568	0.94852	0.95157	0.9736	1.1233	1.1942	1.0528	0.844405	0.796826	0.924772	S	2	619	___2	1.95557e-43	160.88	160.88	106.29	0.46576	74297000	37551000	36746000
E7ERS3	Zinc finger CCCH domain-containing protein 18	ZC3H18	556	DPWRRSKSPKKKLGVSVSPSRARRRRKTSAS	LGVS(1)VS(0.869)PS(0.131)R	0.999825	0.85385	1.2372	1.2855	0.97819	1.1616	1.186	0.872888	1.06508	1.0839	S	2	730	___2	0.00144873	57.164	45.845	57.164	0.99642	14345000	7282900	7062100
E7ERS3	Zinc finger CCCH domain-containing protein 18	ZC3H18	558	WRRSKSPKKKLGVSVSPSRARRRRKTSASSA	LGVS(1)VS(0.869)PS(0.131)R	0.868978	0.85385	1.2372	1.2855	0.97819	1.1616	1.186	0.872888	1.06508	1.0839	S	2	730	___2	0.00144873	82.171	38.889	57.164	0.99642	21109000	11036000	10073000
Q13428	Treacle protein	TCOF1	1376	SKKKKKLGAGEGGEASVSPEKTSTTSKGKAK	LGAGEGGEAS(0.961)VS(0.909)PEKT(0.025)S(0.026)T(0.025)T(0.027)S(0.028)K	0.960579	0.92288	1.1448	0.98726	0.94691	1.0156	1.0524	0.974623	1.12722	0.938103	S	3	2574;737	___2	6.60709e-06	64.377	60.8	64.377	-0.27624	26751000	13739000	13012000
Q13428	Treacle protein	TCOF1	1378	KKKKLGAGEGGEASVSPEKTSTTSKGKAKRD	KLGAGEGGEAS(0.007)VS(0.982)PEKT(0.007)S(0.001)T(0.001)T(0.001)SK	0.982085	NaN	1.1448	0.98726	0.94691	1.0156	1.0524	NaN	1.12722	0.938103	S	3	2574;737	___2	2.40576e-85	192.62	178.07	88.001	0.21427	225320000	117680000	107640000
E7EX73	Eukaryotic translation initiation factor 4 gamma 1	EIF4G1	1024	DRLDRARTPATKRSFSKEVEERSRERPSQPE	SFS(1)KEVEER	0.999994	0.76031	NaN	0.92717	1.0089	1.0014	0.96737	0.753603	NaN	0.958444	S	2	2465;740	___2	1.16593e-17	128.85	100.83	125.54	0.88003	174430000	94968000	79463000
E7EX73	Eukaryotic translation initiation factor 4 gamma 1	EIF4G1	1031	TPATKRSFSKEVEERSRERPSQPEGLRKAAS	S(0.003)FS(0.997)KEVEERS(1)R	0.999993	0.76031	NaN	0.92717	1.0089	1.0014	0.96737	0.753603	NaN	0.958444	S	3	2465;740	___2	0.00117981	52.823	40.441	52.823	0.50904	46915000	26848000	20067000
E9PDI4	Ladinin-1	LAD1	52	EEEQERERRRRHRNLSSTTDDEAPRLSQNGD	HRNLS(0.774)S(0.761)T(0.338)T(0.126)DDEAPR	0.77412	0.69216	NaN	0.61991	0.94104	0.93596	0.98265	0.735527	NaN	0.630855	S	3	758	___2	0.000134359	46.543	46.543	46.543	1.0755	15351000	8813000	6538300
E9PDI4	Ladinin-1	LAD1	53	EEQERERRRRHRNLSSTTDDEAPRLSQNGDR	HRNLS(0.774)S(0.761)T(0.338)T(0.126)DDEAPR	0.761343	0.69216	NaN	0.61991	0.94104	0.93596	0.98265	0.735527	NaN	0.630855	S	3	758	___2	0.000134359	46.543	46.543	46.543	1.0755	15351000	8813000	6538300
E9PG73	Peptidyl-prolyl cis-trans isomerase G	PPIG	341	YRTPSRSRSRDRFRRSETPPHWRQEMQRAQR	RS(1)ET(1)PPHWR	1	0.83839	0.90473	0.9188	1.0274	1.0567	0.8969	0.816031	0.856184	1.02442	S	3	769	___2	5.94341e-07	94.717	94.717	42.809	0.43098	819520000	448830000	370690000
E9PIE3	Protein kinase C delta-binding protein	PRKCDBP	197	QSELGPEQLEAEVGESSDEEPVESRAQRLRR	APEPLGPADQSELGPEQLEAEVGES(1)S(1)DEEPVESR	0.999962	0.95884	1.0512	0.95627	1.1413	1.1796	1.0656	0.84013	0.89115	0.8974	S	3	783	___2	9.87426e-80	175.71	175.71	174.49	0.38488	290160000	140760000	149400000
E9PIE3	Protein kinase C delta-binding protein	PRKCDBP	198	SELGPEQLEAEVGESSDEEPVESRAQRLRRT	APEPLGPADQSELGPEQLEAEVGES(1)S(1)DEEPVESR	0.999862	0.95884	1.0512	0.95627	1.1413	1.1796	1.0656	0.84013	0.89115	0.8974	S	3	783	___2	9.87426e-80	175.71	175.71	163.51	0.4923	290160000	140760000	149400000
Q9NYF8	Bcl-2-associated transcription factor 1	BCLAF1	230	GLSAYDNSPRSPHSPSPIATPPSQSSSCSDA	S(0.483)PHS(0.623)PS(0.886)PIAT(0.008)PPSQSSSCSDAPMLSTVHSAK	0.885508	1.281	0.51585	0.69126	1.038	0.98103	0.97516	1.2341	0.525825	0.708868	S	4	3875;794	___2	7.9271e-10	82.317	82.317	82.317	-0.06521	122250000	74287000	47960000
Q9NYF8	Bcl-2-associated transcription factor 1	BCLAF1	290	GSVGNGSSRYSPSQNSPIHHIPSRRSPAKTI	YSPS(0.001)QNS(0.999)PIHHIPS(0.617)RRS(0.383)PAK	0.998709	1.0248	0.82953	0.84908	1.038	0.98103	0.97516	0.987283	0.84557	0.870708	S	4	3875;794	___2	5.31054e-26	121.86	115.43	109.26	0.46511	355070000	189250000	165820000
E9PM92	Small acidic protein	C11orf58;SMAP	15	_MSAARESHPHGVKRSASPDDDLGSSNWEAA	ES(0.03)HPHGVKRS(0.919)AS(0.922)PDDDLGS(0.066)S(0.063)NWEAADLGNEER	0.918637	0.87352	1.6712	NaN	1.0406	0.95011	1.0341	0.839439	1.75895	NaN	S	4	806	___2	1.7397e-216	278.98	278.98	91.1	-0.20626	323640000	162370000	161270000
E9PM92	Small acidic protein	C11orf58;SMAP	17	SAARESHPHGVKRSASPDDDLGSSNWEAADL	S(0.018)AS(0.982)PDDDLGSSNWEAADLGNEERK	0.982435	0.87352	1.6712	NaN	1.0406	0.95011	1.0341	0.839439	1.75895	NaN	S	3	806	___2	1.7397e-216	278.98	278.98	146.45	0.38561	353750000	176690000	177060000
F5H7R9	Parathymosin	PTMS	2	______________MSEKSVEAAAELSAKDL	S(1)EKS(1)VEAAAELSAK	1	1.1499	0.95203	1.0838	0.85412	0.95399	NaN	1.3463	0.997945	NaN	S	2	835	___2	2.74412e-07	96.993	80.361	96.993	0.19817	17066000	8698300	8367500
F5H7R9	Parathymosin	PTMS	5	___________MSEKSVEAAAELSAKDLKEK	S(1)EKS(1)VEAAAELSAK	1	1.1499	0.95203	1.0838	0.85412	0.95399	NaN	1.3463	0.997945	NaN	S	2	835	___2	2.74412e-07	96.993	80.361	96.993	0.19817	17066000	8698300	8367500
F8W6I7	Heterogeneous nuclear ribonucleoprotein A1;Heterogeneous nuclear ribonucleoprotein A1, N-terminally processed	HNRNPA1	4	____________MSKSESPKEPEQLRKLFIG	S(0.002)KS(0.998)ES(1)PKEPEQLR	0.998323	0.82553	0.88616	0.8569	0.94751	0.93995	0.98151	0.871263	0.942774	0.873043	S	3	886	___2	1.18576e-33	150.91	150.91	133.52	0.27869	410900000	214200000	196710000
F8W6I7	Heterogeneous nuclear ribonucleoprotein A1;Heterogeneous nuclear ribonucleoprotein A1, N-terminally processed	HNRNPA1	6	__________MSKSESPKEPEQLRKLFIGGL	SES(1)PKEPEQLR	1	0.86399	0.88616	0.89614	0.94751	0.93995	0.98151	0.911853	0.942774	0.913022	S	3	886	___2	1.7948e-104	218.12	218.12	204.13	0.67193	1226400000	654120000	572250000
F8W930	Insulin-like growth factor 2 mRNA-binding protein 2	IGF2BP2	170	SFKISYIPDEEVSSPSPPQRAQRGDHSSREQ	IS(0.001)Y(0.001)IPDEEVS(0.531)S(0.477)PS(0.99)PPQR	0.989691	NaN	0.84027	0.72044	1.018	1.0222	1.0189	NaN	0.822021	0.707076	S	3	893	___2	0.000659113	61.097	46.536	43.116	0.6157	11969000	5235400	6733500
G5E9E7	Tight junction protein ZO-1	TJP1	281	RDERATLLNVPDLSDSIHSANASERDDISEI	ATLLNVPDLS(0.869)DS(0.879)IHS(0.143)ANAS(0.05)ERDDIS(0.041)EIQS(0.017)LAS(0.001)DHSGR	0.878868	0.77084	NaN	1.5497	0.9354	1.0291	1.0124	0.824075	NaN	1.53072	S	4	913	___2	1.83788e-10	85.507	74.647	70.794	1.0646	13683000	7846300	5837100
G5E9E7	Tight junction protein ZO-1	TJP1	284	RATLLNVPDLSDSIHSANASERDDISEIQSL	ATLLNVPDLS(0.467)DS(0.558)IHS(0.79)ANAS(0.156)ERDDIS(0.027)EIQS(0.002)LASDHSGR	0.789793	0.65197	NaN	1.5497	0.9354	1.0291	1.0124	0.696996	NaN	1.53072	S	4	913	___2	1.83788e-10	85.507	74.647	85.507	2.0134	9846400	5622900	4223600
G5E9E7	Tight junction protein ZO-1	TJP1	129	KKVQIPVSRPDPEPVSDNEEDSYDEEIHDPR	VQIPVSRPDPEPVS(1)DNEEDS(0.991)Y(0.009)DEEIHDPR	0.999955	0.80604	2.5705	1.1772	0.9354	1.0291	1.0124	0.861706	2.49781	1.16278	S	4	913	___2	1.37502e-20	107.6	98.998	107.6	-0.32778	533660000	254990000	278670000
G5E9E7	Tight junction protein ZO-1	TJP1	135	VSRPDPEPVSDNEEDSYDEEIHDPRSGRSGV	VQIPVSRPDPEPVS(1)DNEEDS(0.991)Y(0.009)DEEIHDPR	0.990947	0.80604	2.4838	1.1772	0.9354	1.0291	1.0124	0.861706	2.41357	1.16278	S	4	913	___2	1.37502e-20	107.6	98.998	107.6	-0.32778	425660000	202110000	223550000
G8JLD3	ELKS/Rab6-interacting/CAST family member 1	ERC1	21	RSVGKVEPSSQSPGRSPRLPRSPRLGHRRTN	SVGKVEPS(0.312)S(0.333)QS(0.38)PGRS(0.975)PR	0.974805	3.1924	NaN	3.5836	1.0491	0.70902	1.051	3.04299	NaN	3.40971	S	3	943	___2	0.000770128	44.105	39.636	44.105	-0.82907	14728000	3735700	10992000
Q15149	Plectin	PLEC	4386	DMLSGNAGGFRSRSSSVGSSSSYPISPAVSR	S(0.006)S(0.006)S(0.989)VGSSSSYPISPAVSR	0.98885	0.90226	2.483	1.2159	1.1441	1.2115	1.1553	0.78862	2.04953	1.05245	S	2	2693;971	___2	1.14903e-78	200.13	180.24	200.13	-0.13915	199160000	88085000	111070000
Q15149	Plectin	PLEC	4389	SGNAGGFRSRSSSVGSSSSYPISPAVSRTQL	S(0.265)S(0.367)S(0.367)VGS(0.983)S(0.017)SSYPISPAVSR	0.983235	0.87461	2.483	1.2159	1.1441	1.2115	1.1553	0.764452	2.04953	1.05245	S	2	2693;971	___2	1.30075e-78	186.97	174.95	186.97	0.48091	44273000	19862000	24410000
Q15149	Plectin	PLEC	4396	RSRSSSVGSSSSYPISPAVSRTQLASWSDPT	S(0.019)S(0.023)S(0.958)VGSSSS(0.001)Y(0.001)PIS(0.99)PAVS(0.008)R	0.990098	0.90226	1.5357	1.3122	1.1441	1.2115	1.1553	0.78862	1.2676	1.13581	S	2	2693;971	___2	6.25859e-24	123.53	107.78	111.49	0.82905	19516000	9191300	10324000
H0YM23	Ankyrin repeat domain-containing protein 17	ANKRD17	1929	PMPTAKEHYPVSSPSSPSPPAQPGGVSRNSP	EHYPVS(0.001)S(0.001)PS(0.129)S(0.87)PS(1)PPAQPGGVSR	0.870113	0.85684	NaN	0.76337	0.99457	1.1466	1.0219	0.861518	NaN	0.74701	S	3	990	___2	8.51906e-19	108.44	102.63	104.33	-0.59295	23999000	11665000	12335000
H0YM23	Ankyrin repeat domain-containing protein 17	ANKRD17	1931	PTAKEHYPVSSPSSPSPPAQPGGVSRNSPLD	EHYPVS(0.001)S(0.001)PS(0.129)S(0.87)PS(1)PPAQPGGVSR	0.999794	0.85684	0.88828	0.76337	0.99457	1.1466	1.0219	0.861518	0.774708	0.74701	S	3	990	___2	8.51906e-19	108.44	102.63	104.33	-0.59295	43650000	22762000	20888000
H3BT57		PML	470	RSSPEQPRPSTSKAVSPPHLDGPPSPRSPVI	AVS(1)PPHLDGPPS(1)PR	1	1.0528	1.0883	NaN	1.1778	1.1047	0.89658	0.89387	0.985154	NaN	S	3	1022	___2	2.43607e-06	54.52	51.468	44.382	-0.22336	28942000	15584000	13358000
H3BT57		PML	479	STSKAVSPPHLDGPPSPRSPVIGSEVFLPNS	AVS(1)PPHLDGPPS(1)PR	1	1.0528	1.0883	NaN	1.1778	1.1047	0.89658	0.89387	0.985154	NaN	S	3	1022	___2	2.43607e-06	54.52	51.468	44.382	-0.22336	28942000	15584000	13358000
P18583	Protein SON	SON	1782	AASPVVSSMPERASESSSEEKDDYEIFVKVK	AS(0.092)ES(0.908)S(0.908)S(0.092)EEKDDYEIFVK	0.907746	1.0471	0.91727	0.92286	0.98058	1.01	0.89306	1.06784	0.908188	1.03337	S	3	1041;1778	___2	2.22091e-31	138.3	138.3	138.3	0.3233	101220000	52172000	49049000
P18583	Protein SON	SON	1783	ASPVVSSMPERASESSSEEKDDYEIFVKVKD	AS(0.092)ES(0.908)S(0.908)S(0.092)EEKDDYEIFVK	0.90824	1.0471	0.91727	0.96767	0.98058	1.01	0.89306	1.06784	0.908188	1.08354	S	3	1041;1778	___2	2.22091e-31	138.3	138.3	138.3	0.3233	101220000	52172000	49049000
P18583	Protein SON	SON	2029	PVRLRRSRTPLRRRFSRSPIRRKRSRSSERG	RFS(1)RS(1)PIR	1	0.83755	0.89009	0.81494	0.98058	1.01	0.89306	0.854137	0.881277	0.912525	S	3	1041;1778	___2	0.00913178	53.211	32.212	44.299	0.70532	424040000	233120000	190920000
P18583	Protein SON	SON	2031	RLRRSRTPLRRRFSRSPIRRKRSRSSERGRS	RFS(1)RS(1)PIR	1	0.83755	0.89009	0.81494	0.98058	1.01	0.89306	0.854137	0.881277	0.912525	S	3	1041;1778	___2	0.00913178	53.211	32.212	44.299	0.70532	424040000	233120000	190920000
P18583	Protein SON	SON	2009	TPSRRRRSRSVVRRRSFSISPVRLRRSRTPL	RRS(1)FS(1)IS(1)PVR	1	1.0513	0.84517	0.82233	0.98058	1.01	0.89306	1.07212	0.836802	0.9208	S	2	1041;1778	___2	0.00028143	75.911	58.971	53.869	0.17098	1627900000	872340000	755520000
P18583	Protein SON	SON	2011	SRRRRSRSVVRRRSFSISPVRLRRSRTPLRR	RRS(1)FS(1)IS(1)PVR	1	1.1589	0.82348	0.84256	0.98058	1.01	0.89306	1.18185	0.815327	0.943453	S	2	1041;1778	___2	9.12161e-05	85.958	61.986	53.869	0.17098	1613200000	863480000	749750000
P18583	Protein SON	SON	2013	RRRSRSVVRRRSFSISPVRLRRSRTPLRRRF	RRS(1)FS(1)IS(1)PVR	1	1.1589	0.86479	0.84256	0.98058	1.01	0.89306	1.18185	0.856228	0.943453	S	2	1041;1778	___2	9.12161e-05	85.958	61.986	53.869	0.17098	1580400000	846830000	733580000
J3KTL2	Serine/arginine-rich splicing factor 1	SRSF1	199	EGETAYIRVKVDGPRSPSYGRSRSRSRSRSR	VKVDGPRS(1)PS(0.987)Y(0.013)GR	0.999828	0.90115	0.85911	0.82199	0.96212	0.9912	0.97522	0.93663	0.866737	0.842876	S	2	1099	___2	5.56111e-17	121.32	121.32	57.159	-0.48427	3595400000	1943800000	1651600000
J3KTL2	Serine/arginine-rich splicing factor 1	SRSF1	201	ETAYIRVKVDGPRSPSYGRSRSRSRSRSRSR	VKVDGPRS(1)PS(0.997)Y(0.004)GR	0.996588	0.81898	0.88395	0.85807	0.96212	0.9912	0.97522	0.851224	0.891798	0.879873	S	2	1099	___2	6.63193e-17	121.32	121.32	71.692	-0.24447	3048900000	1645000000	1403900000
J3KTL2	Serine/arginine-rich splicing factor 1	SRSF1	205	IRVKVDGPRSPSYGRSRSRSRSRSRSRSRSN	VDGPRS(0.981)PS(0.056)Y(0.009)GRS(0.954)R	0.953635	NaN	0.78227	0.78036	0.96212	0.9912	0.97522	NaN	0.789215	0.800189	S	3	1099	___2	3.08001e-05	76.761	69.045	76.761	0.012656	500360000	268210000	232150000
M0QY97	Zinc finger CCCH domain-containing protein 4	ZC3H4	876	TLFGTVKQTPKTGSGSPFAGNSPAREGEQDA	T(0.011)GS(0.05)GS(0.939)PFAGNS(1)PAREGEQDAASLKDVFK	0.939314	1.1675	1.0697	1.4029	0.99379	0.93043	1.0095	1.1748	1.14968	1.3897	S	3	1158	___2	7.20119e-21	112.08	112.08	112.08	-0.68346	33601000	15328000	18274000
M0QY97	Zinc finger CCCH domain-containing protein 4	ZC3H4	882	KQTPKTGSGSPFAGNSPAREGEQDAASLKDV	T(0.011)GS(0.05)GS(0.939)PFAGNS(1)PAREGEQDAASLKDVFK	0.999941	1.1675	1.0697	1.4029	0.99379	0.93043	1.0095	1.1748	1.14968	1.3897	S	3	1158	___2	7.20119e-21	112.08	112.08	112.08	-0.68346	33601000	15328000	18274000
M0R088		SRRM1	390	SPTPQQSNRTRKSRVSVSPGRTSVTKHKGTE	S(0.005)RVS(0.995)VS(0.189)PGRT(0.444)S(0.367)VT(0.001)K	0.994606	0.80144	1.1858	1.3086	0.88604	0.95102	0.99265	0.904519	1.24687	1.31829	S	3	1166	___2	3.58191e-07	80.316	80.316	80.316	0.51908	256260000	127150000	129110000
O00567	Nucleolar protein 56	NOP56	569	SGSKKKRKFSKEEPVSSGPEEAVGKSSSKKK	KFS(1)KEEPVS(1)S(1)GPEEAVGK	1	0.89762	1.0166	0.84056	0.97049	0.93978	0.89615	0.924914	1.08174	0.937968	S	3	1211	___2	1.27415e-17	102.21	102.21	42.454	0.12542	280510000	155720000	124800000
O00567	Nucleolar protein 56	NOP56	570	GSKKKRKFSKEEPVSSGPEEAVGKSSSKKKK	KFS(1)KEEPVS(1)S(1)GPEEAVGK	1	0.89762	1.0166	0.84056	0.97049	0.93978	0.89615	0.924914	1.08174	0.937968	S	3	1211	___2	1.27415e-17	102.21	102.21	42.454	0.12542	280510000	155720000	124800000
O00567	Nucleolar protein 56	NOP56	519	SKPKKKKSFSKEELMSSDLEETAGSTSIPKR	SFSKEELMS(1)S(1)DLEETAGSTSIPKR	0.999949	0.84294	0.93229	0.89328	0.97049	0.93978	0.89615	0.868572	0.99203	0.996797	S	3	1211	___2	7.8577e-47	146.78	140.07	146.78	-0.83003	274760000	146870000	127890000
O00567	Nucleolar protein 56	NOP56	520	KPKKKKSFSKEELMSSDLEETAGSTSIPKRK	SFSKEELMS(1)S(1)DLEETAGSTSIPKR	0.999986	0.84294	0.99135	0.89328	0.97049	0.93978	0.89615	0.868572	1.05487	0.996797	S	3	1211	___2	7.8577e-47	146.78	140.07	146.78	-0.83003	253430000	136180000	117250000
O14617	AP-3 complex subunit delta-1	AP3D1	632	VPEGLDLDAWINEPLSDSESEDERPRAVFHE	KVPVPEGLDLDAWINEPLS(0.864)DS(0.603)ES(0.533)EDERPR	0.86422	0.93838	0.76702	0.83719	1.1063	0.90824	0.99113	0.848215	0.844512	0.844682	S	4	1223	___2	1.84186e-07	73.266	68.271	64.668	0.55609	20175000	10901000	9274500
O14617	AP-3 complex subunit delta-1	AP3D1	636	LDLDAWINEPLSDSESEDERPRAVFHEEEQR	KVPVPEGLDLDAWINEPLS(0.53)DS(0.589)ES(0.881)EDERPR	0.880947	1.0045	0.76702	0.83719	1.1063	0.90824	0.99113	0.907982	0.844512	0.844682	S	4	1223	___2	9.92357e-05	46.898	41.904	46.898	0.5058	20175000	10901000	9274500
O14646	Chromodomain-helicase-DNA-binding protein 1	CHD1	215	KNGKKILGQKKRQIDSSEEDDDEEDYDNDKR	RQIDS(1)S(1)EEDDDEEDYDNDKR	1	1.0107	1.0953	1.0728	1.1419	1.0131	1.0427	0.885104	1.08114	1.02887	S	3	1224	___2	1.99296e-12	94.72	91.622	89.049	0.040585	23845000	11923000	11922000
O14646	Chromodomain-helicase-DNA-binding protein 1	CHD1	216	NGKKILGQKKRQIDSSEEDDDEEDYDNDKRS	RQIDS(1)S(1)EEDDDEEDYDNDKR	1	1.0107	1.0953	1.0728	1.1419	1.0131	1.0427	0.885104	1.08114	1.02887	S	3	1224	___2	1.99296e-12	94.72	91.622	89.049	0.040585	23845000	11923000	11922000
O14974	Protein phosphatase 1 regulatory subunit 12A	PPP1R12A	871	SFWTQDSDENEQEQQSDTEEGSNKKETQTDS	S(0.003)T(0.003)GVS(0.016)FWT(0.417)QDS(0.457)DENEQEQQS(0.85)DT(0.246)EEGS(0.004)NKKET(0.002)QT(0.001)DSISR	0.849931	0.85247	1.0269	1.0037	1.0261	0.88342	1.0876	0.830786	1.16241	0.922858	S	4	1242	___2	4.53937e-07	62.594	55.728	61.587	-0.27828	77653000	39267000	38386000
O15013	Rho guanine nucleotide exchange factor 10	ARHGEF10	1284	GDSLGSMTQKSDLSSSSGSLSLSHGSSSLEH	SDLSS(0.125)S(0.858)S(0.221)GS(0.795)LS(0.002)LSHGSSSLEHR	0.857525	0.90092	2.5255	1.368	1.1812	1.3069	1.5067	0.762716	1.93244	0.907945	S	3	1245	___2	9.25487e-40	145.63	128.1	145.63	0.60877	25205000	11911000	13294000
O15013	Rho guanine nucleotide exchange factor 10	ARHGEF10	1287	LGSMTQKSDLSSSSGSLSLSHGSSSLEHRSE	SDLS(0.001)S(0.128)S(0.744)S(0.314)GS(0.8)LS(0.013)LSHGSSSLEHR	0.800275	1.0506	2.5255	1.368	1.1812	1.3069	1.5067	0.889434	1.93244	0.907945	S	3	1245	___2	9.25487e-40	145.63	128.1	112.86	-0.31508	25737000	10524000	15213000
O43765	Small glutamine-rich tetratricopeptide repeat-containing protein alpha	SGTA	77	FEAAATGKEMPQDLRSPARTPPSEEDSAEAE	EMPQDLRS(0.998)PART(0.977)PPS(0.025)EEDSAEAER	0.997623	NaN	0.76024	1.0546	0.9462	1.0004	0.99573	NaN	0.759936	1.05912	S	4	1318	___2	1.51203e-08	77.522	72.713	77.522	-0.091164	41409000	25535000	15874000
O43818	U3 small nucleolar RNA-interacting protein 2	RRP9	50	DRGKSKGGGKMNEEISSDSESESLAPRKPEE	MNEEIS(0.997)S(0.997)DS(0.976)ES(0.03)ES(0.001)LAPR	0.996614	NaN	1.29	1.1675	0.91259	0.9534	0.92353	NaN	1.35305	1.26417	S	2	1322	___2	1.32059e-23	118.31	112.47	118.31	-0.4648	39991000	18875000	21116000
O43818	U3 small nucleolar RNA-interacting protein 2	RRP9	51	RGKSKGGGKMNEEISSDSESESLAPRKPEEE	MNEEIS(0.997)S(0.997)DS(0.976)ES(0.03)ES(0.001)LAPR	0.996614	NaN	1.29	1.1675	0.91259	0.9534	0.92353	NaN	1.35305	1.26417	S	2	1322	___2	1.32059e-23	118.31	112.47	118.31	-0.4648	39991000	18875000	21116000
O60231	Putative pre-mRNA-splicing factor ATP-dependent RNA helicase DHX16	DHX16	103	RALLEKNRSYRLLEDSEESSEETVSRAGSSL	LLEDS(1)EES(0.975)S(0.025)EETVSR	1	1.0569	1.181	1.1469	NaN	0.99138	1.0102	NaN	1.19127	1.13532	S	2	1330	___2	3.1909e-251	298.75	298.75	298.75	-0.71854	151790000	73386000	78401000
O60231	Putative pre-mRNA-splicing factor ATP-dependent RNA helicase DHX16	DHX16	106	LEKNRSYRLLEDSEESSEETVSRAGSSLQKK	LLEDS(1)EES(0.993)S(0.007)EETVSR	0.992527	1.0569	1.181	1.1469	NaN	0.99138	1.0102	NaN	1.19127	1.13532	S	2	1330	___2	3.1909e-251	298.75	298.75	260.56	-0.87372	146260000	70694000	75569000
O60341	Lysine-specific histone demethylase 1A	KDM1A	131	AKVEYREMDESLANLSEDEYYSEEERNAKAE	EMDESLANLS(0.994)EDEY(0.006)Y(0.001)S(0.999)EEER	0.993999	0.8032	0.93744	NaN	0.98117	1.0374	1.1144	0.818615	0.903644	NaN	S	2	1335	___2	1.89847e-26	126.26	115.58	126.26	-0.1685	51737000	26702000	25035000
O60341	Lysine-specific histone demethylase 1A	KDM1A	137	EMDESLANLSEDEYYSEEERNAKAEKEKKLP	EMDESLANLSEDEYYS(0.999)EEER	0.998919	0.8032	0.93744	0.74724	0.98117	1.0374	1.1144	0.818615	0.903644	0.670531	S	2	1335	___2	1.89847e-26	126.26	115.58	116.09	0.91088	74553000	39242000	35311000
O60343	TBC1 domain family member 4	TBC1D4	588	NIFSRGANRMRGRLGSVDSFERSNSLASEKD	LGS(1)VDS(1)FER	1	0.68619	1.0085	0.88393	1.175	0.93426	1.0449	0.583992	1.07946	0.845947	S	2	1336	___2	0.000115777	77.42	64.412	52.247	1.4761	34417000	19261000	15157000
O60343	TBC1 domain family member 4	TBC1D4	591	SRGANRMRGRLGSVDSFERSNSLASEKDYSP	LGS(1)VDS(1)FER	1	0.68619	1.0085	0.88393	1.175	0.93426	1.0449	0.583992	1.07946	0.845947	S	2	1336	___2	0.000115777	77.42	64.412	52.247	1.4761	34417000	19261000	15157000
O60343	TBC1 domain family member 4	TBC1D4	754	ESSDGEGRKRTSSTCSNESLSVGGTSVTPRR	T(0.315)S(0.315)S(0.26)T(0.26)CS(0.848)NES(0.001)LSVGGTSVTPR	0.848265	1.0406	1.1124	NaN	1.175	0.93426	1.0449	0.885617	1.19068	NaN	S	2	1336	___2	9.83933e-19	114.74	101.98	114.74	0.0065378	57088000	25467000	31621000
O60763	General vesicular transport factor p115	USO1	942	LKDLGHPVEEEDELESGDQEDEDDESEDPGK	LKDLGHPVEEEDELES(1)GDQEDEDDES(1)EDPGKDLDHI	1	1.0381	1.2367	0.95737	0.97263	1.0066	1.0052	1.06731	1.22859	0.952417	S	4	1354	___2	0	406.95	396.46	71.908	0.015968	2426200000	1158200000	1268000000
O60763	General vesicular transport factor p115	USO1	952	EDELESGDQEDEDDESEDPGKDLDHI_____	LKDLGHPVEEEDELES(1)GDQEDEDDES(1)EDPGKDLDHI	1	1.0381	1.2367	0.95737	0.97263	1.0066	1.0052	1.06731	1.22859	0.952417	S	4	1354	___2	3.10751e-08	73.916	69.294	71.908	0.015968	97106000	45932000	51175000
O60832	H/ACA ribonucleoprotein complex subunit 4	DKC1	485	KKKSKKDKKAKAGLESGAEPGDGDSDTTKKK	AGLES(1)GAEPGDGDS(0.403)DT(0.316)T(0.281)KKK	0.999941	0.89099	1.2137	1.0733	1.0583	1.0516	0.95627	0.841907	1.15415	1.12238	S	3	1359	___2	7.17803e-06	68.361	68.361	68.361	0.076571	26698000	12847000	13851000
O60832	H/ACA ribonucleoprotein complex subunit 4	DKC1	451	QVVAEAAKTAKRKRESESESDETPPAAPQLI	KRES(1)ES(0.999)ES(0.999)DET(0.001)PPAAPQLIK	0.999963	0.95119	0.96944	0.9271	1.0583	1.0516	0.95627	0.89879	0.921871	0.969496	S	3	1359	___2	1.10571e-25	118.54	111.59	86.732	-0.0021443	260070000	135910000	124160000
O60832	H/ACA ribonucleoprotein complex subunit 4	DKC1	453	VAEAAKTAKRKRESESESDETPPAAPQLIKK	KRES(1)ES(1)ES(0.998)DET(0.002)PPAAPQLIK	0.999908	0.88607	0.96944	0.9271	1.0583	1.0516	0.95627	0.837258	0.921871	0.969496	S	3	1359	___2	1.10571e-25	118.54	111.59	91.767	-0.28651	260070000	135910000	124160000
O75116	Rho-associated protein kinase 2	ROCK2	1137	QLQALHIGLDSSSIGSGPGDAEADDGFPESR	SQLQALHIGLDS(0.004)S(0.173)S(0.823)IGS(1)GPGDAEADDGFPESR	0.999917	0.79993	0.84631	0.95101	1.0462	1.0514	1.0319	0.764605	0.804936	0.921611	S	3	1370	___2	1.05853e-29	127.39	118.99	123.36	-1.1316	109200000	58734000	50466000
O75152	Zinc finger CCCH domain-containing protein 11A	ZC3H11A	758	SGPSSSQMSMKTRRLSSASTGKPPLSVEDDF	RLS(0.942)S(0.759)AS(0.153)T(0.146)GKPPLSVEDDFEK	0.941596	NaN	0.70706	0.97746	NaN	1.2596	0.81302	NaN	0.561337	1.20226	S	3	1373	___2	0.000193968	49.186	49.186	46.66	0.11221	26967000	14813000	12155000
O75152	Zinc finger CCCH domain-containing protein 11A	ZC3H11A	759	GPSSSQMSMKTRRLSSASTGKPPLSVEDDFE	RLS(0.942)S(0.759)AS(0.153)T(0.146)GKPPLSVEDDFEK	0.758784	NaN	0.70706	0.97746	NaN	1.2596	0.81302	NaN	0.561337	1.20226	S	3	1373	___2	0.000193968	49.186	49.186	46.66	0.11221	26967000	14813000	12155000
O75446	Histone deacetylase complex subunit SAP30	SAP30	131	KNLIQSVRNRRKRKGSDDDGGDSPVQDIDTP	KGS(1)DDDGGDS(1)PVQDIDTPEVDLYQLQVNTLRR	0.999754	NaN	0.85901	1.0737	NaN	0.85391	0.90342	NaN	1.00597	1.18848	S	4	1395	___2	2.02928e-09	75.758	71.404	48.07	2.391	15570000	8162800	7407200
O75446	Histone deacetylase complex subunit SAP30	SAP30	138	RNRRKRKGSDDDGGDSPVQDIDTPEVDLYQL	KGS(1)DDDGGDS(1)PVQDIDTPEVDLYQLQVNTLRR	0.999764	NaN	0.85901	1.0737	NaN	0.85391	0.90342	NaN	1.00597	1.18848	S	4	1395	___2	2.02928e-09	75.758	71.404	48.07	2.391	15570000	8162800	7407200
O75475	PC4 and SFRS1-interacting protein	PSIP1	273	ESKRKNLAKTGVTSTSDSEEEGDDQEGEKKR	TGVTS(0.005)T(0.047)S(0.901)DS(0.047)EEEGDDQEGEKKR	0.900586	1.0798	0.88869	0.88554	0.96438	0.96733	0.96739	1.11968	0.918704	0.915391	S	3	1396	___2	7.63776e-74	175.85	175.85	79.426	-0.67366	875290000	457620000	417670000
O75475	PC4 and SFRS1-interacting protein	PSIP1	275	KRKNLAKTGVTSTSDSEEEGDDQEGEKKRKG	TGVT(0.01)S(0.725)T(0.118)S(0.147)DS(1)EEEGDDQEGEKKR	0.999821	0.83319	0.90846	0.9401	0.96438	0.96733	0.96739	0.863964	0.939142	0.97179	S	2	1396	___2	7.63776e-74	175.85	175.85	130.11	0.13086	1295400000	679510000	615900000
Q5JRI1	Serine/arginine-rich splicing factor 10	SRSF10	133	RSRSRSYERRRSRSRSFDYNYRRSYSPRNRP	S(1)RS(1)FDYNYR	0.999988	0.81515	0.96523	0.97815	1.0094	0.97285	0.96305	0.807559	0.992167	1.01568	S	2	1399	___2	2.55215e-17	126.34	93.116	91.961	-0.12344	924530000	486150000	438390000
Q5JRI1	Serine/arginine-rich splicing factor 10	SRSF10	141	RRRSRSRSFDYNYRRSYSPRNRPTGRPRRSR	SFDYNY(0.002)RRS(0.994)Y(0.004)S(0.999)PR	0.994472	0.88955	0.89039	0.98075	1.0094	0.97285	0.96305	0.881266	0.915239	1.01838	S	3	1399	___2	6.15355e-18	128.79	128.79	128.79	0.37424	527350000	275390000	251960000
Q5JRI1	Serine/arginine-rich splicing factor 10	SRSF10	143	RSRSRSFDYNYRRSYSPRNRPTGRPRRSRSH	SFDYNY(0.002)RRS(0.994)Y(0.004)S(0.999)PR	0.999456	0.88955	0.89039	0.98075	1.0094	0.97285	0.96305	0.881266	0.915239	1.01838	S	3	1399	___2	6.15355e-18	128.79	128.79	128.79	0.37424	527350000	275390000	251960000
Q5JRI1	Serine/arginine-rich splicing factor 10	SRSF10	131	YRRSRSRSYERRRSRSRSFDYNYRRSYSPRN	S(1)RS(1)FDYNYR	1	0.81515	0.96523	0.97815	1.0094	0.97285	0.96305	0.807559	0.992167	1.01568	S	2	1399	___2	2.55215e-17	126.34	93.116	126.34	0.16804	920160000	483910000	436240000
O75607	Nucleoplasmin-3	NPM3	151	RHQIVTMSNDVSEEESEEEEEDSDEEEVELC	HQIVTMSNDVS(1)EEES(1)EEEEEDS(1)DEEEVELCPILPAKK	1	0.81214	0.65829	0.77263	0.95368	0.98189	0.97924	0.851585	0.670432	0.78901	S	4	1406	___2	1.5951e-136	220.17	220.17	220.17	-0.81082	357140000	188340000	168800000
O75607	Nucleoplasmin-3	NPM3	158	SNDVSEEESEEEEEDSDEEEVELCPILPAKK	HQIVTMSNDVS(1)EEES(1)EEEEEDS(1)DEEEVELCPILPAKK	1	0.81214	0.65829	0.77263	0.95368	0.98189	0.97924	0.851585	0.670432	0.78901	S	4	1406	___2	1.5951e-136	220.17	220.17	220.17	-0.81082	357140000	188340000	168800000
O94842	TOX high mobility group box family member 4	TOX4	178	LPPAQSPEDRLSTTPSPTSSLHEDGVEDFRR	LS(0.095)T(0.782)T(0.123)PS(0.996)PT(0.03)S(0.148)S(0.826)LHEDGVEDFRR	0.996013	0.86337	NaN	0.96896	0.92899	NaN	0.945	0.929364	NaN	1.02535	S	3	1441	___2	7.2933e-14	101.47	93.077	101.47	0.53112	91796000	47460000	44336000
O94992	Protein HEXIM1	HEXIM1	233	PDLKTGLYSKRAAAKSDDTSDDDFMEEGGEE	AAAKS(0.893)DDT(0.883)S(0.883)DDDFMEEGGEEDGGS(0.338)DGMGGDGS(0.002)EFLQR	0.893434	NaN	1.1119	0.95249	0.90762	1.0514	0.95781	NaN	1.05754	0.994446	S	3	1450	___2	9.81667e-06	65.69	63.607	45.631	0.086249	29572000	13362000	16210000
O94992	Protein HEXIM1	HEXIM1	237	TGLYSKRAAAKSDDTSDDDFMEEGGEEDGGS	AAAKS(0.886)DDT(0.886)S(0.886)DDDFMEEGGEEDGGS(0.341)DGMGGDGS(0.002)EFLQR	0.885564	NaN	0.55692	0.92074	0.90762	1.0514	0.95781	NaN	0.529694	0.961297	S	3	1450	___2	1.14808e-14	96.316	96.316	46.082	0.24093	72180000	38816000	33364000
O94992	Protein HEXIM1	HEXIM1	252	SDDDFMEEGGEEDGGSDGMGGDGSEFLQRDF	S(0.029)DDT(0.166)S(0.805)DDDFMEEGGEEDGGS(1)DGMGGDGSEFLQR	0.999773	1.1592	0.55692	0.89004	0.90762	1.0514	0.95781	1.27719	0.529694	0.929245	S	3	1450	___2	1.14808e-14	96.316	96.316	96.316	0.14643	60857000	33445000	27412000
O95049	Tight junction protein ZO-3	TJP3	319	APPSHIPPPPRHAQRSPEASQTDSPVESPRL	HAQRS(1)PEAS(0.006)QT(0.02)DS(0.974)PVESPR	0.999982	1.9401	1.2036	1.3003	0.96618	0.98222	1.0022	2.00801	1.22539	1.29745	S	3	1451	___2	3.60352e-46	152.23	143.79	106.11	0.16179	138230000	60891000	77338000
O95714	E3 ubiquitin-protein ligase HERC2	HERC2	1942	KLAELPAAAQPSAEDSDTEDDSEAEQTERNI	LAELPAAAQPS(0.11)AEDS(0.779)DT(0.11)EDDS(0.001)EAEQTER	0.778872	0.7926	1.1113	1.0141	NaN	0.97469	0.92943	NaN	1.14016	1.0911	S	3	1493	___2	8.55987e-07	69.783	69.783	69.783	0.35458	20507000	10971000	9535700
O95817	BAG family molecular chaperone regulator 3	BAG3	377	VEVKVPPAPVPCPPPSPGPSAVPSSPKSVAT	VPPAPVPCPPPS(1)PGPS(0.056)AVPS(0.61)S(0.334)PK	0.99995	0.9607	1.1967	1.2862	0.90954	0.88877	0.93939	1.05625	1.34647	1.36919	S	3	1503	___2	9.48871e-48	155.95	155.95	142.65	-0.49535	62997000	28368000	34629000
P02545	Prelamin-A/C;Lamin-A/C	LMNA	390	AYRKLLEGEEERLRLSPSPTSQRSRGRASSH	LRLS(1)PS(0.965)PT(0.035)SQR	0.999957	0.87559	0.89181	0.89267	0.94569	1.0654	1.0434	0.925874	0.837066	0.85554	S	2	1540;2776	___2	4.0617e-70	189.61	168.46	175.6	-0.28447	3985800000	2066100000	1919800000
P02545	Prelamin-A/C;Lamin-A/C	LMNA	392	RKLLEGEEERLRLSPSPTSQRSRGRASSHSS	LRLS(0.999)PS(0.997)PT(0.003)S(0.001)QR	0.996892	0.87559	0.89181	0.89267	0.94569	1.0654	1.0434	0.925874	0.837066	0.85554	S	3	1540;2776	___2	4.0617e-70	189.61	168.46	54.598	-0.084624	3930000000	2035900000	1894100000
P05386	60S acidic ribosomal protein P1	RPLP1	101	AAPAEEKKVEAKKEESEESDDDMGFGLFD__	VEAKKEES(1)EES(1)DDDMGFGLFD	1	0.87773	1.0537	1.1364	0.95863	0.94292	1.102	0.915609	1.11749	1.03122	S	3	1576	___2	3.3384e-258	309.33	300.14	80.061	-0.71091	9024100000	4490900000	4533100000
P05386	60S acidic ribosomal protein P1	RPLP1	104	AEEKKVEAKKEESEESDDDMGFGLFD_____	VEAKKEES(1)EES(1)DDDMGFGLFD	1	0.87773	1.0537	1.1364	0.95863	0.94292	1.102	0.915609	1.11749	1.03122	S	3	1576	___2	1.5348e-257	307.92	307.92	80.061	-0.71091	10577000000	5310100000	5266400000
P05387	60S acidic ribosomal protein P2	RPLP2	102	APAAAEEKKDEKKEESEESDDDMGFGLFD__	KEES(1)EES(1)DDDMGFGLFD	1	0.81753	1.0916	1.1536	0.96724	0.95844	0.93277	0.845219	1.13893	1.23675	S	2	1577	___2	3.3384e-258	309.33	300.14	232.98	0.43911	9045200000	4496900000	4548300000
P05387	60S acidic ribosomal protein P2	RPLP2	105	AAEEKKDEKKEESEESDDDMGFGLFD_____	KEES(1)EES(1)DDDMGFGLFD	1	0.81753	1.0916	1.1536	0.96724	0.95844	0.93277	0.845219	1.13893	1.23675	S	2	1577	___2	1.5348e-257	307.92	307.92	232.98	0.43911	10598000000	5316200000	5281500000
P05388	60S acidic ribosomal protein P0;60S acidic ribosomal protein P0-like	RPLP0;RPLP0P6	304	PAAAAAPAKVEAKEESEESDEDMGFGLFD__	VEAKEES(1)EES(1)DEDMGFGLFD	1	0.87619	1.0578	1.1287	0.99057	0.95753	0.96007	0.884531	1.10472	1.17564	S	2	1578	___2	2.5469e-160	247.89	235.51	65.808	-0.17412	1086000000	528050000	557980000
P05388	60S acidic ribosomal protein P0;60S acidic ribosomal protein P0-like	RPLP0;RPLP0P6	307	AAAPAKVEAKEESEESDEDMGFGLFD_____	VEAKEES(1)EES(1)DEDMGFGLFD	1	0.87619	1.0578	1.1287	0.99057	0.95753	0.96007	0.884531	1.10472	1.17564	S	2	1578	___2	7.4978e-139	231.93	222.65	65.808	-0.17412	1153300000	561950000	591340000
P08240	Signal recognition particle receptor subunit alpha	SRPR	296	IRGTGSGGQLQDLDCSSSDDEGAAQNSTKPS	GTGSGGQLQDLDCS(1)S(1)S(1)DDEGAAQNSTKPSATK	0.999999	NaN	0.84676	0.77382	1.1071	0.89133	1.0757	NaN	0.949996	0.719364	S	3	1620	___2	1.40018e-50	143.61	141.44	143.61	-0.99979	137440000	63477000	73965000
P08240	Signal recognition particle receptor subunit alpha	SRPR	297	RGTGSGGQLQDLDCSSSDDEGAAQNSTKPSA	GTGSGGQLQDLDCS(1)S(1)S(1)DDEGAAQNSTKPSATK	1	NaN	0.84676	0.77382	1.1071	0.89133	1.0757	NaN	0.949996	0.719364	S	3	1620	___2	1.40018e-50	143.61	141.44	143.61	-0.99979	137440000	63477000	73965000
P08240	Signal recognition particle receptor subunit alpha	SRPR	298	GTGSGGQLQDLDCSSSDDEGAAQNSTKPSAT	GTGSGGQLQDLDCS(1)S(1)S(1)DDEGAAQNSTKPSATK	1	NaN	0.84676	0.77382	1.1071	0.89133	1.0757	NaN	0.949996	0.719364	S	3	1620	___2	1.40018e-50	143.61	141.44	143.61	-0.99979	137440000	63477000	73965000
P10644	cAMP-dependent protein kinase type I-alpha regulatory subunit;cAMP-dependent protein kinase type I-alpha regulatory subunit, N-terminally processed	PRKAR1A	83	LQKAGTRTDSREDEISPPPPNPVVKGRRRRG	T(0.001)DS(0.003)REDEIS(0.996)PPPPNPVVK	0.996365	0.69536	0.67049	0.79359	1.0147	1.0637	0.99835	0.685286	0.630338	0.794902	S	3	1669	___2	7.15601e-24	120.52	106.36	110.44	0.41375	236460000	120910000	115550000
P13807	Glycogen [starch] synthase, muscle	GYS1	727	DTATSSSLSTPSEPLSPTSSLGEERN_____	RNS(0.259)VDT(0.086)AT(0.096)S(0.113)S(0.12)S(0.126)LS(0.158)T(0.047)PS(0.028)EPLS(0.828)PT(0.062)S(0.059)S(0.018)LGEERN	0.828448	1.1744	NaN	0.75053	0.86525	1.0822	1.0838	1.3573	NaN	0.692499	S	3	1719	___2	3.89106e-06	61.538	56.108	45.665	-0.95635	13806000	7258800	6546900
P13861	cAMP-dependent protein kinase type II-alpha regulatory subunit	PRKAR2A	78	PPEPGPDRVADAKGDSESEEDEDLEVPVPSR	VADAKGDS(1)ES(1)EEDEDLEVPVPSR	1	0.92756	1.0909	1.0778	0.92596	1.0297	0.9784	1.00173	1.05943	1.10159	S	3	1720	___2	1.10976e-90	193.18	193.18	170.93	-0.22142	1331600000	678990000	652650000
P13861	cAMP-dependent protein kinase type II-alpha regulatory subunit	PRKAR2A	80	EPGPDRVADAKGDSESEEDEDLEVPVPSRFN	VADAKGDS(1)ES(1)EEDEDLEVPVPSR	1	0.92756	1.0909	1.0778	0.92596	1.0297	0.9784	1.00173	1.05943	1.10159	S	3	1720	___2	1.10976e-90	193.18	193.18	170.93	-0.22142	1337100000	682210000	654860000
P15924	Desmoplakin	DSP	165	RALYKAISVPRVRRASSKGGGGYTCQSGSGW	RAS(0.871)S(0.508)KGGGGY(0.605)T(0.016)CQSGSGWDEFTK	0.870902	1.0686	NaN	1.4331	1.0548	1.0509	1.0587	1.01308	NaN	1.35364	S	3	1742	___2	3.12317e-06	68.942	65.703	68.942	1.3192	26142000	13133000	13008000
P15924	Desmoplakin	DSP	166	ALYKAISVPRVRRASSKGGGGYTCQSGSGWD	RAS(0.202)S(0.829)KGGGGY(0.824)T(0.144)CQS(0.001)GSGWDEFTK	0.829322	1.0686	1.7324	1.4331	1.0548	1.0509	1.0587	1.01308	1.64849	1.35364	S	3	1742	___2	2.76e-06	69.548	69.548	69.548	1.8085	38268000	17484000	20784000
P17096	High mobility group protein HMG-I/HMG-Y	HMGA1	102	PKKLEKEEEEGISQESSEEEQ__________	LEKEEEEGIS(1)QES(1)S(1)EEEQ	1	0.86369	0.91612	0.85758	NaN	0.93392	0.96244	NaN	0.980941	0.891048	S	2	1756	___2	0	450.73	435.96	51.193	0.79366	56445000000	29250000000	27194000000
P17096	High mobility group protein HMG-I/HMG-Y	HMGA1	103	KKLEKEEEEGISQESSEEEQ___________	LEKEEEEGIS(1)QES(1)S(1)EEEQ	1	0.86369	0.91612	0.85758	NaN	0.93392	0.96244	NaN	0.980941	0.891048	S	2	1756	___2	1.1737e-234	284.45	284.45	51.193	0.79366	52868000000	27403000000	25465000000
P17812	CTP synthase 1;CTP synthase	CTPS1	574	CRLSPRDTYSDRSGSSSPDSEITELKFPSIN	S(0.003)GS(0.107)S(0.892)S(0.996)PDS(0.003)EITELKFPSINHD	0.891896	1.0406	0.93156	0.95028	0.9841	1.0724	0.89227	1.05741	0.868668	1.06501	S	3	1766	___2	1.76193e-35	135.58	135.58	129.9	0.0046675	100710000	52417000	48294000
P17812	CTP synthase 1;CTP synthase	CTPS1	575	RLSPRDTYSDRSGSSSPDSEITELKFPSINH	S(0.003)GS(0.113)S(0.886)S(0.997)PDS(0.002)EITELKFPSINHD	0.996901	1.0406	0.93156	0.95028	0.9841	1.0724	0.89227	1.05741	0.868668	1.06501	S	3	1766	___2	1.08085e-35	140.11	140.11	135.58	-0.12829	168290000	86815000	81479000
P18858	DNA ligase 1;DNA ligase	LIG1	911	LYRKQSQIQNQQGEDSGSDPEDTY_______	KQSQIQNQQGEDS(0.998)GS(0.998)DPEDT(0.004)Y(0.001)	0.997662	1.2325	0.85775	0.89472	0.81836	1.3311	0.90654	1.50606	0.644392	0.986961	S	3	1783	___2	6.99151e-07	73.11	70.177	73.11	-0.23577	38976000	19429000	19548000
P18858	DNA ligase 1;DNA ligase	LIG1	913	RKQSQIQNQQGEDSGSDPEDTY_________	KQSQIQNQQGEDS(0.998)GS(0.998)DPEDT(0.004)Y(0.001)	0.997662	1.2325	0.85775	0.89472	0.81836	1.3311	0.90654	1.50606	0.644392	0.986961	S	3	1783	___2	6.99151e-07	73.11	70.177	73.11	-0.23577	38976000	19429000	19548000
P19338	Nucleolin	NCL	145	PAKGAKNGKNAKKEDSDEEEDDDSEEDEEDD	NAKKEDS(1)DEEEDDDS(1)EEDEEDDEDEDEDEDEIEPAAMK	1	0.87124	0.85412	0.98198	0.95867	0.95786	0.94712	0.908801	0.891696	1.03681	S	4	1786	___2	1.4144e-236	281.62	281.62	143.42	0.2796	3393800000	1744100000	1649700000
P19338	Nucleolin	NCL	153	KNAKKEDSDEEEDDDSEEDEEDDEDEDEDED	NAKKEDS(1)DEEEDDDS(1)EEDEEDDEDEDEDEDEIEPAAMK	1	0.87124	0.85412	0.98198	0.95867	0.95786	0.94712	0.908801	0.891696	1.03681	S	4	1786	___2	1.4144e-236	281.62	281.62	143.42	0.2796	3272300000	1693400000	1578800000
P19338	Nucleolin	NCL	28	DPKKMAPPPKEVEEDSEDEEMSEDEEDDSSG	MAPPPKEVEEDS(1)EDEEMS(1)EDEEDDS(1)S(1)GEEVVIPQKK	1	0.94702	0.65965	0.71342	0.95867	0.95786	0.94712	0.987848	0.688671	0.753252	S	4	1786	___2	1.99342e-39	132.79	129.15	40.845	0.38495	2525800000	1397900000	1127900000
Q03252	Lamin-B1;Lamin-B2	LMNB1;LMNB2	405	AYRKLLEGEEERLKLSPSPSSRVTVSRASSS;AYRKLLEGEEERLKLSPSPSSRVTVSRATSS	LKLS(1)PS(0.992)PS(0.006)S(0.001)R	0.999999	1.0618	0.90708	0.87844	0.956885	0.98141	0.955395	1.10964	0.924262	0.919452	S	2	1802;2462	___2	4.16016e-23	132.9	86.134	132.9	0.30684	769680000	410540000	359130000
Q03252	Lamin-B1;Lamin-B2	LMNB1;LMNB2	407	RKLLEGEEERLKLSPSPSSRVTVSRASSSRS;RKLLEGEEERLKLSPSPSSRVTVSRATSSSS	LKLS(1)PS(0.993)PS(0.005)S(0.001)R	0.993208	1.0618	0.90708	0.87844	0.956885	0.98141	0.955395	1.10964	0.924262	0.919452	S	2	1802;2462	___2	4.16016e-23	132.9	86.134	116.12	0.50947	765820000	408590000	357240000
P22059	Oxysterol-binding protein 1	OSBP	190	ALELAKAKAVKMLAESDESGDEESVSQTDKT	MLAES(1)DES(1)GDEESVSQTDKTELQNTLR	1	0.90829	0.9754	0.98098	1.0806	1.1055	1.0316	0.840542	0.882316	0.950931	S	3	1816	___2	2.572e-226	273.06	255.34	273.06	-0.38664	898820000	448570000	450260000
P22059	Oxysterol-binding protein 1	OSBP	193	LAKAKAVKMLAESDESGDEESVSQTDKTELQ	MLAES(1)DES(1)GDEESVSQTDKTELQNTLR	0.999999	0.90829	0.9754	0.98098	1.0806	1.1055	1.0316	0.840542	0.882316	0.950931	S	3	1816	___2	2.572e-226	273.06	255.34	263.01	-0.15245	928490000	463570000	464910000
P22059	Oxysterol-binding protein 1	OSBP	379	EIITMPENLGHKRTGSNISGASSDISLDEQY	T(0.133)GS(0.866)NIS(0.696)GAS(0.145)S(0.16)DISLDEQYKHQLEETKK	0.865862	0.90384	0.972	0.81653	1.0806	1.1055	1.0316	0.836424	0.87924	0.791518	S	4	1816	___2	1.01673e-37	129.59	129.59	99.709	-0.62142	268090000	137400000	130690000
P22059	Oxysterol-binding protein 1	OSBP	382	TMPENLGHKRTGSNISGASSDISLDEQYKHQ	T(0.412)GS(0.588)NIS(1)GAS(0.793)S(0.193)DIS(0.014)LDEQYKHQLEETKK	0.999976	0.8194	0.972	0.81508	1.0806	1.1055	1.0316	0.758282	0.87924	0.790112	S	3	1816	___2	1.01673e-37	129.59	129.59	129.59	-0.43581	274020000	140800000	133220000
P24534	Elongation factor 1-beta	EEF1B2	95	GPADVEDTTGSGATDSKDDDDIDLFGSDDEE	YGPADVEDT(0.002)T(0.012)GS(0.067)GAT(0.122)DS(0.797)KDDDDIDLFGS(1)DDEEESEEAKR	0.796714	0.84904	0.85499	NaN	0.95278	0.97531	0.97613	0.891119	0.876634	NaN	S	4	1844	___2	9.6515e-138	222.18	212.1	199.89	-0.23016	204990000	103120000	101860000
P24534	Elongation factor 1-beta	EEF1B2	106	GATDSKDDDDIDLFGSDDEEESEEAKRLREE	YGPADVEDTTGSGATDSKDDDDIDLFGS(1)DDEEESEEAK	1	0.84904	0.85499	0.9441	0.95278	0.97531	0.97613	0.891119	0.876634	0.967187	S	3	1844	___2	0	440.53	440.53	437.22	0.27773	13158000000	6579100000	6578500000
P25205	DNA replication licensing factor MCM3	MCM3	711	QPDAKDGDSYDPYDFSDTEEEMPQVHTPKTA	DGDSYDPYDFS(0.983)DT(0.017)EEEMPQVHTPK	0.983002	0.84981	2.5906	0.95695	0.97445	1.0343	0.93966	0.872092	2.50469	1.0184	S	3	1850	___2	1.58633e-74	180.85	177.85	180.85	-0.6217	336230000	164250000	171970000
P25205	DNA replication licensing factor MCM3	MCM3	672	VLEKEKKRKKRSEDESETEDEEEKSQEDQEQ	SEDES(1)ET(1)EDEEEKSQEDQEQKR	1	0.74532	3.323	0.98084	0.97445	1.0343	0.93966	0.764862	3.2128	1.04382	S	3	1850	___2	1.5484e-143	244.01	231.88	222.47	-0.84392	907120000	441770000	465350000
P28290	Sperm-specific antigen 2	SSFA2	641	EDLFPAETVELLREASAESDVGKSSESEFTQ	EAS(1)AES(0.997)DVGKS(0.002)SESEFTQYTTHHILK	1	0.8534	NaN	0.83951	0.83591	1.0455	1.0329	1.02092	NaN	0.81277	S	4	1885	___2	1.08875e-20	110.16	110.16	110.16	0.071661	44368000	23735000	20633000
P28290	Sperm-specific antigen 2	SSFA2	644	FPAETVELLREASAESDVGKSSESEFTQYTT	EAS(1)AES(0.997)DVGKS(0.002)SESEFTQYTTHHILK	0.997102	0.8534	NaN	0.83951	0.83591	1.0455	1.0329	1.02092	NaN	0.81277	S	4	1885	___2	1.08875e-20	110.16	110.16	110.16	0.071661	44368000	23735000	20633000
P28290	Sperm-specific antigen 2	SSFA2	737	KQRYLFAKAGYPLRRSQSLPTTLLSPVRVVS	S(1)QS(0.999)LPTTLLSPVR	0.999918	0.59083	0.96064	NaN	0.83591	1.0455	1.0329	0.706811	0.918833	NaN	S	2	1885	___2	0.000189716	69.729	55.042	69.729	0.40072	6380100	3733500	2646600
P28290	Sperm-specific antigen 2	SSFA2	739	RYLFAKAGYPLRRSQSLPTTLLSPVRVVSSV	S(1)QS(0.999)LPTTLLSPVR	0.999484	0.59083	0.96064	NaN	0.83591	1.0455	1.0329	0.706811	0.918833	NaN	S	2	1885	___2	7.85349e-05	73.022	73.022	69.729	0.40072	15547000	8042800	7503800
P29317	Ephrin type-A receptor 2	EPHA2	897	KTLADFDPRVSIRLPSTSGSEGVPFRTVSEW	LPS(0.999)T(0.004)S(0.352)GS(0.645)EGVPFR	0.998597	0.85811	1.3206	1.2518	1.0322	1.1069	1.0594	0.831341	1.19306	1.18161	S	2	1892	___2	2.55175e-13	100.11	70.757	90.707	0.58085	43393000	18071000	25322000
P29317	Ephrin type-A receptor 2	EPHA2	901	DFDPRVSIRLPSTSGSEGVPFRTVSEWLESI	VS(0.001)IRLPS(0.75)T(0.239)S(0.011)GS(1)EGVPFR	0.999636	0.84688	1.242	1.2128	1.0322	1.1069	1.0594	0.820461	1.12205	1.1448	S	3	1892	___2	1.08947e-17	127.02	86.952	99.441	0.74504	106440000	50676000	55767000
P29590	Protein PML	PML	518	RSSPEQPRPSTSKAVSPPHLDGPPSPRSPVI	AVS(1)PPHLDGPPS(1)PR	1	1.0528	1.0883	NaN	1.1778	1.1047	0.89658	0.89387	0.985154	NaN	S	3	1898	___2	7.5532e-118	203.67	203.67	44.382	-0.22336	375750000	189560000	186190000
P29590	Protein PML	PML	527	STSKAVSPPHLDGPPSPRSPVIGSEVFLPNS	AVS(1)PPHLDGPPS(1)PR	1	1.0528	1.0883	NaN	1.1778	1.1047	0.89658	0.89387	0.985154	NaN	S	3	1898	___2	7.5532e-118	203.67	203.67	44.382	-0.22336	396560000	201160000	195400000
P35251	Replication factor C subunit 1	RFC1	69	FKQKQPSKKKRIIYDSDSESEETLQVKNAKK	IIYDS(1)DS(0.998)ES(0.002)EETLQVK	1	0.97976	1.255	1.2226	0.84834	1.0589	1.0206	1.15491	1.18519	1.19792	S	2	1961	___2	9.7782e-109	221.85	205.67	221.85	-0.59165	91525000	41873000	49652000
P35251	Replication factor C subunit 1	RFC1	71	QKQPSKKKRIIYDSDSESEETLQVKNAKKPP	IIYDS(1)DS(1)ESEETLQVK	0.99977	0.97976	1.255	1.2226	0.84834	1.0589	1.0206	1.15491	1.18519	1.19792	S	2	1961	___2	9.7782e-109	221.85	205.67	209.89	-0.57332	94549000	43459000	51090000
P35269	General transcription factor IIF subunit 1	GTF2F1	385	PKRERKPSGGSSRGNSRPGTPSAEGGSTSST	GNS(0.99)RPGT(0.979)PS(0.03)AEGGSTSSTLR	0.989653	0.78859	1.143	NaN	1.0076	0.96145	0.98345	0.782642	1.18883	NaN	S	3	1963	___2	0.000225026	47.919	40.207	47.919	0.49171	14138000	6590200	7547300
P35568	Insulin receptor substrate 1	IRS1	1100	AKVIRADPQGCRRRHSSETFSSTPSATRVGN	RRHS(0.996)S(0.989)ET(0.014)FSSTPSATR	0.996123	0.76442	0.70965	0.75249	1.0782	1.0372	0.96259	0.708978	0.684198	0.781735	S	3	1965	___2	1.06514e-07	81.448	81.448	67.251	0.028088	135270000	77141000	58133000
P35568	Insulin receptor substrate 1	IRS1	1101	KVIRADPQGCRRRHSSETFSSTPSATRVGNT	RRHS(0.985)S(0.991)ET(0.024)FSSTPSATR	0.990984	0.76442	0.70965	0.75249	1.0782	1.0372	0.96259	0.708978	0.684198	0.781735	S	3	1965	___2	1.06514e-07	81.448	81.448	59.469	-0.28552	135270000	77141000	58133000
P41236	Protein phosphatase inhibitor 2;Protein phosphatase inhibitor 2-like protein 3	PPP1R2;PPP1R2P3	121	AAEGLEPKYRIQEQESSGEEDSDLSPEEREK	IQEQES(1)S(1)GEEDSDLSPEER	1	0.94303	1.0037	1.032	0.87286	0.91525	1.0602	1.08039	1.09664	0.973401	S	2	2023	___2	2.77475e-85	188.43	188.43	188.43	-0.161	755680000	377650000	378030000
P41236	Protein phosphatase inhibitor 2;Protein phosphatase inhibitor 2-like protein 3	PPP1R2;PPP1R2P3	122	AEGLEPKYRIQEQESSGEEDSDLSPEEREKK	IQEQES(1)S(1)GEEDSDLSPEEREK	0.999999	0.94303	1.0037	1.032	0.87286	0.91525	1.0602	1.08039	1.09664	0.973401	S	3	2023	___2	2.77475e-85	188.43	188.43	188.38	-0.88371	755680000	377650000	378030000
P42166	Lamina-associated polypeptide 2, isoform alpha;Thymopoietin;Thymopentin;Lamina-associated polypeptide 2, isoforms beta/gamma;Thymopoietin;Thymopentin	TMPO	66	PPLPAGTNSKGPPDFSSDEEREPTPVLGSGA	GPPDFS(1)S(1)DEEREPTPVLGSGAAAAGR	1	0.83473	0.81408	0.86432	0.95298	0.915745	0.943895	0.875916	0.888981	0.915695	S	3	2031;2032	___2	5.526e-131	222.29	222.29	210.93	-0.30493	963270000	503060000	460200000
P42166	Lamina-associated polypeptide 2, isoform alpha;Thymopoietin;Thymopentin;Lamina-associated polypeptide 2, isoforms beta/gamma;Thymopoietin;Thymopentin	TMPO	67	PLPAGTNSKGPPDFSSDEEREPTPVLGSGAA	GPPDFS(1)S(1)DEEREPTPVLGSGAAAAGR	1	0.83473	0.81408	0.86432	0.95298	0.915745	0.943895	0.875916	0.888981	0.915695	S	3	2031;2032	___2	5.526e-131	222.29	222.29	210.93	-0.30493	979960000	511680000	468280000
P46060	Ran GTPase-activating protein 1	RANGAP1	428	KILDPNTGEPAPVLSSPPPADVSTFLAFPSP	ILDPNTGEPAPVLS(0.178)S(0.819)PPPADVS(0.002)T(0.002)FLAFPS(0.999)PEK	0.819052	0.87349	0.77504	0.84171	0.90252	0.89658	0.90281	0.967834	0.86444	0.932322	S	3	2054	___2	2.96056e-07	72.569	72.569	72.569	-0.53859	10287000	5605200	4682000
P46060	Ran GTPase-activating protein 1	RANGAP1	442	SSPPPADVSTFLAFPSPEKLLRLGPKSSVLI	ILDPNTGEPAPVLS(0.178)S(0.819)PPPADVS(0.002)T(0.002)FLAFPS(0.999)PEK	0.998571	0.80349	0.77504	0.84171	0.90252	0.89658	0.90281	0.890274	0.86444	0.932322	S	3	2054	___2	2.96056e-07	72.569	72.569	72.569	-0.53859	11975000	6843600	5131300
P46100	Transcriptional regulator ATRX	ATRX	849	ARTTKKRIPNTKDFDSSEDEKHSKKGMDNQG	IPNT(0.002)KDFDS(0.998)S(0.998)EDEKHS(0.002)K	0.997925	0.95447	0.9177	0.98068	NaN	0.99159	1.3386	NaN	0.925483	0.732616	S	3	2057	___2	6.20066e-06	63.69	57.114	63.69	-0.091041	85382000	49487000	35895000
P46100	Transcriptional regulator ATRX	ATRX	850	RTTKKRIPNTKDFDSSEDEKHSKKGMDNQGH	IPNT(0.002)KDFDS(0.998)S(0.998)EDEKHS(0.002)K	0.998012	0.95447	0.9177	0.98068	NaN	0.99159	1.3386	NaN	0.925483	0.732616	S	3	2057	___2	6.20066e-06	63.69	57.114	63.69	-0.091041	85382000	49487000	35895000
P46100	Transcriptional regulator ATRX	ATRX	675	KTTPLRRPTETNPVTSNSDEECNETVKEKQK	RPT(0.018)ET(0.034)NPVT(0.183)S(0.88)NS(0.88)DEECNET(0.006)VKEK	0.879618	1.3358	0.71568	0.82094	NaN	0.99159	1.3386	NaN	0.72175	0.613283	S	3	2057	___2	2.97027e-13	98.812	91.86	41.672	-0.40975	68532000	36736000	31796000
P46100	Transcriptional regulator ATRX	ATRX	677	TPLRRPTETNPVTSNSDEECNETVKEKQKLS	RPTETNPVT(0.149)S(0.871)NS(0.98)DEECNETVKEK	0.980185	1.3358	0.71568	0.82094	NaN	0.99159	1.3386	NaN	0.72175	0.613283	S	3	2057	___2	2.97027e-13	98.812	91.86	98.812	-0.93944	93027000	49670000	43357000
P46100	Transcriptional regulator ATRX	ATRX	729	NKLPKSKQSETVDQNSDSDEMLAILKEVSRM	SKQSETVDQNS(1)DS(1)DEMLAILK	0.999961	1.1185	1.0449	1.114	NaN	0.99159	1.3386	NaN	1.05376	0.832213	S	3	2057	___2	1.15126e-08	81.839	81.839	77.391	-0.59809	25888000	13151000	12738000
P46100	Transcriptional regulator ATRX	ATRX	731	LPKSKQSETVDQNSDSDEMLAILKEVSRMSH	SKQSETVDQNS(1)DS(1)DEMLAILK	0.999976	1.1185	1.0449	1.114	NaN	0.99159	1.3386	NaN	1.05376	0.832213	S	3	2057	___2	1.15126e-08	81.839	81.839	81.839	-0.20886	25888000	13151000	12738000
P48634	Protein PRRC2A	PRRC2A	1085	TGGPNHPPAPRGRTASETRSEGSEYEEIPKR	T(0.002)AS(0.993)ET(0.304)RS(0.503)EGS(0.198)EYEEIPKR	0.992608	0.81832	0.98285	0.98837	0.98314	0.8533	1.0227	0.832353	1.15182	0.966432	S	3	2093	___2	2.76179e-24	126.3	116.72	126.3	-0.10759	146040000	78221000	67819000
P48634	Protein PRRC2A	PRRC2A	342	AGAHEEVDYTEKLKFSDEEDGRDSDEEGAEG	LKFS(1)DEEDGRDS(1)DEEGAEGHR	1	NaN	0.60279	0.68092	0.98314	0.8533	1.0227	NaN	0.706422	0.665806	S	3	2093	___2	6.18751e-10	93.667	78.246	55.413	-0.83474	23625000	15153000	8472000
P48634	Protein PRRC2A	PRRC2A	350	YTEKLKFSDEEDGRDSDEEGAEGHRDSQSAS	LKFS(1)DEEDGRDS(1)DEEGAEGHR	1	NaN	0.60279	0.68092	0.98314	0.8533	1.0227	NaN	0.706422	0.665806	S	3	2093	___2	6.18751e-10	93.667	78.246	55.413	-0.83474	23625000	15153000	8472000
P49790	Nuclear pore complex protein Nup153	NUP153	334	SSPLADAKRIPSIVSSPLNSPLDRSGIDITD	RIPS(0.001)IVS(0.226)S(0.774)PLNS(0.999)PLDR	0.773721	0.92785	1.1382	1.1414	1.0755	0.86902	1.025	0.862715	1.30975	1.11356	S	3	2124	___2	3.3458e-07	69.922	64.018	60.489	0.92019	22325000	11075000	11251000
P49790	Nuclear pore complex protein Nup153	NUP153	338	ADAKRIPSIVSSPLNSPLDRSGIDITDFQAK	RIPSIVS(0.47)S(0.53)PLNS(1)PLDR	0.999737	0.92785	1.1382	1.1414	1.0755	0.86902	1.025	0.862715	1.30975	1.11356	S	3	2124	___2	3.3458e-07	69.922	64.018	69.922	0.71579	22325000	11075000	11251000
P49792	E3 SUMO-protein ligase RanBP2	RANBP2	781	GSLRNADSEIKHSTPSPTRYSLSPSKSYKYS	NADS(0.009)EIKHS(0.469)T(0.535)PS(0.879)PT(0.108)R	0.878831	0.93798	0.93923	1.0472	1.0471	0.94505	1.0054	0.895788	0.993842	1.04158	S	3	2125	___2	1.3413e-06	70.335	61.815	70.335	0.59075	31785000	16984000	14801000
P50402	Emerin	EMD	141	DADAFHHQVHDDDLLSSSEEECKDRERPMYG	QSVTS(0.001)FPDADAFHHQVHDDDLLS(0.978)S(0.573)S(0.448)EEECKDR	0.977548	0.84892	0.77478	0.78286	0.98249	0.9944	1.0038	0.864049	0.779143	0.779896	S	4	2137	___2	1.98806e-09	78.915	78.915	78.915	-0.29964	261430000	132900000	128530000
P50402	Emerin	EMD	142	ADAFHHQVHDDDLLSSSEEECKDRERPMYGR	QS(0.013)VT(0.031)S(0.094)FPDADAFHHQVHDDDLLS(0.954)S(0.954)S(0.953)EEECKDR	0.954373	0.84892	0.77478	0.78286	0.98249	0.9944	1.0038	0.864049	0.779143	0.779896	S	4	2137	___2	1.98806e-09	78.915	78.915	41.764	-0.65801	261430000	132900000	128530000
P50402	Emerin	EMD	143	DAFHHQVHDDDLLSSSEEECKDRERPMYGRD	QS(0.013)VT(0.031)S(0.094)FPDADAFHHQVHDDDLLS(0.954)S(0.954)S(0.953)EEECKDR	0.95263	0.84892	0.77478	NaN	0.98249	0.9944	1.0038	0.864049	0.779143	NaN	S	4	2137	___2	3.96314e-05	61.938	51.863	41.764	-0.65801	197330000	98785000	98547000
P50502	Hsc70-interacting protein;Putative protein FAM10A4	ST13;ST13P4	76	DSKKVEEDLKADEPSSEESDLEIDKEGVIEP	KVEEDLKADEPS(1)S(1)EES(1)DLEIDK	1	NaN	1.1438	0.89201	1.0154	1.0027	1.0218	NaN	1.14072	0.872979	S	3	2141	___2	1.58557e-27	129.03	129.03	126.18	0.07982	169460000	93048000	76409000
P50502	Hsc70-interacting protein;Putative protein FAM10A4	ST13;ST13P4	79	KVEEDLKADEPSSEESDLEIDKEGVIEPDTD	KVEEDLKADEPS(1)S(1)EES(1)DLEIDK	1	NaN	1.1438	0.89201	1.0154	1.0027	1.0218	NaN	1.14072	0.872979	S	3	2141	___2	1.58557e-27	129.03	129.03	126.18	0.07982	169460000	93048000	76409000
P51116	Fragile X mental retardation syndrome-related protein 2	FXR2	601	NRSRRRRNRGNRTDGSISGDRQPVTVADYIS	TDGS(1)IS(1)GDRQPVTVADYISR	0.999873	0.83772	1.1769	1.0003	1.0235	0.97695	1.1382	0.818486	1.20467	0.878844	S	3	2152	___2	3.12097e-46	150.79	150.79	150.79	0.14367	564650000	280900000	283750000
P51116	Fragile X mental retardation syndrome-related protein 2	FXR2	603	SRRRRNRGNRTDGSISGDRQPVTVADYISRA	TDGS(1)IS(1)GDRQPVTVADYISR	1	0.83772	1.1769	1.0003	1.0235	0.97695	1.1382	0.818486	1.20467	0.878844	S	3	2152	___2	3.12097e-46	150.79	150.79	150.79	0.14367	578510000	288520000	289990000
P51858	Hepatoma-derived growth factor	HDGF	132	EAAEGDGDKKGNAEGSSDEEGKLVIDEPAKE	KGNAEGS(1)S(1)DEEGKLVIDEPAK	1	1.1052	0.94484	0.95719	0.96352	1.0048	1.0853	1.14704	0.940326	0.881959	S	3	2169	___2	1.21365e-59	166.39	155.71	74.953	-0.38328	239690000	127930000	111750000
P51858	Hepatoma-derived growth factor	HDGF	133	AAEGDGDKKGNAEGSSDEEGKLVIDEPAKEK	KGNAEGS(1)S(1)DEEGKLVIDEPAK	1	1.1052	0.94484	0.95719	0.96352	1.0048	1.0853	1.14704	0.940326	0.881959	S	3	2169	___2	1.21365e-59	166.39	155.71	74.953	-0.38328	239690000	127930000	111750000
P55010	Eukaryotic translation initiation factor 5	EIF5	389	KAEPFIKWLKEAEEESSGGEEEDEDENIEVV	WLKEAEEES(1)S(1)GGEEEDEDENIEVVYSK	1	0.92308	1.0202	0.94739	0.96347	0.88174	0.9377	0.958079	1.15703	1.01033	S	3	2221	___2	1.47709e-28	121.86	115.96	121.86	0.31657	105760000	54605000	51154000
P55010	Eukaryotic translation initiation factor 5	EIF5	390	AEPFIKWLKEAEEESSGGEEEDEDENIEVVY	WLKEAEEES(1)S(1)GGEEEDEDENIEVVYSK	1	0.92308	1.0202	0.94739	0.96347	0.88174	0.9377	0.958079	1.15703	1.01033	S	3	2221	___2	1.47709e-28	121.86	115.96	121.86	0.31657	105760000	54605000	51154000
P55081	Microfibrillar-associated protein 1	MFAP1	132	DSEVEGDAWRMEREDSSEEEEEEIDDEEIER	MEREDS(1)S(1)EEEEEEIDDEEIER	1	0.86199	1.16	1.2017	0.89858	0.94217	0.981	0.95928	1.2312	1.22497	S	3	2225	___2	7.88036e-49	157.24	157.24	101.3	-0.99544	489650000	246450000	243200000
P55081	Microfibrillar-associated protein 1	MFAP1	133	SEVEGDAWRMEREDSSEEEEEEIDDEEIERR	MEREDS(1)S(1)EEEEEEIDDEEIER	1	0.86199	1.16	1.2017	0.89858	0.94217	0.981	0.95928	1.2312	1.22497	S	3	2225	___2	7.88036e-49	157.24	157.24	101.3	-0.99544	484610000	243870000	240740000
P55081	Microfibrillar-associated protein 1	MFAP1	116	LARHRKIVEPEVVGESDSEVEGDAWRMERED	KIVEPEVVGES(1)DS(1)EVEGDAWR	1	0.82465	1.5979	1.1018	0.89858	0.94217	0.981	0.917726	1.69598	1.12314	S	3	2225	___2	2.83959e-46	154.19	154.19	73.341	-0.17807	214640000	104760000	109880000
P55081	Microfibrillar-associated protein 1	MFAP1	118	RHRKIVEPEVVGESDSEVEGDAWRMEREDSS	KIVEPEVVGES(1)DS(1)EVEGDAWR	1	0.82465	1.5979	1.1018	0.89858	0.94217	0.981	0.917726	1.69598	1.12314	S	3	2225	___2	2.83959e-46	154.19	154.19	73.341	-0.17807	180190000	86361000	93827000
P55081	Microfibrillar-associated protein 1	MFAP1	52	KRYVSGKRPDYAPMESSDEEDEEFQFIKKAK	RPDYAPMES(1)S(1)DEEDEEFQFIKK	1	0.81721	1.0158	0.99152	0.89858	0.94217	0.981	0.909446	1.07815	1.01072	S	3	2225	___2	5.62429e-74	179.86	179.86	177.6	-0.6567	755980000	379790000	376190000
P55081	Microfibrillar-associated protein 1	MFAP1	53	RYVSGKRPDYAPMESSDEEDEEFQFIKKAKE	RPDYAPMES(1)S(1)DEEDEEFQFIKK	1	0.81721	1.0158	0.99152	0.89858	0.94217	0.981	0.909446	1.07815	1.01072	S	3	2225	___2	5.62429e-74	179.86	179.86	177.6	-0.6567	755980000	379790000	376190000
P62753	40S ribosomal protein S6	RPS6	235	AKEKRQEQIAKRRRLSSLRASTSKSESSQK_	RLS(1)S(1)LRASTSK	1	0.49089	0.87098	0.79814	0.97103	0.93637	0.93341	0.505535	0.930167	0.85508	S	2	2334	___2	1.66102e-07	100.11	100.11	100.11	1.4914	536050000	325620000	210430000
P62753	40S ribosomal protein S6	RPS6	236	KEKRQEQIAKRRRLSSLRASTSKSESSQK__	RLS(1)S(1)LRASTSK	0.999965	0.49089	0.87098	0.79814	0.97103	0.93637	0.93341	0.505535	0.930167	0.85508	S	2	2334	___2	1.66102e-07	100.11	100.11	100.11	1.4914	536050000	325620000	210430000
P62995	Transformer-2 protein homolog beta;Transformer-2 protein homolog alpha	TRA2B;TRA2A	264	GWRAAQDRDQIYRRRSPSPYYSRGGYRSRSR;GYDRYEDYDYRYRRRSPSPYYSRYRSRSRSR	RRS(1)PSPYYSR	0.999996	0.76549	0.96712	0.88531	0.977645	1.00284	1.1003	0.782994	0.964381	0.804608	S	3	2357;2594	___2	6.11655e-24	141.58	129.16	141.58	0.48488	5640700000	3030700000	2610000000
P62995	Transformer-2 protein homolog beta;Transformer-2 protein homolog alpha	TRA2B;TRA2A	266	DRYEDYDYRYRRRSPSPYYSRYRSRSRSRSY;RAAQDRDQIYRRRSPSPYYSRGGYRSRSRSR	RRS(1)PS(1)PYYSR	0.999657	0.63809	0.96712	0.88531	0.977645	1.00284	1.1003	0.652681	0.964381	0.804608	S	3	2357;2594	___2	2.23174e-07	89.911	89.911	69.456	-0.30372	5534200000	2972500000	2561700000
P62995	Transformer-2 protein homolog beta	TRA2B	14	__MSDSGEQNYGERESRSASRSGSAHGSGKS	SDSGEQNY(0.065)GERES(0.855)RS(0.899)AS(0.181)R	0.855148	1.0568	0.97228	0.99988	1.002	0.96298	1.1147	1.05469	1.00966	0.896995	S	3	2357	___2	3.80917e-18	107.07	102.43	107.07	-0.35937	59165000	29137000	30028000
P62995	Transformer-2 protein homolog beta	TRA2B	16	MSDSGEQNYGERESRSASRSGSAHGSGKSAR	SDSGEQNY(0.065)GERES(0.855)RS(0.899)AS(0.181)R	0.898677	1.0568	0.97228	0.99988	1.002	0.96298	1.1147	1.05469	1.00966	0.896995	S	3	2357	___2	3.80917e-18	107.07	102.43	107.07	-0.35937	59165000	29137000	30028000
P67809	Nuclease-sensitive element-binding protein 1	YBX1	165	RRRGPPRNYQQNYQNSESGEKNEGSESAPEG	NYQQNY(0.004)QNS(0.998)ES(0.998)GEKNEGSESAPEGQAQQR	0.99801	0.83671	1.8043	0.95154	0.97882	0.98653	0.98839	0.854815	1.82894	0.962717	S	3	2376	___2	1.03795e-28	124.25	124.25	124.25	-0.70151	59613000	27105000	32508000
P67809	Nuclease-sensitive element-binding protein 1	YBX1	167	RGPPRNYQQNYQNSESGEKNEGSESAPEGQA	NYQQNY(0.004)QNS(0.998)ES(0.998)GEKNEGSESAPEGQAQQR	0.998021	0.83671	1.8043	0.95154	0.97882	0.98653	0.98839	0.854815	1.82894	0.962717	S	3	2376	___2	1.03795e-28	124.25	124.25	124.25	-0.70151	59613000	27105000	32508000
P78362	SRSF protein kinase 2;SRSF protein kinase 2 N-terminal;SRSF protein kinase 2 C-terminal	SRPK2	494	EQEESSPSHDRSRTVSASSTGDLPKAKTRAA	TVS(1)AS(0.024)S(0.409)T(0.567)GDLPK	0.999965	1.0949	1.1464	1.1315	1.0062	0.96129	1.2514	1.08815	1.19256	0.904187	S	2	2393	___2	7.45796e-17	126.1	92.412	117.93	0.62498	19894000	9140800	10753000
P85037	Forkhead box protein K1	FOXK1	445	RSGGLQTPECLSREGSPIPHDPEFGSKLASV	S(0.002)GGLQT(0.998)PECLS(1)REGS(1)PIPHDPEFGSK	0.999998	0.50116	0.35045	NaN	0.78225	0.96265	0.69765	0.640665	0.364047	NaN	S	3	2417	___2	2.33842e-15	100.69	93.528	100.69	-0.9533	155670000	74846000	80828000
P85037	Forkhead box protein K1	FOXK1	441	LMSPRSGGLQTPECLSREGSPIPHDPEFGSK	S(0.002)GGLQT(0.998)PECLS(1)REGS(1)PIPHDPEFGSK	0.999999	0.50116	0.35045	NaN	0.78225	0.96265	0.69765	0.640665	0.364047	NaN	S	3	2417	___2	2.33842e-15	100.69	93.528	100.69	-0.9533	151250000	72808000	78444000
P98175	RNA-binding protein 10	RBM10	736	RPSPPRGLVAAYSGESDSEEEQERGGPEREE	GLVAAYS(0.007)GES(0.992)DS(1)EEEQERGGPEREEK	0.992465	0.81233	0.91819	0.99706	1.0647	0.97991	0.92619	0.762966	0.937015	1.07652	S	3	2420	___2	1.85864e-28	124.8	112.57	124.8	-0.61318	171650000	91031000	80620000
P98175	RNA-binding protein 10	RBM10	738	SPPRGLVAAYSGESDSEEEQERGGPEREEKL	GLVAAYS(0.007)GES(0.992)DS(1)EEEQERGGPEREEK	0.999957	0.81233	0.91819	0.99706	1.0647	0.97991	0.92619	0.762966	0.937015	1.07652	S	3	2420	___2	1.85864e-28	124.8	112.57	124.8	-0.61318	171650000	91031000	80620000
Q01082	Spectrin beta chain, non-erythrocytic 1	SPTBN1	2169	ATEQRTSSKESSPIPSPTSDRKAKTALPAQS	T(0.115)S(0.131)S(0.729)KES(0.512)S(0.512)PIPS(0.985)PT(0.012)S(0.003)DRK	0.984676	0.95164	0.96493	NaN	0.98983	1.0991	1.0649	0.961418	0.877927	NaN	S	3	2435	___2	1.18429e-20	134.21	122.19	72.316	-0.22164	382260000	185640000	196620000
Q01518	Adenylyl cyclase-associated protein 1	CAP1	308	VRSGPKPFSAPKPQTSPSPKRATKKEPAVLE	SGPKPFSAPKPQT(0.157)S(0.843)PS(1)PK	0.842708	NaN	1.0332	1.0153	1.031	1.0257	1.0198	NaN	1.00731	0.995587	S	3	2441	___2	1.56944e-51	160.88	149.09	160.88	0.028407	354250000	173980000	180270000
Q01518	Adenylyl cyclase-associated protein 1	CAP1	310	SGPKPFSAPKPQTSPSPKRATKKEPAVLELE	SGPKPFSAPKPQT(0.371)S(0.629)PS(1)PK	0.999967	1.0069	1.0332	1.0153	1.031	1.0257	1.0198	0.976625	1.00731	0.995587	S	3	2441	___2	1.56944e-51	160.88	149.09	121.62	-0.22602	528940000	263790000	265150000
Q02952	A-kinase anchor protein 12	AKAP12	283	EGEEKQEKEPSKSAESPTSPVTSETGSTFKK	S(0.019)AES(0.974)PT(0.144)S(0.859)PVT(0.005)SETGSTFKK	0.973588	0.91215	0.83035	0.92977	0.97865	0.97442	0.9903	0.932049	0.852148	0.938877	S	3	2458	___2	4.16446e-06	72.819	59.156	66.871	0.462	37672000	17979000	19693000
Q02952	A-kinase anchor protein 12	AKAP12	286	EKQEKEPSKSAESPTSPVTSETGSTFKKFFT	S(0.428)AES(0.572)PT(0.007)S(0.973)PVT(0.016)S(0.003)ET(0.001)GSTFK	0.97338	0.91215	0.83035	0.98323	0.97865	0.97442	0.9903	0.932049	0.852148	0.992861	S	2	2458	___2	2.08691e-13	101.29	96.383	72.819	0.12481	82757000	43587000	39170000
Q02952	A-kinase anchor protein 12	AKAP12	644	SDKEDELDKVKSATLSSTESTASEMQEEMKG	S(0.501)AT(0.501)LS(0.866)S(0.866)T(0.251)ES(0.012)T(0.003)ASEMQEEMKGSVEEPKPEEPK	0.865533	1.1507	0.69628	0.57887	0.97865	0.97442	0.9903	1.1758	0.714558	0.58454	S	3	2458	___2	2.57903e-28	118.8	118.8	100.41	-0.088983	121080000	63681000	57395000
Q02952	A-kinase anchor protein 12	AKAP12	645	DKEDELDKVKSATLSSTESTASEMQEEMKGS	S(0.501)AT(0.501)LS(0.866)S(0.866)T(0.251)ES(0.012)T(0.003)ASEMQEEMKGSVEEPKPEEPK	0.865533	1.1507	0.69628	0.57887	0.97865	0.97442	0.9903	1.1758	0.714558	0.58454	S	3	2458	___2	2.57903e-28	118.8	118.8	100.41	-0.088983	121080000	63681000	57395000
Q05209	Tyrosine-protein phosphatase non-receptor type 12	PTPN12	603	SPLFRTPLSFTNPLHSDDSDSDERNSDGAVT	TPLSFTNPLHS(0.999)DDS(0.967)DS(0.032)DERNS(0.001)DGAVTQNK	0.999032	1.0162	1.0095	1.0659	0.60429	0.40338	NaN	1.68164	2.5026	NaN	S	3	2471	___2	6.41775e-21	110.41	104.44	110.41	-0.12733	102920000	49938000	52979000
Q05209	Tyrosine-protein phosphatase non-receptor type 12	PTPN12	606	FRTPLSFTNPLHSDDSDSDERNSDGAVTQNK	TPLSFTNPLHS(0.999)DDS(0.967)DS(0.032)DERNS(0.001)DGAVTQNK	0.967316	1.0162	1.0095	0.95706	0.60429	0.40338	NaN	1.68164	2.5026	NaN	S	3	2471	___2	6.41775e-21	110.41	104.44	110.41	-0.12733	84944000	41762000	43182000
Q08J23	tRNA (cytosine(34)-C(5))-methyltransferase	NSUN2	743	PDNDVTEGQRAGEPNSPDAEEANSPDVTAGC	AGEPNS(1)PDAEEANS(0.999)PDVT(0.001)AGCDPAGVHPPR	1	0.97674	1.0017	1.0599	1.013	0.95468	0.96926	0.964205	1.04925	1.09351	S	3	2500	___2	2.11573e-50	145.32	145.32	145.32	-1.2036	171020000	81197000	89827000
Q08J23	tRNA (cytosine(34)-C(5))-methyltransferase	NSUN2	751	QRAGEPNSPDAEEANSPDVTAGCDPAGVHPP	AGEPNS(1)PDAEEANS(0.999)PDVT(0.001)AGCDPAGVHPPR	0.999422	0.97674	1.0017	1.0599	1.013	0.95468	0.96926	0.964205	1.04925	1.09351	S	3	2500	___2	2.11573e-50	145.32	145.32	145.32	-1.2036	161500000	79593000	81904000
Q09666	Neuroblast differentiation-associated protein AHNAK	AHNAK	5749	ASISGSKGDLKSSKASLGSLEGEAEAEASSP	S(0.001)S(0.001)KAS(0.998)LGS(1)LEGEAEAEAS(0.102)S(0.898)PKGK	0.998436	0.77765	0.84331	0.84458	1.0192	1.0426	1.0474	0.763	0.808853	0.806359	S	3	2503	___2	1.96086e-90	189.76	183.33	164.25	-0.403	375750000	209550000	166200000
Q09666	Neuroblast differentiation-associated protein AHNAK	AHNAK	5752	SGSKGDLKSSKASLGSLEGEAEAEASSPKGK	ASLGS(1)LEGEAEAEAS(0.288)S(0.712)PKGK	1	0.902	0.84795	0.85731	1.0192	1.0426	1.0474	0.885008	0.813303	0.818513	S	3	2503	___2	3.2984e-160	242.9	237.55	242.9	0.10932	598200000	318660000	279550000
Q09666	Neuroblast differentiation-associated protein AHNAK	AHNAK	5763	ASLGSLEGEAEAEASSPKGKFSLFKSKKPRH	ASLGSLEGEAEAEAS(0.037)S(0.963)PKGK	0.963081	NaN	1.0915	1.1557	1.0192	1.0426	1.0474	NaN	1.0469	1.1034	S	3	2503	___2	3.2984e-160	242.9	237.33	200.98	0.4507	340140000	183160000	156980000
Q09666	Neuroblast differentiation-associated protein AHNAK	AHNAK	5780	KGKFSLFKSKKPRHRSNSFSDEREFSGPSTP	HRS(0.942)NS(0.955)FS(0.059)DEREFS(0.015)GPS(0.012)T(0.012)PT(0.003)GT(0.003)LEFEGGEVSLEGGK	0.941801	1.373	NaN	1.0611	1.0192	1.0426	1.0474	1.34714	NaN	1.01308	S	3	2503	___2	1.7726e-116	211.89	211.89	77.954	0.29518	464070000	240070000	223990000
Q09666	Neuroblast differentiation-associated protein AHNAK	AHNAK	5782	KFSLFKSKKPRHRSNSFSDEREFSGPSTPTG	HRS(0.942)NS(0.955)FS(0.059)DEREFS(0.015)GPS(0.012)T(0.012)PT(0.003)GT(0.003)LEFEGGEVSLEGGK	0.954864	1.0641	1.0132	1.0611	1.0192	1.0426	1.0474	1.04405	0.971801	1.01308	S	3	2503	___2	5.906e-158	228.04	217.33	77.954	0.29518	962350000	485590000	476760000
Q09666	Neuroblast differentiation-associated protein AHNAK	AHNAK	5784	SLFKSKKPRHRSNSFSDEREFSGPSTPTGTL	HRS(0.481)NS(0.756)FS(0.757)DEREFS(0.006)GPSTPTGTLEFEGGEVSLEGGK	0.756826	0.82469	1.0132	NaN	1.0192	1.0426	1.0474	0.809154	0.971801	NaN	S	4	2503	___2	5.906e-158	228.04	217.33	170.89	-0.7007	616210000	310760000	305450000
Q09666	Neuroblast differentiation-associated protein AHNAK	AHNAK	210	VDVETQSGKTVIRLPSGSGAASPTGSAVDIR	LPS(0.93)GS(0.07)GAAS(0.947)PT(0.041)GS(0.012)AVDIR	0.930337	NaN	1.7619	1.3376	1.0192	1.0426	1.0474	NaN	1.68991	1.27707	S	2	2503	___2	1.31831e-12	98.165	80.364	77.899	-0.80449	11821000	4801400	7019200
Q09666	Neuroblast differentiation-associated protein AHNAK	AHNAK	216	SGKTVIRLPSGSGAASPTGSAVDIRAGAISA	TVIRLPSGSGAAS(0.997)PT(0.003)GSAVDIR	0.997019	1.1552	1.6239	1.3089	1.0192	1.0426	1.0474	1.13344	1.55755	1.24967	S	3	2503	___2	3.37586e-31	135.08	135.08	91.583	1.028	100480000	43600000	56881000
Q12888	Tumor suppressor p53-binding protein 1	TP53BP1	1216	GSGEKPVSAPGDDTESLHSQGEEEFDMPQPP	GSGEKPVSAPGDDT(0.337)ES(0.856)LHS(0.807)QGEEEFDMPQPPHGHVLHR	0.856429	0.94527	1.5672	0.98538	1.0877	0.87229	1.0357	0.869054	1.79665	0.951415	S	5	2520	___2	1.23882e-15	99.603	95.159	92.155	-0.45012	147390000	69790000	77603000
Q12888	Tumor suppressor p53-binding protein 1	TP53BP1	1219	EKPVSAPGDDTESLHSQGEEEFDMPQPPHGH	GSGEKPVSAPGDDT(0.213)ES(0.834)LHS(0.953)QGEEEFDMPQPPHGHVLHR	0.952872	0.94527	1.5672	0.98538	1.0877	0.87229	1.0357	0.869054	1.79665	0.951415	S	5	2520	___2	1.23882e-15	99.603	95.159	99.603	-0.61548	147390000	69790000	77603000
Q13085	Acetyl-CoA carboxylase 1;Biotin carboxylase	ACACA	1259	DFVRIFDEVMGCFSDSPPQSPTFPEAGHTSL	IFDEVMGCFS(0.156)DS(0.844)PPQS(0.965)PT(0.034)FPEAGHTSLYDEDKVPR	0.844381	1.2704	1.0787	1.0822	0.91716	1.0309	0.96812	1.38515	1.04637	1.11784	S	4	2537	___2	2.30495e-15	100.62	100.62	100.62	-0.45193	92114000	45334000	46780000
Q13085	Acetyl-CoA carboxylase 1;Biotin carboxylase	ACACA	1263	IFDEVMGCFSDSPPQSPTFPEAGHTSLYDED	IFDEVMGCFS(0.156)DS(0.844)PPQS(0.965)PT(0.034)FPEAGHTSLYDEDKVPR	0.96549	1.2704	1.0787	0.97723	0.91716	1.0309	0.96812	1.38515	1.04637	1.00941	S	4	2537	___2	2.30495e-15	100.62	100.62	100.62	-0.45193	92114000	45334000	46780000
Q13426	DNA repair protein XRCC4	XRCC4	327	EHISAENMSLETLRNSSPEDLFDEI______	EHIS(0.023)AENMS(0.075)LET(0.16)LRNS(0.871)S(0.871)PEDLFDEI	0.871055	0.6947	0.93071	1.1636	0.9358	0.91676	1.2393	0.742359	1.01522	0.938917	S	3	2573	___2	4.9414e-06	53.964	28.465	42.863	2.0279	6309800	2845300	3464500
Q13426	DNA repair protein XRCC4	XRCC4	328	HISAENMSLETLRNSSPEDLFDEI_______	EHIS(0.023)AENMS(0.075)LET(0.16)LRNS(0.871)S(0.871)PEDLFDEI	0.871055	0.6947	0.93071	1.1636	0.9358	0.91676	1.2393	0.742359	1.01522	0.938917	S	3	2573	___2	4.9414e-06	53.964	28.465	42.863	2.0279	6309800	2845300	3464500
Q13435	Splicing factor 3B subunit 2	SF3B2	307	EEEEMETDARSSLGQSASETEEDTVSVSKKE	SSLGQS(1)AS(0.994)ET(0.006)EEDTVSVSKK	0.999988	0.96814	1.0405	1.0949	0.98355	0.95799	0.96548	0.984332	1.08613	1.13405	S	3	2575	___2	8.4162e-139	229.89	218.04	229.89	-0.22154	419640000	210980000	208660000
Q13435	Splicing factor 3B subunit 2	SF3B2	309	EEMETDARSSLGQSASETEEDTVSVSKKEKN	SSLGQS(0.003)AS(0.996)ET(0.002)EEDTVSVSKK	0.995552	0.8921	1.0405	1.2393	0.98355	0.95799	0.96548	0.90702	1.08613	1.28361	S	3	2575	___2	8.4162e-139	229.89	218.04	156.2	0.27505	513030000	256050000	256980000
Q13442	28 kDa heat- and acid-stable phosphoprotein	PDAP1	60	DGAAGDPKKEKKSLDSDESEDEEDDYQQKRK	KSLDS(1)DES(1)EDEEDDYQQKR	1	0.86683	1.0477	1.1302	0.8749	0.89552	0.83403	0.990776	1.16993	1.35511	S	3	2577	___2	0	359.66	348.76	273.56	-0.66509	2023800000	1023200000	1000600000
Q13442	28 kDa heat- and acid-stable phosphoprotein	PDAP1	63	AGDPKKEKKSLDSDESEDEEDDYQQKRKGVE	SLDS(1)DES(1)EDEEDDYQQK	1	0.86683	1.0477	1.1599	0.8749	0.89552	0.83403	0.990776	1.16993	1.39072	S	2	2577	___2	0	356.58	345.35	337.35	-0.018802	1599000000	792640000	806310000
Q13501	Sequestosome-1	SQSTM1	272	IDVEHGGKRSRLTPVSPESSSTEEKSSSQPS	S(0.093)RLT(0.907)PVS(1)PESSSTEEK	0.999927	1.1245	1.2452	1.1041	0.9479	1.0327	0.95983	1.18631	1.20577	1.15031	S	2	2584	___2	4.34128e-47	158.45	133.52	158.45	-0.42023	139600000	64703000	74900000
Q13523	Serine/threonine-protein kinase PRP4 homolog	PRPF4B	87	KHKHKKHKRKEIIDASDKEGMSPAKRTKLDD	EIIDAS(1)DKEGMS(1)PAKR	1	0.88182	0.96461	1.0845	0.87015	1.0828	0.94312	1.01341	0.890848	1.14991	S	3	2587	___2	4.6782e-08	76.704	60.939	44.816	0.70765	90138000	46669000	43468000
Q13523	Serine/threonine-protein kinase PRP4 homolog	PRPF4B	93	HKRKEIIDASDKEGMSPAKRTKLDDLALLED	EIIDAS(1)DKEGMS(1)PAKR	1	0.88182	0.96461	1.0845	0.87015	1.0828	0.94312	1.01341	0.890848	1.14991	S	3	2587	___2	4.6782e-08	76.704	60.939	44.816	0.70765	90138000	46669000	43468000
Q13523	Serine/threonine-protein kinase PRP4 homolog	PRPF4B	431	PRDDILSRRERSKDASPINRWSPTRRRSRSP	SKDAS(0.999)PINRWS(0.872)PT(0.129)R	0.998855	0.97585	1.0484	0.85965	0.87015	1.0828	0.94312	1.12147	0.968231	0.911496	S	3	2587	___2	4.92985e-07	78.088	78.088	78.088	0.61777	106210000	55899000	50314000
Q13523	Serine/threonine-protein kinase PRP4 homolog	PRPF4B	437	SRRERSKDASPINRWSPTRRRSRSPIRRRSR	S(0.003)KDAS(0.993)PINRWS(0.95)PT(0.054)R	0.949602	0.97585	1.0484	0.85965	0.87015	1.0828	0.94312	1.12147	0.968231	0.911496	S	3	2587	___2	4.92985e-07	78.088	78.088	47.814	0.35161	106210000	55899000	50314000
Q13523	Serine/threonine-protein kinase PRP4 homolog	PRPF4B	366	KRRSLSPKPRDKSRRSRSPLLNDRRSKQSKS	S(1)RS(1)PLLNDRR	1	0.79823	0.93423	0.90839	0.87015	1.0828	0.94312	0.917348	0.862791	0.963175	S	3	2587	___2	2.3143e-05	86.214	69.974	74.966	-0.18044	771370000	415680000	355690000
Q13523	Serine/threonine-protein kinase PRP4 homolog	PRPF4B	368	RSLSPKPRDKSRRSRSPLLNDRRSKQSKSPS	S(1)RS(1)PLLNDRR	1	0.79823	0.93423	0.90839	0.87015	1.0828	0.94312	0.917348	0.862791	0.963175	S	3	2587	___2	2.3143e-05	86.214	69.974	74.966	-0.18044	771370000	415680000	355690000
Q13523	Serine/threonine-protein kinase PRP4 homolog	PRPF4B	292	SPIINESRSRDRGKKSRSPVDLRGKSKDRRS	S(1)RS(1)PVDLR	1	1.4581	1.1307	0.96905	0.87015	1.0828	0.94312	1.67569	1.04424	1.02749	S	2	2587	___2	0.000234151	81.525	45.505	81.525	0.70268	47290000	23544000	23746000
Q13523	Serine/threonine-protein kinase PRP4 homolog	PRPF4B	294	IINESRSRDRGKKSRSPVDLRGKSKDRRSRS	S(1)RS(1)PVDLR	1	1.4581	1.1307	0.96905	0.87015	1.0828	0.94312	1.67569	1.04424	1.02749	S	2	2587	___2	0.000234151	81.525	45.505	81.525	0.70268	47290000	23544000	23746000
Q13523	Serine/threonine-protein kinase PRP4 homolog	PRPF4B	578	VPSEPSSPQSSTRTRSPSPDDILERVAADVK	TRS(1)PS(1)PDDILER	0.999843	1.1115	0.6263	0.75253	0.87015	1.0828	0.94312	1.27737	0.578408	0.797915	S	2	2587	___2	1.24969e-70	195.6	168.47	195.6	-0.093941	78536000	45028000	33508000
Q13523	Serine/threonine-protein kinase PRP4 homolog	PRPF4B	580	SEPSSPQSSTRTRSPSPDDILERVAADVKEY	TRS(1)PS(1)PDDILER	1	1.1115	0.63097	0.75253	0.87015	1.0828	0.94312	1.27737	0.582721	0.797915	S	2	2587	___2	1.24969e-70	195.6	168.47	195.6	-0.093941	66720000	37585000	29135000
Q13523	Serine/threonine-protein kinase PRP4 homolog	PRPF4B	142	GKVQSGMGLILQGYESGSEEEGEIHEKARNG	VQSGMGLILQGY(0.001)ES(0.999)GS(1)EEEGEIHEK	0.999387	0.84555	0.89451	1.017	0.87015	1.0828	0.94312	0.971729	0.826108	1.07834	S	3	2587	___2	2.10702e-75	179.85	168	179.85	1.0353	120910000	62245000	58669000
Q13523	Serine/threonine-protein kinase PRP4 homolog	PRPF4B	144	VQSGMGLILQGYESGSEEEGEIHEKARNGNR	VQSGMGLILQGY(0.001)ES(0.999)GS(1)EEEGEIHEK	0.999753	0.84555	0.89451	1.017	0.87015	1.0828	0.94312	0.971729	0.826108	1.07834	S	3	2587	___2	2.10702e-75	179.85	168	179.85	1.0353	151230000	74203000	77031000
Q13547	Histone deacetylase 1	HDAC1	421	SICSSDKRIACEEEFSDSEEEGEGGRKNSSN	RIACEEEFS(1)DS(1)EEEGEGGRK	1	0.92593	0.95809	0.94645	0.98227	0.92575	0.95526	0.942643	1.03493	0.990777	S	3	2589	___2	5.6841e-115	231.49	199.73	77.053	-0.16663	2148500000	1100000000	1048400000
Q13547	Histone deacetylase 1	HDAC1	423	CSSDKRIACEEEFSDSEEEGEGGRKNSSNFK	RIACEEEFS(1)DS(1)EEEGEGGRK	1	0.92593	0.95809	0.94645	0.98227	0.92575	0.95526	0.942643	1.03493	0.990777	S	3	2589	___2	5.6841e-115	231.49	199.73	77.053	-0.16663	2152600000	1101900000	1050700000
Q13573	SNW domain-containing protein 1	SNW1	224	PPRFKINKKIPRGPPSPPAPVMHSPSRKMTV	GPPS(1)PPAPVMHS(0.835)PS(0.165)R	1	1.0533	0.92118	0.92095	0.96337	0.86531	0.91215	1.09335	1.06457	1.00965	S	3	2592	___2	2.44382e-07	79.942	74.162	79.942	0.18523	135810000	74228000	61579000
Q13573	SNW domain-containing protein 1	SNW1	232	KIPRGPPSPPAPVMHSPSRKMTVKEQQEWKI	GPPS(1)PPAPVMHS(0.903)PS(0.097)R	0.902959	1.0533	0.92118	0.92095	0.96337	0.86531	0.91215	1.09335	1.06457	1.00965	S	3	2592	___2	2.44382e-07	79.942	74.162	75.112	-0.19328	135810000	74228000	61579000
Q13595	Transformer-2 protein homolog alpha	TRA2A	86	SRSHSHSHRRRSRSRSYTPEYRRRRSRSHSP	S(1)RS(0.998)Y(0.177)T(0.825)PEYR	0.99849	0.99944	0.73569	0.72348	0.95329	1.0427	1.0859	1.04841	0.705562	0.666249	S	2	2594	___2	2.2826e-08	101.39	69.547	65.395	0.77002	220070000	117890000	102180000
Q13596	Sorting nexin-1	SNX1	32	PFPGLEPESEGAAGGSEPEAGDSDTEGEDIF	LPPPFPGLEPESEGAAGGS(0.984)EPEAGDS(0.508)DT(0.508)EGEDIFTGAAVVSK	0.98377	0.9786	0.99069	1.0394	1.0051	0.99986	0.94963	0.973634	0.990829	1.09453	S	4	2595	___2	2.30287e-22	103.4	103.4	103.4	0.44252	31928000	14952000	16975000
Q13610	Periodic tryptophan protein 1 homolog	PWP1	50	LIAEAKEKLQEEGGGSDEEETGSPSEDGMQS	EKLQEEGGGS(1)DEEETGSPSEDGMQSAR	1	0.77095	0.63306	0.59333	0.89968	0.98255	0.80385	0.856916	0.644303	0.73811	S	3	2597	___2	8.35216e-93	188.16	182	185.05	-0.90436	188000000	100570000	87433000
Q13610	Periodic tryptophan protein 1 homolog	PWP1	57	KLQEEGGGSDEEETGSPSEDGMQSARTQARP	EKLQEEGGGS(1)DEEET(0.025)GS(0.972)PS(0.003)EDGMQSAR	0.972283	0.77095	0.63306	0.59333	0.89968	0.98255	0.80385	0.856916	0.644303	0.73811	S	3	2597	___2	3.2328e-10	84.713	82.518	84.713	-0.59875	30285000	17395000	12889000
Q14137	Ribosome biogenesis protein BOP1	BOP1	126	TEMASARIGDEYAEDSSDEEDIRNTVGNVPL	IGDEYAEDS(1)S(1)DEEDIR	1	0.87182	0.81163	0.93424	0.92565	1.1145	1.0346	0.941846	0.728246	0.902996	S	2	2621	___2	3.06416e-21	128.74	110.93	119.46	-0.18239	47490000	25431000	22058000
Q14137	Ribosome biogenesis protein BOP1	BOP1	127	EMASARIGDEYAEDSSDEEDIRNTVGNVPLE	IGDEYAEDS(1)S(1)DEEDIR	1	0.87182	0.81163	0.93424	0.92565	1.1145	1.0346	0.941846	0.728246	0.902996	S	2	2621	___2	3.06416e-21	128.74	110.93	119.46	-0.18239	47490000	25431000	22058000
Q14247	Src substrate cortactin	CTTN	405	KLEEQARAKTQTPPVSPAPQPTEERLPSSPV	AKT(0.133)QT(0.867)PPVS(1)PAPQPT(0.184)EERLPS(0.428)S(0.386)PVY(0.002)EDAASFK	0.999995	0.78272	0.82955	0.95799	0.86298	0.94624	0.9112	0.906997	0.87668	1.05135	S	3	2633	___2	6.44628e-39	133.51	133.51	120.86	0.89156	973220000	496580000	476630000
Q14669	E3 ubiquitin-protein ligase TRIP12	TRIP12	1317	LVVRGYGRVREDDEDSDDDGSDEEIDESLAA	VREDDEDS(1)DDDGS(1)DEEIDESLAAQFLNSGNVR	1	1.0555	1.2148	1.2613	0.92017	0.91863	0.87235	1.14707	1.3224	1.44586	S	3	2650	___2	9.53111e-51	148.47	148.47	148.47	-0.19574	32674000	15568000	17106000
Q14669	E3 ubiquitin-protein ligase TRIP12	TRIP12	1322	YGRVREDDEDSDDDGSDEEIDESLAAQFLNS	VREDDEDS(1)DDDGS(1)DEEIDESLAAQFLNSGNVR	1	1.0555	1.2148	1.2613	0.92017	0.91863	0.87235	1.14707	1.3224	1.44586	S	3	2650	___2	9.53111e-51	148.47	148.47	148.47	-0.19574	32674000	15568000	17106000
Q14676	Mediator of DNA damage checkpoint protein 1	MDC1	495	LVRAHSEKDQPPFGDSDDSVEADKSSPGIHL	AHSEKDQPPFGDS(1)DDS(1)VEADKS(0.536)S(0.464)PGIHLER	1	1.0351	1.1903	1.1525	1.0726	0.89878	0.96502	0.965038	1.32435	1.19428	S	4	2652	___2	2.75278e-50	145.23	145.23	145.23	-0.3064	451120000	234300000	216820000
Q14676	Mediator of DNA damage checkpoint protein 1	MDC1	498	AHSEKDQPPFGDSDDSVEADKSSPGIHLERS	AHSEKDQPPFGDS(1)DDS(1)VEADKS(0.536)S(0.464)PGIHLER	0.999998	1.0351	1.1903	1.1525	1.0726	0.89878	0.96502	0.965038	1.32435	1.19428	S	4	2652	___2	2.75278e-50	145.23	145.23	145.23	-0.3064	451120000	234300000	216820000
Q14676	Mediator of DNA damage checkpoint protein 1	MDC1	402	QAVPLEKSQASMVINSDTDDEEEVSAALTLA	SQASMVINS(1)DT(1)DDEEEVSAALTLAHLK	0.999989	0.86839	1.3511	1.1077	1.0726	0.89878	0.96502	0.809612	1.50326	1.14785	S	3	2652	___2	1.10006e-37	137.47	137.47	137.47	0.92212	27194000	12843000	14351000
Q14676	Mediator of DNA damage checkpoint protein 1	MDC1	299	PAGVILERSQPPGEDSDTDVDDDSRPPGRPA	S(0.001)QPPGEDS(0.999)DT(0.999)DVDDDSRPPGRPAEVHLER	0.999473	0.82461	1.7206	1.0488	1.0726	0.89878	0.96502	0.768795	1.91437	1.08682	S	4	2652	___2	2.23127e-09	79.018	79.018	76.976	-0.19733	381050000	183330000	197720000
Q14966	Zinc finger protein 638	ZNF638	558	YRIRNPFRGSPKCFRSVSPERMSRRSVRSSD	CFRS(1)VS(1)PER	1	1.1099	1.1933	NaN	0.97848	1.823	1.2115	1.13431	0.65458	NaN	S	2	2666	___2	0.00138631	53.237	43.251	45.077	0.59136	19353000	8416400	10937000
Q14966	Zinc finger protein 638	ZNF638	560	IRNPFRGSPKCFRSVSPERMSRRSVRSSDRK	CFRS(1)VS(1)PER	1	1.1099	1.1933	NaN	0.97848	1.823	1.2115	1.13431	0.65458	NaN	S	2	2666	___2	0.00138631	53.237	43.251	45.077	0.59136	19353000	8416400	10937000
Q14966	Zinc finger protein 638	ZNF638	508	PRRSRRSSSSHRFRRSRSPMHYMYRPRSRSP	S(0.998)RS(0.999)PMHY(0.002)MY(0.001)RPR	0.998489	NaN	0.86991	1.0579	0.97848	1.823	1.2115	NaN	0.477186	0.873215	S	3	2666	___2	0.00169283	44.807	33.224	44.807	0.016459	15204000	7255600	7948800
Q14966	Zinc finger protein 638	ZNF638	510	RSRRSSSSHRFRRSRSPMHYMYRPRSRSPRI	S(0.998)RS(0.999)PMHY(0.002)MY(0.001)RPR	0.998965	NaN	0.86991	1.0579	0.97848	1.823	1.2115	NaN	0.477186	0.873215	S	3	2666	___2	0.00169283	44.807	33.224	44.807	0.016459	15204000	7255600	7948800
Q15056	Eukaryotic translation initiation factor 4H	EIF4H	21	TYDDRAYSSFGGGRGSRGSAGGHGSRSQKEL	AYSS(0.024)FGGGRGS(0.89)RGS(0.585)AGGHGS(0.5)R	0.890473	1.0616	NaN	1.0256	0.94488	0.96398	0.99901	1.12353	NaN	1.02662	S	3	2684	___2	7.56683e-05	55.881	55.881	55.881	0.19673	16871000	8369200	8501300
Q15424	Scaffold attachment factor B1	SAFB	383	APKESSTSEGADQKMSSPEDDSDTKRLSKEE	ESSTSEGADQKMS(0.998)S(0.998)PEDDS(0.004)DT(0.001)KR	0.997613	0.87968	0.85154	0.96322	1.0119	0.93904	0.99462	0.869335	0.90682	0.96843	S	3	2707	___2	1.1259e-18	106.28	99.873	106.28	-0.82986	165240000	86993000	78252000
Q15424	Scaffold attachment factor B1	SAFB	384	PKESSTSEGADQKMSSPEDDSDTKRLSKEEK	ESSTSEGADQKMS(0.998)S(0.998)PEDDS(0.004)DT(0.001)KR	0.997894	0.87968	0.85154	0.92172	1.0119	0.93904	0.99462	0.869335	0.90682	0.926706	S	3	2707	___2	1.1259e-18	106.28	99.873	106.28	-0.82986	154520000	81124000	73399000
Q15424	Scaffold attachment factor B1	SAFB	601	ASKSQDRKSASREKRSVVSFDKVKEPRKSRD	S(1)VVS(1)FDKVKEPR	1	0.47793	NaN	1.3953	1.0119	0.93904	0.99462	0.47231	NaN	1.40285	S	3	2707	___2	0.000307005	66.246	66.246	59.709	0.35741	11745000	6631600	5113600
Q15424	Scaffold attachment factor B1	SAFB	604	SQDRKSASREKRSVVSFDKVKEPRKSRDSES	S(1)VVS(1)FDKVKEPR	1	0.47793	NaN	1.3953	1.0119	0.93904	0.99462	0.47231	NaN	1.40285	S	3	2707	___2	6.37585e-11	103.85	103.85	59.709	0.35741	37354000	20135000	17219000
Q15637	Splicing factor 1	SF1	80	LRTGDLGIPPNPEDRSPSPEPIYNSEGKRLN	TGDLGIPPNPEDRS(1)PS(0.999)PEPIY(0.001)NSEGK	0.999946	0.84366	0.87361	0.85258	0.89854	0.94124	0.91549	0.938923	0.928148	0.931283	S	3	2718	___2	1.10677e-37	131.81	131.56	131.81	-1.0042	695370000	356410000	338960000
Q15637	Splicing factor 1	SF1	82	TGDLGIPPNPEDRSPSPEPIYNSEGKRLNTR	TGDLGIPPNPEDRS(1)PS(1)PEPIYNSEGKR	0.999757	0.84366	0.87361	0.85258	0.89854	0.94124	0.91549	0.938923	0.928148	0.931283	S	4	2718	___2	1.10677e-37	131.81	131.56	95.435	-0.79652	695370000	356410000	338960000
Q15642	Cdc42-interacting protein 4	TRIP10	296	DVEFEDFSQPMNRAPSDSSLGTPSDGRPELR	APS(1)DS(0.241)S(0.759)LGTPSDGRPELR	0.999999	0.94013	1.3757	1.027	1.1001	1.1175	0.9842	0.854586	1.23105	1.04349	S	3	2719	___2	3.94223e-24	122.3	103.79	122.3	0.35057	124080000	63562000	60522000
Q15642	Cdc42-interacting protein 4	TRIP10	299	FEDFSQPMNRAPSDSSLGTPSDGRPELRGPG	APS(1)DS(0.024)S(0.973)LGT(0.004)PSDGRPELR	0.972853	0.91039	1.3757	1.027	1.1001	1.1175	0.9842	0.827552	1.23105	1.04349	S	3	2719	___2	3.94223e-24	122.3	103.79	111.66	0.6445	83447000	40511000	42936000
Q16204	Coiled-coil domain-containing protein 6	CCDC6	240	EAEKRILQEKLDQPVSAPPSPRDISMEIDSP	LDQPVS(1)APPS(1)PR	1	0.99211	1.5724	1.2716	1.0279	0.93563	1.001	0.965181	1.68058	1.27033	S	2	2740	___2	1.13211e-08	93.424	79.237	93.424	0.4368	57576000	24655000	32921000
Q16204	Coiled-coil domain-containing protein 6	CCDC6	244	RILQEKLDQPVSAPPSPRDISMEIDSPENMM	LDQPVS(1)APPS(1)PR	1	0.99211	1.5724	1.2716	1.0279	0.93563	1.001	0.965181	1.68058	1.27033	S	2	2740	___2	1.13211e-08	93.424	79.237	93.424	0.4368	63002000	26496000	36506000
Q16629	Serine/arginine-rich splicing factor 7	SRSF7	192	RRSRSGSIKGSRYFQSPSRSRSRSRSISRPR	Y(0.002)FQS(0.999)PS(1)RS(1)R	0.998837	NaN	0.70695	0.81806	1.0226	0.98896	0.91989	NaN	0.714842	0.889302	S	2	2751	___2	4.82939e-07	97.431	97.431	46.706	0.12838	91415000	53584000	37831000
Q8IWW6	Rho GTPase-activating protein 12	ARHGAP12	240	EQIRATTPPNQGRPDSPVYANLQELKISQSA	AT(0.077)T(0.923)PPNQGRPDS(0.994)PVY(0.006)ANLQELK	0.993663	1.4895	1.2241	1.2028	0.92795	0.94422	0.96698	1.60515	1.29641	1.24387	S	3	2764	___2	1.29816e-12	93.411	85.79	68.942	-0.15486	189510000	92374000	97132000
Q8IWW6	Rho GTPase-activating protein 12	ARHGAP12	213	SCDSAGEGSERIHQDSESGDELSSSSTEQIR	IHQDS(1)ES(1)GDELSSSSTEQIR	0.999986	0.83883	1.1073	0.99437	0.92795	0.94422	0.96698	0.90396	1.17271	1.02833	S	3	2764	___2	6.26241e-14	102.07	86.478	101.5	-0.62554	85105000	43893000	41212000
Q8IWW6	Rho GTPase-activating protein 12	ARHGAP12	215	DSAGEGSERIHQDSESGDELSSSSTEQIRAT	IHQDS(1)ES(1)GDELSSSSTEQIR	0.999989	0.83883	1.1073	0.99437	0.92795	0.94422	0.96698	0.90396	1.17271	1.02833	S	3	2764	___2	6.26241e-14	102.07	86.478	101.5	-0.62554	79119000	40666000	38453000
Q4G0J3	La-related protein 7	LARP7	337	KEASEASKENRDIEISTEEEKDTGDLKDSSL	DIEIS(1)T(1)EEEKDTGDLKDSSLLK	0.999999	1.0065	1.0184	0.89689	1.0102	1.1453	1.0491	0.996337	0.889199	0.854914	S	3	2786	___2	5.28154e-47	153.81	143.01	153.81	-0.4327	184210000	95922000	88289000
Q4G0J3	La-related protein 7	LARP7	298	EASSLPEVRTGKRKRSSSEDAESLAPRSKVK	KRS(1)S(1)S(1)EDAESLAPR	0.999862	0.77898	1.0751	0.84301	1.0102	1.1453	1.0491	0.771115	0.938706	0.803555	S	3	2786	___2	7.1625e-27	140.28	123.59	57.804	0.70254	392430000	220940000	171490000
Q4G0J3	La-related protein 7	LARP7	299	ASSLPEVRTGKRKRSSSEDAESLAPRSKVKK	KRS(1)S(1)S(1)EDAESLAPR	0.999862	0.77898	1.0751	0.84301	1.0102	1.1453	1.0491	0.771115	0.938706	0.803555	S	3	2786	___2	7.1625e-27	140.28	123.59	57.804	0.70254	392430000	220940000	171490000
Q4G0J3	La-related protein 7	LARP7	300	SSLPEVRTGKRKRSSSEDAESLAPRSKVKKI	KRS(1)S(1)S(1)EDAESLAPR	0.999862	0.73041	1.0751	1.2233	1.0102	1.1453	1.0491	0.723035	0.938706	1.16605	S	3	2786	___2	2.2512e-26	133.56	122.94	57.804	0.70254	163270000	91702000	71572000
Q4G0J3	La-related protein 7	LARP7	258	TSNTSISKMKRSRPTSEGSDIESTEPQKQCS	SRPT(0.035)S(0.965)EGS(1)DIESTEPQK	0.965366	1.0183	1.0244	0.93017	1.0102	1.1453	1.0491	1.00802	0.894438	0.886636	S	2	2786	___2	6.45917e-64	175.21	161.31	174.2	-0.04053	316090000	162220000	153870000
Q4G0J3	La-related protein 7	LARP7	261	TSISKMKRSRPTSEGSDIESTEPQKQCSKKK	SRPT(0.035)S(0.965)EGS(1)DIESTEPQK	0.999996	1.1598	1.0244	0.99705	1.0102	1.1453	1.0491	1.14809	0.894438	0.950386	S	2	2786	___2	6.45917e-64	175.21	161.31	174.2	-0.04053	333530000	169420000	164110000
Q9UNF1	Melanoma-associated antigen D2	MAGED2	190	KKARKVKHLDGEEDGSSDQSQASGTTGGRRV	HLDGEEDGS(0.976)S(0.978)DQS(0.034)QAS(0.006)GT(0.003)T(0.003)GGRR	0.976357	0.87941	0.83824	NaN	0.88433	0.59305	0.9318	0.994437	1.41344	NaN	S	3	2813	___2	5.97766e-05	49.186	49.186	49.186	-0.41591	17570000	9385500	8185000
Q9UNF1	Melanoma-associated antigen D2	MAGED2	191	KARKVKHLDGEEDGSSDQSQASGTTGGRRVS	HLDGEEDGS(0.976)S(0.978)DQS(0.034)QAS(0.006)GT(0.003)T(0.003)GGRR	0.977619	0.87941	0.83824	NaN	0.88433	0.59305	0.9318	0.994437	1.41344	NaN	S	3	2813	___2	5.97766e-05	49.186	49.186	49.186	-0.41591	17570000	9385500	8185000
Q5JPT2	SH3 domain-containing kinase-binding protein 1	SH3KBP1	489	QSLTSSSLSSPDIFDSPSPEEDKEEHISLAH	RPPSQSLTSSSLSSPDIFDS(1)PS(1)PEEDKEEHISLAHR	0.999985	0.98489	1.0306	1.1549	0.91669	0.95982	1.0625	1.0744	1.07374	1.08696	S	4	2815	___2	1.42177e-65	169.84	167.82	169.84	-0.58278	236320000	119880000	116440000
Q5JPT2	SH3 domain-containing kinase-binding protein 1	SH3KBP1	491	LTSSSLSSPDIFDSPSPEEDKEEHISLAHRG	RPPSQSLTSSSLSSPDIFDS(1)PS(1)PEEDKEEHISLAHR	0.999958	0.98489	1.0306	1.1549	0.91669	0.95982	1.0625	1.0744	1.07374	1.08696	S	4	2815	___2	1.42177e-65	169.84	167.82	169.84	-0.58278	257200000	132720000	124490000
Q5SSJ5	Heterochromatin protein 1-binding protein 3	HP1BP3	441	KEPDDSRDEDEDEDESSEEDSEDEEPPPKRR	KEPDDSRDEDEDEDES(1)S(1)EEDS(1)EDEEPPPK	1	NaN	0.59718	0.76752	0.98123	1.0335	1.0002	NaN	0.577823	0.767367	S	3	2838	___2	1.75123e-63	167.01	167.01	167.01	0.29495	135930000	71098000	64828000
Q5SSJ5	Heterochromatin protein 1-binding protein 3	HP1BP3	442	EPDDSRDEDEDEDESSEEDSEDEEPPPKRRL	KEPDDSRDEDEDEDES(1)S(1)EEDS(1)EDEEPPPK	1	NaN	0.57986	0.76752	0.98123	1.0335	1.0002	NaN	0.561064	0.767367	S	3	2838	___2	1.75123e-63	167.01	167.01	167.01	0.29495	135930000	71098000	64828000
Q5T0N5	Formin-binding protein 1-like	FNBP1L	489	EVEGKTGGRGDRRHSSDINHLVTQGRESPEG	RHS(1)S(1)DINHLVT(0.603)QGRES(0.389)PEGS(0.004)Y(0.003)T(0.001)DDANQEVR	0.999993	NaN	0.44535	0.94676	3.1261	1.049	0.9922	NaN	0.424547	0.954203	S	4	2842	___2	8.11099e-08	80.816	73.535	80.816	0.20272	81222000	48428000	32794000
Q5T200	Zinc finger CCCH domain-containing protein 13	ZC3H13	318	DFERQREKRDKPRSTSPAGQHHSPISSRHHS	DKPRS(0.511)T(0.565)S(0.924)PAGQHHS(0.991)PIS(0.004)S(0.005)R	0.924288	1.0578	NaN	0.95445	0.50901	NaN	0.54955	2.07815	NaN	1.73678	S	4	2845	___2	2.16784e-12	93.179	93.179	78.202	0.75599	375630000	200210000	175430000
Q5T200	Zinc finger CCCH domain-containing protein 13	ZC3H13	265	NSKTNQSKKKGPRTPSPPPPIPEDIALGKKY	KGPRT(1)PS(1)PPPPIPEDIALGK	1	1.04	0.91443	0.86274	0.50901	NaN	0.54955	2.04318	NaN	1.5699	S	3	2845	___2	7.52644e-05	56.298	44.775	41.763	0.17754	16439000	8694700	7744700
Q5T200	Zinc finger CCCH domain-containing protein 13	ZC3H13	875	KHRLLSQVVRPQESRSLSPSHLTEDRQGRWK	S(1)LS(1)PSHLTEDR	1	0.84681	0.96979	1.0065	0.50901	NaN	0.54955	1.66364	NaN	1.8315	S	2	2845	___2	7.80792e-11	111.79	59.101	111.79	0.58262	44361000	23179000	21183000
Q5T200	Zinc finger CCCH domain-containing protein 13	ZC3H13	877	RLLSQVVRPQESRSLSPSHLTEDRQGRWKEE	S(1)LS(1)PSHLTEDR	0.999791	0.84681	0.96979	1.0065	0.50901	NaN	0.54955	1.66364	NaN	1.8315	S	2	2845	___2	7.80792e-11	111.79	59.101	111.79	0.58262	50398000	26089000	24310000
Q5T200	Zinc finger CCCH domain-containing protein 13	ZC3H13	207	IIKKEVSPEVVRSKLSPSPSLRKSSKSPKRK	SKLS(1)PS(0.995)PS(0.006)LRK	0.999756	0.92587	0.97161	1.0324	0.50901	NaN	0.54955	1.81896	NaN	1.87863	S	3	2845	___2	0.000259262	71.531	53.429	68.944	0.39296	105610000	55603000	50008000
Q5T200	Zinc finger CCCH domain-containing protein 13	ZC3H13	209	KKEVSPEVVRSKLSPSPSLRKSSKSPKRKSS	SKLS(1)PS(0.995)PS(0.006)LRK	0.994559	0.92587	0.97161	1.0324	0.50901	NaN	0.54955	1.81896	NaN	1.87863	S	3	2845	___2	0.000259262	71.531	53.429	68.944	0.39296	105610000	55603000	50008000
Q7Z4H7	HAUS augmin-like complex subunit 6	HAUS6	906	HIKPSLRTSIGERKRSLSPLIKFSPVEQRLR	KRS(1)LS(1)PLIK	1	1.0347	0.81148	NaN	0.7466	0.96047	NaN	1.38588	0.844878	NaN	S	3	2872	___2	0.00174763	46.706	16.77	46.706	0.15678	16836000	8686800	8149500
Q7Z4H7	HAUS augmin-like complex subunit 6	HAUS6	908	KPSLRTSIGERKRSLSPLIKFSPVEQRLRTT	KRS(1)LS(1)PLIK	1	1.0347	0.81148	NaN	0.7466	0.96047	NaN	1.38588	0.844878	NaN	S	3	2872	___2	0.00174763	46.706	16.77	46.706	0.15678	16836000	8686800	8149500
Q66K74	Microtubule-associated protein 1S;MAP1S heavy chain;MAP1S light chain	MAP1S	640	ELPLAASSIPRPRTPSPESHRSPAEGSERLS	ALELPLAAS(0.003)S(0.082)IPRPRT(0.919)PS(0.974)PES(0.022)HR	0.974166	1.0821	1.1337	1.1377	1.0691	0.72501	1.1507	1.01216	1.5637	0.988703	S	4	2884	___2	2.3851e-26	119.85	119.85	111.43	0.70182	75211000	37226000	37985000
Q66K74	Microtubule-associated protein 1S;MAP1S heavy chain;MAP1S light chain	MAP1S	729	EAGLSLPLRGPRARRSASPHDVDLCLVSPCE	S(1)AS(1)PHDVDLCLVSPCEFEHRK	0.999999	1.1051	1.4443	1.209	1.0691	0.72501	1.1507	1.03367	1.99211	1.05066	S	3	2884	___2	3.45246e-08	74.876	74.876	68.689	-0.40355	65688000	28106000	37582000
Q66K74	Microtubule-associated protein 1S;MAP1S heavy chain;MAP1S light chain	MAP1S	731	GLSLPLRGPRARRSASPHDVDLCLVSPCEFE	S(1)AS(1)PHDVDLCLVSPCEFEHRK	0.999998	1.1051	1.4443	1.209	1.0691	0.72501	1.1507	1.03367	1.99211	1.05066	S	3	2884	___2	3.45246e-08	74.876	74.876	68.689	-0.40355	65688000	28106000	37582000
Q6P6C2	RNA demethylase ALKBH5	ALKBH5	64	EPYPVSGAKRKYQEDSDPERSDYEEQQLQKE	Y(0.021)QEDS(0.966)DPERS(0.922)DY(0.091)EEQQLQKEEEAR	0.965798	0.64714	NaN	1.1715	1.2261	1.0272	1.0856	0.527804	NaN	1.07913	S	3	2918	___2	1.71845e-06	68.516	68.516	68.516	0.64205	11387000	7287400	4099600
Q6P6C2	RNA demethylase ALKBH5	ALKBH5	69	SGAKRKYQEDSDPERSDYEEQQLQKEEEARK	Y(0.021)QEDS(0.966)DPERS(0.922)DY(0.091)EEQQLQKEEEAR	0.922214	0.64714	NaN	1.1715	1.2261	1.0272	1.0856	0.527804	NaN	1.07913	S	3	2918	___2	1.71845e-06	68.516	68.516	68.516	0.64205	11387000	7287400	4099600
Q6PD62	RNA polymerase-associated protein CTR9 homolog	CTR9	1020	KGKIKSKAIISSSDDSSDEDKLKIADEGHPR	AIIS(0.001)S(0.006)S(0.017)DDS(0.989)S(0.988)DEDKLK	0.988727	NaN	0.57383	0.73093	0.94155	1.0727	0.97209	NaN	0.53494	0.751916	S	3	2922	___2	7.45935e-11	97.129	97.129	71.073	0.51142	51426000	31212000	20214000
Q6PD62	RNA polymerase-associated protein CTR9 homolog	CTR9	1021	GKIKSKAIISSSDDSSDEDKLKIADEGHPRN	AIIS(0.001)S(0.006)S(0.017)DDS(0.989)S(0.988)DEDKLK	0.987695	NaN	0.57383	0.73093	0.94155	1.0727	0.97209	NaN	0.53494	0.751916	S	3	2922	___2	7.45935e-11	97.129	97.129	71.073	0.51142	51426000	31212000	20214000
Q6UN15	Pre-mRNA 3'-end-processing factor FIP1	FIP1L1	492	RERERTRERERERDHSPTPSVFNSDEERYRY	DHS(1)PTPSVFNS(1)DEERYR	0.999998	0.93255	0.9864	0.98762	1.009	1.0246	0.97106	0.924232	0.962717	1.01705	S	3	2932	___2	2.38554e-40	147.35	143.38	147.35	0.1181	519120000	270900000	248220000
Q6UN15	Pre-mRNA 3'-end-processing factor FIP1	FIP1L1	500	RERERDHSPTPSVFNSDEERYRYREYAERGY	DHS(1)PTPSVFNS(1)DEERYR	0.999985	0.9511	0.9864	1.0192	1.009	1.0246	0.97106	0.942616	0.962717	1.04957	S	3	2932	___2	2.38554e-40	147.35	143.38	147.35	0.1181	436110000	230970000	205140000
Q6WKZ4	Rab11 family-interacting protein 1	RAB11FIP1	345	EAKGEIKDSSPSSSPSPKGFRKKHLFSSTEN	GEIKDS(0.012)S(0.052)PS(0.262)S(0.309)S(0.366)PS(0.998)PK	0.998483	1.4366	1.1502	0.77446	0.98314	0.99866	0.79338	1.46124	1.15174	0.976153	S	2	2937	___2	7.57618e-07	72.446	72.446	66.673	-0.63189	16816000	7396200	9419600
Q6ZRV2	Protein FAM83H	FAM83H	892	ERKGSPTPGFSTRRGSPTTGFIEQKGSPTSA	RGS(0.98)PT(0.012)T(0.012)GFIEQKGS(0.903)PT(0.041)S(0.044)AY(0.009)PER	0.97956	NaN	1.0048	1.1605	0.90077	1.1212	0.99673	NaN	0.896183	1.16431	S	3	2947	___2	1.5132e-05	59.228	42.695	59.228	0.51603	56346000	28204000	28142000
Q6ZRV2	Protein FAM83H	FAM83H	903	TRRGSPTTGFIEQKGSPTSAYPERRGSPVPP	RGS(0.98)PT(0.012)T(0.012)GFIEQKGS(0.903)PT(0.041)S(0.044)AY(0.009)PER	0.902673	NaN	1.0048	1.1605	0.90077	1.1212	0.99673	NaN	0.896183	1.16431	S	3	2947	___2	1.5132e-05	59.228	42.695	59.228	0.51603	56346000	28204000	28142000
Q7KZ85	Transcription elongation factor SPT6	SUPT6H	7	_________MSDFVESEAEESEEEYNDEGEV	S(0.005)DFVES(0.995)EAEES(0.986)EEEY(0.014)NDEGEVVPR	0.995216	0.66849	1.5982	1.0672	0.98963	0.96223	0.94848	0.675495	1.66093	1.12517	S	3	2958	___2	1.06522e-08	76.611	69.962	76.611	-0.99375	26307000	11539000	14768000
Q7KZ85	Transcription elongation factor SPT6	SUPT6H	12	____MSDFVESEAEESEEEYNDEGEVVPRVT	S(0.005)DFVES(0.995)EAEES(0.986)EEEY(0.014)NDEGEVVPR	0.986311	0.66849	1.5982	1.0672	0.98963	0.96223	0.94848	0.675495	1.66093	1.12517	S	3	2958	___2	2.25822e-13	92.95	87.047	76.611	-0.99375	46845000	23051000	23794000
Q7Z2W4	Zinc finger CCCH-type antiviral protein 1	ZC3HAV1	275	FLASASASAERSCTPSPDQISHRASLEDAPV	S(0.002)CT(0.998)PS(1)PDQISHR	0.999996	1.2783	1.2064	1.1156	1.0826	1.0368	1.0451	1.18077	1.16358	1.06746	S	3	2977	___2	5.85834e-11	109.35	103.69	109.35	0.39002	85381000	42647000	42734000
Q7Z460	CLIP-associating protein 1	CLASP1	649	YASLGRIRTRRQSSGSATNVASTPDNRGRSR	T(0.289)RRQS(0.436)S(0.47)GS(0.793)AT(0.012)NVASTPDNR	0.793162	0.61384	NaN	1.02	0.99665	0.92467	1.0189	0.615903	NaN	1.00108	S	3	2987	___2	2.41587e-08	76.82	76.82	71.091	-0.23029	16653000	9813100	6840300
Q7Z4V5	Hepatoma-derived growth factor-related protein 2	HDGFRP2	369	RERADRGEAERGSGGSSGDELREDDEPVKKR	GEAERGS(1)GGS(1)S(1)GDELREDDEPVK	1	1.0024	0.98487	0.81668	0.91097	1.0204	0.95275	1.10037	0.96518	0.857182	S	3	2993	___2	4.09022e-12	90.308	90.308	54.324	0.82363	339300000	181870000	157440000
Q7Z4V5	Hepatoma-derived growth factor-related protein 2	HDGFRP2	370	ERADRGEAERGSGGSSGDELREDDEPVKKRG	GEAERGS(1)GGS(1)S(1)GDELREDDEPVK	1	1.0024	0.99668	0.841	0.91097	1.0204	0.95275	1.10037	0.976754	0.882708	S	3	2993	___2	4.09022e-12	90.308	90.308	54.324	0.82363	339300000	181870000	157440000
Q86SQ0	Pleckstrin homology-like domain family B member 2	PHLDB2	501	LQLSDEESVFEEALMSPDTRYRCHRKDSLPD	INKELEKLQLS(0.454)DEES(0.546)VFEEALMS(0.965)PDT(0.034)R	0.965461	0.93639	1.0045	0.97125	1.268	1.1031	1.0337	0.738478	0.910616	0.939586	S	3	3007	___2	0.000191422	58.08	51.944	43.066	2.3099	6832400	3771400	3060900
Q86XP3	ATP-dependent RNA helicase DDX42	DDX42	109	ENSPTRQQFHSKPVDSDSDDDPLEAFMAEVE	QQFHS(0.093)KPVDS(0.954)DS(0.954)DDDPLEAFMAEVEDQAAR	0.953682	0.87776	1.171	1.392	1.0787	0.97648	0.96365	0.81372	1.19921	1.44451	S	3	3038	___2	9.56611e-07	68.942	61.101	68.942	0.22124	16951000	8362500	8588400
Q86XP3	ATP-dependent RNA helicase DDX42	DDX42	111	SPTRQQFHSKPVDSDSDDDPLEAFMAEVEDQ	QQFHS(0.093)KPVDS(0.954)DS(0.954)DDDPLEAFMAEVEDQAAR	0.953682	0.87776	1.171	1.392	1.0787	0.97648	0.96365	0.81372	1.19921	1.44451	S	3	3038	___2	9.56611e-07	68.942	61.101	68.942	0.22124	16951000	8362500	8588400
Q8N163	Cell cycle and apoptosis regulator protein 2	CCAR2	675	EEEFAGAKLEDSEVRSVASNQSEMEFSSLQD	LEDSEVRS(1)VAS(0.993)NQS(0.007)EMEFSSLQDMPK	0.999991	0.83845	1.0912	0.97421	0.94296	0.95242	0.96606	0.889168	1.14571	1.00844	S	3	3089	___2	1.013e-110	199.29	190.07	199.29	-1.044	365970000	176120000	189860000
Q8N163	Cell cycle and apoptosis regulator protein 2	CCAR2	678	FAGAKLEDSEVRSVASNQSEMEFSSLQDMPK	LEDS(0.002)EVRS(0.998)VAS(0.995)NQS(0.005)EMEFSSLQDMPK	0.994787	0.86172	1.1151	0.97421	0.94296	0.95242	0.96606	0.913846	1.17081	1.00844	S	3	3089	___2	1.013e-110	199.29	190.07	123.19	-0.35909	372900000	179310000	193580000
Q8N163	Cell cycle and apoptosis regulator protein 2	CCAR2	681	AKLEDSEVRSVASNQSEMEFSSLQDMPKELD	S(0.088)VAS(0.933)NQS(0.933)EMEFS(0.033)S(0.012)LQDMPK	0.933474	0.86172	2.4215	NaN	0.94296	0.95242	0.96606	0.913846	2.54247	NaN	S	3	3089	___2	4.59609e-07	66.138	59.489	45.608	-0.81569	31934000	15370000	16563000
Q8N392	Rho GTPase-activating protein 18	ARHGAP18	66	TTIKVMEKPPFDRSISQDSLDELSMEDYWIE	S(0.106)IS(0.899)QDS(0.995)LDELSMEDYWIELENIKK	0.899158	0.79783	1.0953	1.4909	1.0506	1.0185	0.97822	0.759404	1.0754	1.52409	S	3	3096	___2	3.50124e-40	143.64	133.93	143.64	1.8338	59326000	29374000	29953000
Q8N392	Rho GTPase-activating protein 18	ARHGAP18	69	KVMEKPPFDRSISQDSLDELSMEDYWIELEN	S(0.414)IS(0.586)QDS(0.999)LDELS(0.001)MEDYWIELENIKK	0.99936	0.78947	1.1072	1.4909	1.0506	1.0185	0.97822	0.751447	1.08709	1.52409	S	3	3096	___2	3.50124e-40	143.64	133.93	120.93	0.27018	59326000	29374000	29953000
Q8NAV1	Pre-mRNA-splicing factor 38A	PRPF38A	193	EPRVSALEEDMDDVESSEEEEEEDEKLERVP	VSALEEDMDDVES(1)S(1)EEEEEEDEKLERVPS(1)PDHR	1	0.94876	0.93186	0.9062	0.92647	1.0924	NaN	1.02406	0.853039	NaN	S	4	3123	___2	1.6794e-135	221.6	215.6	221.6	-1.0303	1230000000	620860000	609100000
Q8NAV1	Pre-mRNA-splicing factor 38A	PRPF38A	194	PRVSALEEDMDDVESSEEEEEEDEKLERVPS	VSALEEDMDDVES(1)S(1)EEEEEEDEKLER	1	0.94876	0.93186	0.9062	0.92647	1.0924	NaN	1.02406	0.853039	NaN	S	3	3123	___2	1.6794e-135	221.6	215.6	204.35	-0.99126	1230000000	620860000	609100000
Q8NC56	LEM domain-containing protein 2	LEMD2	138	PARPAQLRRRASVRGSSEEDEDARTPDRATQ	AS(0.004)VRGS(0.996)S(1)EEDEDARTPDR	0.995881	1.1082	0.80342	0.91956	0.7318	1.0995	0.89752	1.51435	0.730714	1.02456	S	3	3135	___2	5.50773e-19	115.11	115.11	105.17	-0.14363	290810000	141840000	148970000
Q8NC56	LEM domain-containing protein 2	LEMD2	139	ARPAQLRRRASVRGSSEEDEDARTPDRATQG	AS(0.004)VRGS(0.996)S(1)EEDEDARTPDR	0.99995	1.1082	0.80342	0.91956	0.7318	1.0995	0.89752	1.51435	0.730714	1.02456	S	3	3135	___2	5.50773e-19	115.11	115.11	105.17	-0.14363	290810000	141840000	148970000
Q8ND56	Protein LSM14 homolog A	LSM14A	192	LSQGRSSPQLDPLRKSPTMEQAVQTASAHLP	S(0.487)S(0.517)PQLDPLRKS(0.862)PT(0.056)MEQAVQT(0.041)AS(0.037)AHLPAPAAVGR	0.862144	NaN	1.123	1.1816	0.94927	1.0268	0.96104	NaN	1.09369	1.2295	S	4	3139	___2	7.65296e-05	51.216	46.462	46.714	-0.3006	37321000	18116000	19205000
Q8NE71	ATP-binding cassette sub-family F member 1	ABCF1	105	DDGEEKELMERLKKLSVPTSDEEDEVPAPKP	KLS(1)VPT(1)S(1)DEEDEVPAPKPR	1	NaN	0.52417	0.74076	1.0068	1.0089	0.90913	NaN	0.519546	0.814801	S	3	3145	___2	8.19552e-46	147.87	141.23	128.58	-0.61824	368800000	195750000	173050000
Q8NE71	ATP-binding cassette sub-family F member 1	ABCF1	109	EKELMERLKKLSVPTSDEEDEVPAPKPRGGK	KLS(1)VPT(1)S(1)DEEDEVPAPKPR	1	0.78073	2.2886	1.0703	1.0068	1.0089	0.90913	0.775457	2.26841	1.17728	S	3	3145	___2	8.19552e-46	147.87	141.23	128.58	-0.61824	624480000	325520000	298950000
Q8NEJ9	Neuroguidin	NGDN	143	LRFKPHPSNMMSKLSSEDEEEDEAEDDQSEA	LS(0.009)S(0.991)EDEEEDEAEDDQSEASGKK	0.990724	0.88866	NaN	0.82837	NaN	0.77075	1.15	NaN	NaN	0.720322	S	3	3147	___2	1.048e-20	105.24	105.24	97.063	0.15195	105680000	53455000	52227000
Q8TAQ2	SWI/SNF complex subunit SMARCC2	SMARCC2	302	DRRDKKGGNYKKRKRSPSPSPTPEAKKKNAK	KRS(1)PS(0.999)PS(0.001)PTPEAK	0.999992	0.95394	0.9273	0.95097	0.96129	0.86542	1.0238	0.992354	1.0715	0.928863	S	3	3170	___2	5.09186e-33	144.5	138.66	144.5	0.39608	217010000	116930000	100080000
Q8TAQ2	SWI/SNF complex subunit SMARCC2	SMARCC2	304	RDKKGGNYKKRKRSPSPSPTPEAKKKNAKKG	KRS(0.999)PS(0.999)PS(0.002)PTPEAK	0.998783	0.95394	0.9273	0.95097	0.96129	0.86542	1.0238	0.992354	1.0715	0.928863	S	3	3170	___2	5.09186e-33	144.5	138.66	133.16	-0.019919	217010000	116930000	100080000
Q8TCJ2	Dolichyl-diphosphooligosaccharide--protein glycosyltransferase subunit STT3B	STT3B	498	YLGDDMKRENPPVEDSSDEDDKRNQGNLYDK	ENPPVEDS(1)S(1)DEDDKR	1	0.83396	0.98054	0.94286	1.1157	1.129	1.1681	0.747477	0.868503	0.807174	S	2	3180	___2	1.38662e-46	144.55	133.84	72.315	-1.584	643760000	332800000	310960000
Q8TCJ2	Dolichyl-diphosphooligosaccharide--protein glycosyltransferase subunit STT3B	STT3B	499	LGDDMKRENPPVEDSSDEDDKRNQGNLYDKA	ENPPVEDS(1)S(1)DEDDKR	1	0.83396	0.98054	0.94286	1.1157	1.129	1.1681	0.747477	0.868503	0.807174	S	2	3180	___2	1.38662e-46	144.55	133.84	72.315	-1.584	607370000	313260000	294120000
Q8TEA8	D-tyrosyl-tRNA(Tyr) deacylase 1	DTD1	197	SKERNTPRKEDRSASSGAEGDVSSEREP___	SAS(0.082)S(0.918)GAEGDVSSEREP	0.918204	0.92669	0.79595	NaN	1.2478	1.2247	0.94468	0.742659	0.649914	NaN	S	2	3188	___2	4.31309e-20	122.75	115.54	122.75	0.053949	46505000	23392000	23113000
Q8WVC0	RNA polymerase-associated protein LEO1	LEO1	630	EEDKAQRLLKAKKLTSDEEGEPSGKRKAEDD	KLT(1)S(1)DEEGEPSGKR	0.999998	NaN	0.86072	0.83831	1.021	1.0887	0.9541	NaN	0.790594	0.87864	S	3	3209	___2	4.8817e-06	62.203	62.203	62.203	0.61254	10359000	6084100	4275300
Q8WX93	Palladin	PALLD	1118	RSPSGHPHVRRPRSRSRDSGDENEPIQERFF	S(1)RS(1)RDS(1)GDENEPIQER	1	1.1279	1.0258	0.97078	1.0311	1.1053	0.98853	1.09388	0.928074	0.982044	S	3	3224	___2	7.2855e-38	156.2	156.2	126.32	-0.017268	645710000	313830000	331880000
Q8WX93	Palladin	PALLD	1121	SGHPHVRRPRSRSRDSGDENEPIQERFFRPH	S(1)RS(1)RDS(1)GDENEPIQER	1	NaN	1.1609	1.1778	1.0311	1.1053	0.98853	NaN	1.0503	1.19147	S	3	3224	___2	7.2855e-38	156.2	156.2	126.32	-0.017268	579680000	279460000	300220000
Q8WX93	Palladin	PALLD	1116	SPRSPSGHPHVRRPRSRSRDSGDENEPIQER	S(1)RS(1)RDS(1)GDENEPIQER	1	1.1279	0.90635	0.80013	1.0311	1.1053	0.98853	1.09388	0.820004	0.809414	S	3	3224	___2	7.2855e-38	156.2	156.2	126.32	-0.017268	618180000	299620000	318570000
Q8WYP5	Protein ELYS	AHCTF1	1218	LRSTLRSTPLASPSPSPGRSPQRLKETRISF	S(0.203)T(0.22)LRS(0.279)T(0.303)PLAS(0.985)PS(0.207)PS(0.85)PGRS(0.953)PQR	0.849705	1.4069	0.91887	NaN	0.87442	1.081	1.0059	1.60895	0.850018	NaN	S	3	3231	___2	5.13629e-06	60.602	54.304	51.586	-0.052497	33187000	14588000	18599000
Q8WYP5	Protein ELYS	AHCTF1	1222	LRSTPLASPSPSPGRSPQRLKETRISFVEED	STPLAS(0.007)PS(0.452)PS(0.577)PGRS(0.964)PQR	0.964239	1.4069	0.91887	NaN	0.87442	1.081	1.0059	1.60895	0.850018	NaN	S	3	3231	___2	5.13629e-06	60.602	54.304	60.602	-0.037545	39010000	17363000	21647000
Q92466	DNA damage-binding protein 2	DDB2	24	TQKTSEIVLRPRNKRSRSPLELEPEAKKLCA	S(1)RS(1)PLELEPEAKK	1	0.88878	0.85587	0.98273	0.99888	0.9744	1.0428	0.889777	0.878356	0.942395	S	3	3236	___2	7.35276e-11	104.17	80.699	69.188	0.54669	114880000	59158000	55718000
Q92466	DNA damage-binding protein 2	DDB2	26	KTSEIVLRPRNKRSRSPLELEPEAKKLCAKG	S(1)RS(1)PLELEPEAKK	1	0.88878	0.85587	0.98273	0.99888	0.9744	1.0428	0.889777	0.878356	0.942395	S	3	3236	___2	7.35276e-11	104.17	80.699	69.188	0.54669	79337000	41444000	37893000
Q92538	Golgi-specific brefeldin A-resistance guanine nucleotide exchange factor 1	GBF1	349	PDLQEGTHVEKSQSASVESIPEVLEECTSPA	S(0.051)QS(0.06)AS(0.891)VES(0.999)IPEVLEECTSPADHSDSASVHDMDYVNPR	0.890684	0.92333	1.0805	0.92664	0.98528	1.0288	1.0052	0.937125	1.05025	0.921846	S	4	3242	___2	1.32859e-39	130.49	130.49	83.406	-0.13449	131990000	62223000	69769000
Q92538	Golgi-specific brefeldin A-resistance guanine nucleotide exchange factor 1	GBF1	352	QEGTHVEKSQSASVESIPEVLEECTSPADHS	S(0.034)QS(0.155)AS(0.811)VES(1)IPEVLEECTSPADHSDSASVHDMDYVNPR	0.999998	0.90693	1.1998	0.92664	0.98528	1.0288	1.0052	0.92048	1.16621	0.921846	S	4	3242	___2	1.32859e-39	130.49	130.49	125.57	-0.26522	203030000	97590000	105440000
Q92769	Histone deacetylase 2	HDAC2	422	SIRASDKRIACDEEFSDSEDEGEGGRRNVAD	RIACDEEFS(1)DS(1)EDEGEGGRR	1	0.86652	0.91911	0.8958	1.0145	1.11	1.0587	0.854135	0.828027	0.846132	S	3	3263	___2	2.12257e-70	179.5	179.5	46.403	-0.25272	964160000	496510000	467660000
Q92769	Histone deacetylase 2	HDAC2	424	RASDKRIACDEEFSDSEDEGEGGRRNVADHK	RIACDEEFS(1)DS(1)EDEGEGGRR	1	0.86652	0.91911	0.8958	1.0145	1.11	1.0587	0.854135	0.828027	0.846132	S	3	3263	___2	2.12257e-70	179.5	179.5	46.403	-0.25272	927230000	477400000	449820000
Q92797	Symplekin	SYMPK	1259	PQTLAPVGEDAMKTPSPAAEDAREPEAKGNS	SPQTLAPVGEDAMKT(1)PS(1)PAAEDAREPEAK	0.999996	0.93428	0.96411	1.0303	0.94852	1.0361	0.91289	0.984987	0.930518	1.12861	S	4	3266	___2	4.34905e-08	74.05	65.012	71.735	0.31573	69064000	34982000	34082000
Q92922	SWI/SNF complex subunit SMARCC1	SMARCC1	328	RRDRKASANARKRKHSPSPPPPTPTESRKKS	KHS(1)PS(1)PPPPTPTESR	1	0.89661	0.90861	0.92086	0.98468	1.0214	0.9445	0.91056	0.889573	0.974971	S	3	3277	___2	9.92387e-27	130.02	130.02	121.44	0.62024	956080000	508560000	447520000
Q92922	SWI/SNF complex subunit SMARCC1	SMARCC1	330	DRKASANARKRKHSPSPPPPTPTESRKKSGK	KHS(1)PS(1)PPPPTPTESR	1	0.89661	0.89515	0.92086	0.98468	1.0214	0.9445	0.91056	0.876395	0.974971	S	3	3277	___2	9.92387e-27	130.02	130.02	121.44	0.62024	944560000	502730000	441820000
Q96B23	Uncharacterized protein C18orf25	C18orf25	66	VISSMPCLLMELRRDSSESQLASTESDKPTT	RDS(0.987)S(0.013)ESQLASTESDKPTTGR	0.987224	0.56686	0.59942	0.59277	0.95782	NaN	0.96829	0.591823	NaN	0.612182	S	3	3309	___2	6.3031e-101	200.13	190.73	200.13	-0.053997	243670000	135000000	108670000
Q96B23	Uncharacterized protein C18orf25	C18orf25	67	ISSMPCLLMELRRDSSESQLASTESDKPTTG	RDS(0.853)S(0.853)ES(0.293)QLASTESDKPTTGR	0.853371	0.53029	0.59942	0.59277	0.95782	NaN	0.96829	0.553643	NaN	0.612182	S	3	3309	___2	8.74514e-07	76.471	66.306	70.414	0.0088361	67792000	40557000	27235000
Q96B36	Proline-rich AKT1 substrate 1	AKT1S1	88	TAARPPAPPPAPQPPSPTPSPPRPTLAREDN	AATAARPPAPPPAPQPPS(0.828)PT(0.336)PS(0.727)PPRPT(0.109)LAR	0.828173	0.94915	0.91511	1.096	0.95918	0.92544	0.85517	0.989543	0.988838	1.28162	S	4	3311	___2	2.26265e-09	76.274	73.546	76.274	-0.38576	37365000	19453000	17912000
Q96B36	Proline-rich AKT1 substrate 1	AKT1S1	202	SVPVWGFKEKRTEARSSDEENGPPSSPDLDR	T(0.014)EARS(0.993)S(0.993)DEENGPPS(0.29)S(0.71)PDLDR	0.993126	0.79653	0.86719	NaN	0.95918	0.92544	0.85517	0.830428	0.937057	NaN	S	3	3311	___2	4.13711e-13	99.396	99.396	98.151	-0.38156	73706000	37487000	36219000
Q96B36	Proline-rich AKT1 substrate 1	AKT1S1	203	VPVWGFKEKRTEARSSDEENGPPSSPDLDRI	T(0.014)EARS(0.993)S(0.993)DEENGPPS(0.29)S(0.71)PDLDR	0.993126	0.79653	0.86719	1.2121	0.95918	0.92544	0.85517	0.830428	0.937057	1.41738	S	3	3311	___2	4.13711e-13	99.396	99.396	98.151	-0.38156	83511000	42696000	40815000
Q96D71	RalBP1-associated Eps domain-containing protein 1	REPS1	273	TVASATTAIEIRRQSSSYDDPWKITDEQRQY	RQS(0.633)S(0.752)S(0.303)Y(0.312)DDPWKITDEQR	0.751753	0.70634	0.78798	0.73216	1.1494	NaN	1.1749	0.614529	NaN	0.623168	S	3	3330	___2	2.29851e-12	88.036	88.036	85.805	0.16369	31189000	18335000	12853000
Q96JM3	Chromosome alignment-maintaining phosphoprotein 1	CHAMP1	653	KTDLDAMDIKGQESSSDQEQVDVESIDFSKE	GQES(0.527)S(0.647)S(0.827)DQEQVDVESIDFSKENK	0.826578	NaN	1.1692	1.0909	1.2119	0.98299	1.1776	NaN	1.18943	0.926376	S	3	3387	___2	1.33774e-08	74.584	74.584	65.581	-0.11161	17735000	8891800	8843100
Q96JM3	Chromosome alignment-maintaining phosphoprotein 1	CHAMP1	452	PELRKPSGSPDLWKLSPDQRKTSPASLDFPE	KPS(0.443)GS(0.557)PDLWKLS(1)PDQR	0.999987	0.96455	1.1572	0.77345	1.2119	0.98299	1.1776	0.795899	1.17722	0.656802	S	3	3387	___2	7.68265e-07	67.864	59.576	67.864	0.95458	16729000	7802400	8926600
Q96JM3	Chromosome alignment-maintaining phosphoprotein 1	CHAMP1	204	KSVPVCESQKLAPVPSPEPQKPAPVSPESVK	LAPVPS(1)PEPQKPAPVS(0.856)PES(0.144)VK	0.999997	0.99311	0.92796	1.0828	1.2119	0.98299	1.1776	0.819465	0.944018	0.919497	S	3	3387	___2	2.10238e-08	77.522	77.522	77.522	1.1379	50528000	24890000	25638000
Q96JM3	Chromosome alignment-maintaining phosphoprotein 1	CHAMP1	214	LAPVPSPEPQKPAPVSPESVKATLSNPKPQK	LAPVPS(1)PEPQKPAPVS(0.856)PES(0.144)VK	0.855966	0.99311	0.92796	1.0828	1.2119	0.98299	1.1776	0.819465	0.944018	0.919497	S	3	3387	___2	2.10238e-08	77.522	77.522	77.522	1.1379	50528000	24890000	25638000
Q96RT1	Protein LAP2	ERBB2IP	602	HIVNHDDVFEESEELSSDEEMKMAEMRPPLI	HIVNHDDVFEESEELS(1)S(1)DEEMK	0.999998	0.96504	0.98117	1.0295	0.99309	0.91201	0.83815	0.971755	1.07583	1.2283	S	3	3425	___2	5.77921e-36	140.97	137.96	140.97	-1.1539	83276000	39804000	43472000
Q96RT1	Protein LAP2	ERBB2IP	603	IVNHDDVFEESEELSSDEEMKMAEMRPPLIE	HIVNHDDVFEESEELS(1)S(1)DEEMK	0.999997	0.96504	0.98117	1.0295	0.99309	0.91201	0.83815	0.971755	1.07583	1.2283	S	3	3425	___2	5.77921e-36	140.97	137.96	140.97	-1.1539	83276000	39804000	43472000
Q96S55	ATPase WRNIP1	WRNIP1	91	ESSALKQPATPTAAESSEGEGEEGDDGGETE	RLS(0.333)ES(0.333)S(0.333)ALKQPAT(0.052)PT(0.112)AAES(0.918)S(0.918)EGEGEEGDDGGETESR	0.917926	NaN	0.69047	0.73758	1.1032	0.89203	0.84645	NaN	0.774043	0.871381	S	4	3427	___2	8.91838e-10	79.422	73.361	79.422	0.20869	54375000	31015000	23360000
Q96S55	ATPase WRNIP1	WRNIP1	92	SSALKQPATPTAAESSEGEGEEGDDGGETES	RLS(0.333)ES(0.333)S(0.333)ALKQPAT(0.052)PT(0.112)AAES(0.918)S(0.918)EGEGEEGDDGGETESR	0.917926	NaN	0.69047	0.73758	1.1032	0.89203	0.84645	NaN	0.774043	0.871381	S	4	3427	___2	8.91838e-10	79.422	73.361	79.422	0.20869	54375000	31015000	23360000
Q96ST2	Protein IWS1 homolog	IWS1	398	EGEEEKVAKRKAAVLSDSEDEEKASAKKSRV	AAVLS(1)DS(1)EDEEKASAK	1	0.97556	0.96632	1.0018	1.0226	0.98314	0.97715	0.954	0.982892	1.02523	S	2	3432	___2	1.94313e-75	197.75	189.37	197.75	-0.2455	1139400000	592230000	547150000
Q96ST2	Protein IWS1 homolog	IWS1	400	EEEKVAKRKAAVLSDSEDEEKASAKKSRVVS	AAVLS(1)DS(1)EDEEKASAK	1	0.97556	0.96632	1.0018	1.0226	0.98314	0.97715	0.954	0.982892	1.02523	S	2	3432	___2	1.94313e-75	197.75	189.37	197.75	-0.2455	1139400000	592230000	547150000
Q96ST2	Protein IWS1 homolog	IWS1	438	DAVSDKSGKREKTIASDSEEEAGKELSDKKN	TIAS(1)DS(1)EEEAGKELSDKK	0.999996	NaN	1.0049	0.84454	1.0226	0.98314	0.97715	NaN	1.02213	0.864289	S	3	3432	___2	4.13106e-12	90.193	78.521	86.625	-0.32942	97680000	48138000	49542000
Q96ST2	Protein IWS1 homolog	IWS1	440	VSDKSGKREKTIASDSEEEAGKELSDKKNEE	TIAS(1)DS(1)EEEAGKELSDKK	0.999966	NaN	1.0049	0.84454	1.0226	0.98314	0.97715	NaN	1.02213	0.864289	S	3	3432	___2	4.13106e-12	90.193	78.521	86.625	-0.32942	97680000	48138000	49542000
Q96ST2	Protein IWS1 homolog	IWS1	80	HVTDSENDEPLNLNASDSESEELHRQKDSDS	GHHVT(1)DS(1)ENDEPLNLNAS(0.851)DS(0.887)ES(0.262)EELHR	0.850875	1.0281	0.74254	1.0164	1.0226	0.98314	0.97715	1.00538	0.755274	1.04017	S	3	3432	___2	5.21652e-10	83.854	81.164	61.938	-0.38365	159490000	78620000	80875000
Q96ST2	Protein IWS1 homolog	IWS1	82	TDSENDEPLNLNASDSESEELHRQKDSDSES	GHHVT(1)DS(1)ENDEPLNLNAS(0.851)DS(0.887)ES(0.262)EELHR	0.886899	1.0281	0.74254	1.0164	1.0226	0.98314	0.97715	1.00538	0.755274	1.04017	S	3	3432	___2	5.21652e-10	83.854	81.164	61.938	-0.38365	159490000	78620000	80875000
Q96ST2	Protein IWS1 homolog	IWS1	235	QVSDSESEEPPRHQASDSENEELPKPRISDS	HQAS(1)DS(1)ENEELPKPR	1	NaN	0.99958	0.96231	1.0226	0.98314	0.97715	NaN	1.01672	0.984813	S	3	3432	___2	1.76399e-19	119.38	119.38	119.38	0.14331	40521000	21470000	19051000
Q96ST2	Protein IWS1 homolog	IWS1	237	SDSESEEPPRHQASDSENEELPKPRISDSES	HQAS(1)DS(1)ENEELPKPR	1	NaN	0.99958	0.96231	1.0226	0.98314	0.97715	NaN	1.01672	0.984813	S	3	3432	___2	1.76399e-19	119.38	119.38	119.38	0.14331	40521000	21470000	19051000
Q96ST2	Protein IWS1 homolog	IWS1	196	QISDSESEEPPRHQASDSENEEPPKPRMSDS	HQAS(1)DS(1)ENEEPPKPR	1	NaN	1.0338	1.0277	1.0226	0.98314	0.97715	NaN	1.05153	1.05173	S	3	3432	___2	0.000131708	46.621	46.621	46.621	0.51634	10457000	5216800	5239900
Q96ST2	Protein IWS1 homolog	IWS1	198	SDSESEEPPRHQASDSENEEPPKPRMSDSES	HQAS(1)DS(1)ENEEPPKPR	1	NaN	1.0338	1.0277	1.0226	0.98314	0.97715	NaN	1.05153	1.05173	S	3	3432	___2	0.000131708	46.621	46.621	46.621	0.51634	10457000	5216800	5239900
Q96TA1	Niban-like protein 1	FAM129B	692	PAGESPQPKAAPEASSPPASPLQHLLPGKAV	AAPEAS(0.056)S(0.944)PPAS(1)PLQHLLPGK	0.943889	1.019	0.99096	1.0748	0.99556	0.98698	1.0456	1.02354	1.00403	1.02793	S	3	3440	___2	4.03431e-26	123.44	123.44	115.79	0.55699	304550000	150290000	154250000
Q96TA1	Niban-like protein 1	FAM129B	696	SPQPKAAPEASSPPASPLQHLLPGKAVDLGP	AAPEAS(0.056)S(0.944)PPAS(1)PLQHLLPGK	0.999995	1.019	0.99096	1.0748	0.99556	0.98698	1.0456	1.02354	1.00403	1.02793	S	3	3440	___2	4.03431e-26	123.44	123.44	115.79	0.55699	304550000	150290000	154250000
Q96TA1	Niban-like protein 1	FAM129B	641	VQDEEVGLPFEASPESPPPASPDGVTEIRGL	QVVSVVQDEEVGLPFEAS(0.001)PES(0.998)PPPAS(0.983)PDGVT(0.018)EIR	0.998444	0.91726	0.88184	1.0011	0.99556	0.98698	1.0456	0.921351	0.893473	0.957441	S	3	3440	___2	7.07961e-15	97.58	97.58	97.58	-0.37993	99807000	49255000	50552000
Q96TA1	Niban-like protein 1	FAM129B	646	VGLPFEASPESPPPASPDGVTEIRGLLAQGL	AKQVVSVVQDEEVGLPFEAS(0.034)PES(0.966)PPPAS(0.993)PDGVT(0.007)EIR	0.99279	0.95706	0.88184	1.0011	0.99556	0.98698	1.0456	0.961328	0.893473	0.957441	S	4	3440	___2	7.07961e-15	97.58	97.58	74.367	0.65687	99541000	49223000	50318000
Q99460	26S proteasome non-ATPase regulatory subunit 1	PSMD1	315	EEKTSSAFVGKTPEASPEPKDQTLKMIKILS	TSSAFVGKT(1)PEAS(1)PEPK	0.999991	NaN	0.95489	0.9264	0.9747	0.976	0.98505	NaN	0.978371	0.94046	S	3	3445	___2	2.82434e-08	74.698	66.706	74.698	1.7426	8787700	4225300	4562400
Q99613	Eukaryotic translation initiation factor 3 subunit C;Eukaryotic translation initiation factor 3 subunit C-like protein	EIF3C;EIF3CL	9	_______MSRFFTTGSDSESESSLSGEELVT	FFT(0.004)T(0.151)GS(0.844)DSESES(0.012)S(0.045)LS(0.943)GEELVTKPVGGNYGK	0.844126	NaN	0.51437	0.61287	1.017	0.96962	0.97824	NaN	0.530486	0.626503	S	3	3461	___2	1.1815e-134	218.22	218.22	218.22	0.20448	106480000	66288000	40197000
Q99613	Eukaryotic translation initiation factor 3 subunit C;Eukaryotic translation initiation factor 3 subunit C-like protein	EIF3C;EIF3CL	18	RFFTTGSDSESESSLSGEELVTKPVGGNYGK	FFT(0.003)T(0.21)GS(0.786)DS(0.001)ESES(0.001)S(0.005)LS(0.994)GEELVTKPVGGNYGK	0.993857	NaN	0.51437	0.64266	1.017	0.96962	0.97824	NaN	0.530486	0.656955	S	3	3461	___2	1.1815e-134	218.22	218.22	167.35	-0.5279	238690000	142450000	96241000
Q99959	Plakophilin-2	PKP2	151	VEERSLRHPLRRLEISPDSSPERAHYTHSDY	RLEIS(1)PDS(1)S(0.996)PERAHY(0.001)T(0.003)HSDYQYSQR	0.999991	NaN	1.0658	0.85669	0.90655	0.61526	0.89972	NaN	1.73228	0.952174	S	4	3482	___2	4.47585e-14	94.75	94.75	94.75	0.14963	133580000	65011000	68567000
Q99959	Plakophilin-2	PKP2	154	RSLRHPLRRLEISPDSSPERAHYTHSDYQYS	RLEIS(1)PDS(1)S(0.999)PERAHYT(0.001)HSDYQYSQR	0.999662	1.0658	1.0658	0.85669	0.90655	0.61526	0.89972	1.17567	1.73228	0.952174	S	4	3482	___2	4.47585e-14	94.75	94.75	87.25	0.088187	158940000	72799000	86144000
Q9BPX3	Condensin complex subunit 3	NCAPG	973	VSARTNRRCQTAEADSESDHEVPEPESEMKM	CQTAEADS(0.998)ES(0.998)DHEVPEPES(0.004)EMK	0.997828	0.88757	1.0553	1.1533	0.9757	1.0677	1.0429	0.909675	0.988386	1.10586	S	3	3486	___2	3.84721e-06	62.7	62.7	51.956	-1.3511	109060000	55169000	53895000
Q9BPX3	Condensin complex subunit 3	NCAPG	975	ARTNRRCQTAEADSESDHEVPEPESEMKMRL	CQTAEADS(0.998)ES(0.998)DHEVPEPES(0.004)EMK	0.99799	0.94792	1.1268	1.1533	0.9757	1.0677	1.0429	0.971528	1.05535	1.10586	S	3	3486	___2	3.89879e-06	62.284	57.177	51.956	-1.3511	109060000	55169000	53895000
Q9BTC0	Death-inducer obliterator 1	DIDO1	1260	PLCSADAAVSTTPPGSPPPPPPLPEPPVLKV	KPS(0.001)KY(0.001)PLCS(0.001)ADAAVS(0.1)T(0.439)T(0.472)PPGS(0.986)PPPPPPLPEPPVLK	0.98579	0.9561	0.95478	0.92807	1.0599	1.0542	1.1804	0.902066	0.905691	0.786233	S	4	3527	___2	1.11198e-06	67.828	65.65	67.828	-0.3051	28282000	14562000	13720000
Q9BTC0	Death-inducer obliterator 1	DIDO1	805	KKTAPRQEAIPDLEDSPPVSDSEEQQESARA	QEAIPDLEDS(1)PPVS(0.942)DS(0.058)EEQQESAR	0.99959	0.91116	1.0984	0.99104	1.0599	1.0542	1.1804	0.859666	1.04193	0.83958	S	3	3527	___2	3.18639e-09	82.126	76.914	82.126	-0.7056	28664000	12756000	15908000
Q9BTC0	Death-inducer obliterator 1	DIDO1	809	PRQEAIPDLEDSPPVSDSEEQQESARAVPEK	QEAIPDLEDS(1)PPVS(0.942)DS(0.058)EEQQESAR	0.941865	0.91116	1.0984	NaN	1.0599	1.0542	1.1804	0.859666	1.04193	NaN	S	3	3527	___2	3.18639e-09	82.126	76.914	82.126	-0.7056	20473000	9499800	10973000
Q9BTU6	Phosphatidylinositol 4-kinase type 2-alpha	PI4K2A	47	PGGAVRVAAAAGSGPSPPGSPGHDRERQPLL	VAAAAGS(0.007)GPS(0.993)PPGS(1)PGHDRER	0.993142	0.98654	0.95425	1.0414	NaN	0.73463	0.91859	NaN	1.29895	1.13369	S	3	3532	___2	3.92893e-26	120.57	120.57	120.57	0.66476	117300000	60873000	56431000
Q9BTU6	Phosphatidylinositol 4-kinase type 2-alpha	PI4K2A	51	VRVAAAAGSGPSPPGSPGHDRERQPLLDRAR	VAAAAGS(0.007)GPS(0.993)PPGS(1)PGHDRER	0.999979	0.98654	0.95425	1.0542	NaN	0.73463	0.91859	NaN	1.29895	1.14763	S	3	3532	___2	3.92893e-26	120.57	120.57	120.57	0.66476	117300000	60873000	56431000
Q9BVJ6	U3 small nucleolar RNA-associated protein 14 homolog A	UTP14A	405	QEDPEQLPELEAHGVSESEGEERPVAEEEIL	EAATQEDPEQLPELEAHGVS(1)ES(1)EGEERPVAEEEILLR	0.999998	NaN	1.9545	0.97519	1.0542	0.90327	0.91521	NaN	2.1638	1.06554	S	4	3556	___2	8.98574e-10	75.905	66.842	75.905	-0.048706	50144000	20527000	29618000
Q9BVJ6	U3 small nucleolar RNA-associated protein 14 homolog A	UTP14A	407	DPEQLPELEAHGVSESEGEERPVAEEEILLR	EAATQEDPEQLPELEAHGVS(1)ES(1)EGEERPVAEEEILLR	0.999998	NaN	1.9545	0.97519	1.0542	0.90327	0.91521	NaN	2.1638	1.06554	S	4	3556	___2	8.98574e-10	75.905	66.842	75.905	-0.048706	50144000	20527000	29618000
Q9BVJ6	U3 small nucleolar RNA-associated protein 14 homolog A	UTP14A	29	SQQEELADLPKDYLLSESEDEGDNDGERKHQ	LAESLLALS(0.004)QQEELADLPKDY(0.249)LLS(0.874)ES(0.874)EDEGDNDGERK	0.873637	1.0315	1.2929	0.94104	1.0542	0.90327	0.91521	0.978467	1.43135	1.02822	S	4	3556	___2	7.75357e-10	74.423	74.423	74.423	-0.37081	17818000	8087300	9730500
Q9BVJ6	U3 small nucleolar RNA-associated protein 14 homolog A	UTP14A	31	QEELADLPKDYLLSESEDEGDNDGERKHQKL	LAESLLALS(0.004)QQEELADLPKDY(0.249)LLS(0.874)ES(0.874)EDEGDNDGERK	0.873548	1.0315	1.2929	0.94104	1.0542	0.90327	0.91521	0.978467	1.43135	1.02822	S	4	3556	___2	7.75357e-10	74.423	74.423	74.423	-0.37081	17818000	8087300	9730500
Q9BW85	Coiled-coil domain-containing protein 94	CCDC94	211	AALLEEARKRRLLEDSDSEDEAAPSPLQPAL	LLEDS(1)DS(1)EDEAAPSPLQPALRPNPTAILDEAPKPK	1	0.94932	0.91154	0.88184	NaN	1.1978	1.0732	NaN	0.761012	0.821692	S	4	3567	___2	1.80556e-39	136.53	134.78	136.53	0.94319	114520000	61476000	53046000
Q9BW85	Coiled-coil domain-containing protein 94	CCDC94	213	LLEEARKRRLLEDSDSEDEAAPSPLQPALRP	LLEDS(1)DS(1)EDEAAPSPLQPALRPNPTAILDEAPKPK	1	0.94932	0.91154	0.88184	NaN	1.1978	1.0732	NaN	0.761012	0.821692	S	4	3567	___2	1.80556e-39	136.53	134.78	136.53	0.94319	114520000	61476000	53046000
Q9BXY0	Protein MAK16 homolog	MAK16	197	PIHAFDKALEQQEAESDSSDTEEKDDDDDDE	ALEQQEAES(0.875)DS(0.875)S(0.875)DT(0.375)EEKDDDDDDEEDVGKR	0.875079	0.79468	0.76549	0.88037	0.70475	0.82225	0.88947	1.12761	0.93097	0.989769	S	3	3583	___2	4.2364e-14	93.411	90.89	68.444	0.18857	84794000	44143000	40651000
Q9BXY0	Protein MAK16 homolog	MAK16	199	HAFDKALEQQEAESDSSDTEEKDDDDDDEED	ALEQQEAES(0.875)DS(0.875)S(0.875)DT(0.375)EEKDDDDDDEEDVGKR	0.875079	0.79468	NaN	0.88037	0.70475	0.82225	0.88947	1.12761	NaN	0.989769	S	3	3583	___2	4.2364e-14	93.411	90.89	68.444	0.18857	67289000	34249000	33040000
Q9BXY0	Protein MAK16 homolog	MAK16	200	AFDKALEQQEAESDSSDTEEKDDDDDDEEDV	ALEQQEAES(0.875)DS(0.875)S(0.875)DT(0.375)EEKDDDDDDEEDVGKR	0.875079	0.79468	NaN	0.88037	0.70475	0.82225	0.88947	1.12761	NaN	0.989769	S	3	3583	___2	4.2364e-14	93.411	90.89	68.444	0.18857	67289000	34249000	33040000
Q9BY89	Uncharacterized protein KIAA1671	KIAA1671	402	EEKAKLDPEPEKAAESPSPRLGRGLELAEVK	AKLDPEPEKAAES(1)PS(1)PR	1	1.313	1.4517	1.2501	1.0073	1.2076	NaN	1.30348	1.20214	NaN	S	3	3586	___2	3.12799e-06	68.88	46.445	65.25	1.2285	19797000	8560200	11237000
Q9BY89	Uncharacterized protein KIAA1671	KIAA1671	404	KAKLDPEPEKAAESPSPRLGRGLELAEVKSR	AKLDPEPEKAAES(1)PS(1)PR	1	1.313	1.4517	1.2501	1.0073	1.2076	NaN	1.30348	1.20214	NaN	S	3	3586	___2	3.12799e-06	68.88	46.445	65.25	1.2285	19797000	8560200	11237000
Q9BZF1	Oxysterol-binding protein-related protein 8	OSBPL8	807	KVAKGYSSPEPDIQDSSGSEAQSVKPSTRRK	GYS(0.001)S(0.005)PEPDIQDS(0.992)S(0.992)GS(0.992)EAQS(0.012)VKPS(0.003)T(0.003)RR	0.992048	1.1213	0.74367	0.95073	1.1415	1.0751	1.054	0.982304	0.691722	0.902021	S	3	3602	___2	4.46686e-37	135.84	125.23	63.095	-0.23256	316590000	155940000	160660000
Q9BZF1	Oxysterol-binding protein-related protein 8	OSBPL8	808	VAKGYSSPEPDIQDSSGSEAQSVKPSTRRKK	GYS(0.001)S(0.005)PEPDIQDS(0.992)S(0.992)GS(0.992)EAQS(0.012)VKPS(0.003)T(0.003)RR	0.992415	1.1213	0.74367	0.95073	1.1415	1.0751	1.054	0.982304	0.691722	0.902021	S	3	3602	___2	4.46686e-37	135.84	125.23	63.095	-0.23256	316590000	155940000	160660000
Q9C0C2	182 kDa tankyrase-1-binding protein	TNKS1BP1	1620	HLFQDSTEPRASRVPSSDEEVVEEPQSRRTR	VPS(1)S(1)DEEVVEEPQSR	1	1.0584	1.1052	1.0562	0.93783	0.9116	0.84721	1.12856	1.21237	1.24668	S	2	3608	___2	1.17128e-09	95.751	78.809	95.751	-0.32006	178670000	93897000	84777000
Q9C0C2	182 kDa tankyrase-1-binding protein	TNKS1BP1	1621	LFQDSTEPRASRVPSSDEEVVEEPQSRRTRM	VPS(1)S(1)DEEVVEEPQSR	1	1.0584	1.1052	1.0562	0.93783	0.9116	0.84721	1.12856	1.21237	1.24668	S	2	3608	___2	1.17128e-09	95.751	78.809	95.751	-0.32006	178670000	93897000	84777000
Q9C0C9	E2/E3 hybrid ubiquitin-protein ligase UBE2O	UBE2O	87	GSVHFGLVRLIHGEDSDSEGEEEGRGSSGCS	LIHGEDS(1)DS(1)EGEEEGRGSSGCSEAGGAGHEEGR	1	0.86308	0.82749	0.69701	0.87302	0.9538	0.95126	0.988614	0.867572	0.732723	S	4	3609	___2	2.02606e-65	170.6	167.83	170.6	-0.36379	517430000	270740000	246700000
Q9C0C9	E2/E3 hybrid ubiquitin-protein ligase UBE2O	UBE2O	89	VHFGLVRLIHGEDSDSEGEEEGRGSSGCSEA	LIHGEDS(1)DS(1)EGEEEGRGSSGCSEAGGAGHEEGR	1	0.86308	0.82749	0.69701	0.87302	0.9538	0.95126	0.988614	0.867572	0.732723	S	4	3609	___2	2.02606e-65	170.6	167.83	170.6	-0.36379	517430000	270740000	246700000
Q9C0C9	E2/E3 hybrid ubiquitin-protein ligase UBE2O	UBE2O	839	LKNMTVEQLLTGSPTSPTVEPEKPTREKKFL	NMTVEQLLT(0.412)GS(0.557)PT(0.072)S(0.83)PT(0.129)VEPEKPTR	0.830021	0.79632	0.95737	NaN	0.87302	0.9538	0.95126	0.912144	1.00374	NaN	S	3	3609	___2	4.54105e-26	117.38	109.29	114.31	-0.52414	45798000	23778000	22020000
Q9GZR7	ATP-dependent RNA helicase DDX24	DDX24	82	SLFSKEAPKRKAQAVSEEEEEEEGKSSSPKK	AQAVS(1)EEEEEEEGK	1	0.83934	0.94729	0.81435	0.96276	0.98841	0.96059	0.871806	0.958398	0.84776	S	2	3616	___2	1.99381e-58	170.56	170.56	99.481	-0.20342	220410000	116440000	103970000
Q9H0D6	5'-3' exoribonuclease 2	XRN2	499	GSPSPLGGIKRKAEDSDSEPEPEDNVRLWEA	RKAEDS(1)DS(1)EPEPEDNVR	1	0.9089	0.9071	0.88951	0.96007	0.88527	0.95687	0.946702	1.02466	0.929604	S	3	3629	___2	2.204e-252	299.06	285.02	90.1	0.56266	2031800000	1070400000	961440000
Q9H0D6	5'-3' exoribonuclease 2	XRN2	501	PSPLGGIKRKAEDSDSEPEPEDNVRLWEAGW	RKAEDS(1)DS(1)EPEPEDNVR	1	0.9089	0.9071	0.88951	0.96007	0.88527	0.95687	0.946702	1.02466	0.929604	S	3	3629	___2	2.204e-252	299.06	285.02	90.1	0.56266	2025300000	1066900000	958380000
Q9H1B7	Interferon regulatory factor 2-binding protein-like	IRF2BPL	657	DGSSVHSTTASARRNSSSPVSPASVPGQRRL	RNS(0.999)S(0.048)S(0.946)PVS(0.007)PASVPGQRR	0.999247	0.85613	0.86961	0.98568	0.92517	1.0061	1.0075	0.925376	0.864338	0.978342	S	3	3643	___2	4.81249e-16	115.31	115.31	84.573	0.71025	485080000	270070000	215010000
Q9H1B7	Interferon regulatory factor 2-binding protein-like	IRF2BPL	658	GSSVHSTTASARRNSSSPVSPASVPGQRRLA	RNS(0.301)S(0.788)S(0.911)PVSPASVPGQR	0.787639	0.91868	0.79976	0.8526	0.92517	1.0061	1.0075	0.992985	0.794911	0.846253	S	3	3643	___2	9.77686e-11	92.133	92.133	92.133	0.34826	274120000	148560000	125560000
Q9H1B7	Interferon regulatory factor 2-binding protein-like	IRF2BPL	659	SSVHSTTASARRNSSSPVSPASVPGQRRLAS	RNS(0.999)S(0.048)S(0.946)PVS(0.007)PASVPGQRR	0.94637	0.85613	0.83395	0.98568	0.92517	1.0061	1.0075	0.925376	0.828894	0.978342	S	3	3643	___2	4.81249e-16	115.31	115.31	84.573	0.71025	546870000	305490000	241390000
Q9H1E3	Nuclear ubiquitous casein and cyclin-dependent kinase substrate 1	NUCKS1	181	EKKMPKPRLKATVTPSPVKGKGKVGRPTASK	LKAT(0.007)VT(0.993)PS(1)PVKGK	0.999998	1.0522	1.0982	1.0601	1.0351	0.91411	NaN	1.01652	1.20139	NaN	S	3	3645	___2	3.62417e-24	132.44	132.44	127.88	0.089894	448890000	238510000	210380000
Q9H1E3	Nuclear ubiquitous casein and cyclin-dependent kinase substrate 1	NUCKS1	132	QEEEDEAPFQEKDSGSDEDFLMEDDDDSDYG	DS(0.031)GS(0.968)DEDFLMEDDDDS(0.001)DYGSSK	0.967512	NaN	0.83657	0.84137	1.0351	0.91411	NaN	NaN	0.915174	NaN	S	3	3645	___2	1.1296e-167	243.24	243.24	48.229	-1.1129	38479000	22518000	15961000
Q9H1E3	Nuclear ubiquitous casein and cyclin-dependent kinase substrate 1	NUCKS1	144	DSGSDEDFLMEDDDDSDYGSSKKKNKKMVKK	DS(0.801)GS(0.199)DEDFLMEDDDDS(1)DYGSSK	0.999559	NaN	0.87858	0.84137	1.0351	0.91411	NaN	NaN	0.961132	NaN	S	2	3645	___2	1.1296e-167	243.24	243.24	223.15	0.266	21166000	11654000	9511800
Q9H1E3	Nuclear ubiquitous casein and cyclin-dependent kinase substrate 1	NUCKS1	214	KEKTPSPKEEDEEPESPPEKKTSTSPPPEKS	EKT(1)PS(1)PKEEDEEPES(1)PPEK	1	0.57652	0.76388	0.81022	1.0351	0.91411	NaN	0.55697	0.835654	NaN	S	3	3645	___2	3.12699e-41	154.79	131.37	107.87	0.52529	364770000	192250000	172510000
Q9H1E3	Nuclear ubiquitous casein and cyclin-dependent kinase substrate 1	NUCKS1	204	VGRPTASKASKEKTPSPKEEDEEPESPPEKK	EKT(1)PS(1)PKEEDEEPES(1)PPEK	1	0.57652	0.76388	0.81022	1.0351	0.91411	NaN	0.55697	0.835654	NaN	S	3	3645	___2	3.04598e-18	107.87	83.597	107.87	0.52529	62625000	32174000	30452000
Q9H501	ESF1 homolog	ESF1	657	KKRLKRKQKALAEEASEEELPSDVDLNDPYF	ALAEEAS(1)EEELPS(1)DVDLNDPYFAEEVK	1	0.82318	1.0657	0.99724	1.0345	0.91671	0.83201	0.795727	1.16253	1.19859	S	3	3680	___2	6.60885e-21	110.9	110.9	110.9	0.93671	108300000	54366000	53935000
Q9H501	ESF1 homolog	ESF1	663	KQKALAEEASEEELPSDVDLNDPYFAEEVKQ	ALAEEAS(1)EEELPS(1)DVDLNDPYFAEEVK	0.999999	0.82318	1.0657	0.99724	1.0345	0.91671	0.83201	0.795727	1.16253	1.19859	S	3	3680	___2	6.60885e-21	110.9	110.9	110.9	0.93671	105530000	52867000	52659000
Q9H6F5	Coiled-coil domain-containing protein 86	CCDC86	66	VQRAGLGSPERPPKTSPGSPRLQQGAGLESP	AGLGS(1)PERPPKT(0.081)S(0.919)PGS(1)PR	0.918712	0.86291	0.87238	0.88541	0.8533	0.98511	0.91727	1.01126	0.885566	0.965267	S	3	3684	___2	2.70014e-31	133.47	124.6	128.47	0.21034	841720000	452310000	389400000
Q9H6F5	Coiled-coil domain-containing protein 86	CCDC86	69	AGLGSPERPPKTSPGSPRLQQGAGLESPQGQ	AGLGS(1)PERPPKT(0.081)S(0.919)PGS(1)PR	0.999913	0.86291	0.87238	0.88541	0.8533	0.98511	0.91727	1.01126	0.885566	0.965267	S	3	3684	___2	2.70014e-31	133.47	124.6	128.47	0.21034	841720000	452310000	389400000
Q9H6F5	Coiled-coil domain-containing protein 86	CCDC86	80	TSPGSPRLQQGAGLESPQGQPEPGAASPQRQ	LQQGAGLES(1)PQGQPEPGAAS(1)PQR	1	NaN	0.98012	0.81478	0.8533	0.98511	0.91727	NaN	0.994935	0.888266	S	3	3684	___2	2.06416e-05	57.427	33.15	57.262	-0.80436	26552000	14179000	12373000
Q9H6F5	Coiled-coil domain-containing protein 86	CCDC86	91	AGLESPQGQPEPGAASPQRQQDLHLESPQRQ	LQQGAGLES(1)PQGQPEPGAAS(1)PQR	1	NaN	0.98012	0.81478	0.8533	0.98511	0.91727	NaN	0.994935	0.888266	S	3	3684	___2	2.92381e-10	87.749	87.749	57.262	-0.80436	99284000	51581000	47703000
Q9H6T3	RNA polymerase II-associated protein 3	RPAP3	116	ILDELDKDDSTHESLSQESESEEDGIHVDSQ	ILDELDKDDS(0.003)T(0.003)HES(0.04)LS(0.959)QES(0.996)ES(0.999)EEDGIHVDSQK	0.958743	1.3168	0.88634	1.125	0.92708	1.1074	1.004	1.42037	0.800379	1.12052	S	4	3689	___2	2.2193e-14	92.732	89.356	84.969	-0.43955	96734000	48707000	48027000
Q9H6T3	RNA polymerase II-associated protein 3	RPAP3	119	ELDKDDSTHESLSQESESEEDGIHVDSQKAL	ILDELDKDDS(0.006)T(0.006)HES(0.167)LS(0.824)QES(0.998)ES(0.999)EEDGIHVDSQK	0.998077	1.3168	0.69935	0.90461	0.92708	1.1074	1.004	1.42037	0.631524	0.901006	S	3	3689	___2	8.92708e-39	131.56	131.56	92.732	0.12887	222320000	115850000	106480000
Q9H6T3	RNA polymerase II-associated protein 3	RPAP3	121	DKDDSTHESLSQESESEEDGIHVDSQKALVL	ILDELDKDDS(0.006)T(0.006)HES(0.167)LS(0.824)QES(0.998)ES(0.999)EEDGIHVDSQK	0.999327	1.3168	0.69935	0.90461	0.92708	1.1074	1.004	1.42037	0.631524	0.901006	S	3	3689	___2	8.92708e-39	131.56	131.56	92.732	0.12887	226420000	117660000	108750000
Q9H7N4	Splicing factor, arginine/serine-rich 19	SCAF1	734	SPAPASSPKREVLYDSEGLSGEERGGKSSQK	GPSPAPAS(0.471)S(0.529)PKREVLY(0.007)DS(0.994)EGLS(1)GEER	0.993729	NaN	0.65872	0.70583	0.92273	0.85256	0.89016	NaN	0.772638	0.792925	S	3	3696	___2	3.68197e-28	116.22	116.22	116.22	-0.92814	101360000	54405000	46951000
Q9H7N4	Splicing factor, arginine/serine-rich 19	SCAF1	498	RRKILTQRRERYRQRSPSPAPAPAPAAAAGP	QRS(1)PS(1)PAPAPAPAAAAGPPTR	1	0.94561	1.0595	1.0091	0.92273	0.85256	0.89016	1.0248	1.24273	1.13362	S	3	3696	___2	2.60866e-46	147.22	135.83	147.22	0.034369	261310000	132360000	128960000
Q9H7N4	Splicing factor, arginine/serine-rich 19	SCAF1	500	KILTQRRERYRQRSPSPAPAPAPAAAAGPPT	QRS(1)PS(1)PAPAPAPAAAAGPPTR	1	0.94561	1.0595	1.0091	0.92273	0.85256	0.89016	1.0248	1.24273	1.13362	S	3	3696	___2	2.60866e-46	147.22	135.83	147.22	0.034369	261310000	132360000	128960000
Q9NPI6	mRNA-decapping enzyme 1A	DCP1A	319	EKHAPTYTIPLSPVLSPTLPAEAPTAQVPPS	HAPT(0.041)Y(0.013)T(0.159)IPLS(0.747)PVLS(0.8)PT(0.24)LPAEAPTAQVPPSLPR	0.79969	1.2507	1.302	1.2175	0.97937	0.96209	1.0021	1.27705	1.3533	1.21495	S	3	3759	___2	3.24253e-05	60.312	52.025	55.919	-1.4203	9520400	3945800	5574600
Q9NPI6	mRNA-decapping enzyme 1A	DCP1A	525	TVTRSSDLERKASSPSPLTIGTPESQRKPSI	KAS(0.551)S(0.609)PS(0.801)PLT(0.039)IGTPESQR	0.800717	0.95294	1.0516	NaN	0.97937	0.96209	1.0021	0.973013	1.09304	NaN	S	3	3759	___2	0.000134546	47.603	43.212	47.603	-0.045579	25036000	13040000	11996000
Q9NQC3	Reticulon-4	RTN4	7	_________MEDLDQSPLVSSSDSPPRPQPA	MEDLDQS(1)PLVSS(0.002)S(0.047)DS(0.951)PPRPQPAFK	0.999987	0.83035	0.94817	1.0601	1.0276	1.0097	1.0252	0.808048	0.939061	1.03404	S	3	3767	___2	6.94657e-60	157.96	157.96	157.96	-1.0542	52763000	25794000	26969000
Q9NTZ6	RNA-binding protein 12	RBM12	422	TLPRSKSPSGQKRSRSRSPHEAGFCVYLKGL	S(1)RS(1)PHEAGFCVYLK	1	1.0028	1.0262	0.9785	1.0364	0.95084	0.93262	0.96758	1.07926	1.04919	S	3	3811	___2	1.77628e-27	131.31	122.38	131.31	0.045088	461270000	239280000	221990000
Q9NTZ6	RNA-binding protein 12	RBM12	424	PRSKSPSGQKRSRSRSPHEAGFCVYLKGLPF	S(1)RS(1)PHEAGFCVYLK	1	1.0028	1.0262	0.9785	1.0364	0.95084	0.93262	0.96758	1.07926	1.04919	S	3	3811	___2	1.77628e-27	131.31	122.38	131.31	0.045088	461270000	239280000	221990000
Q9NTZ6	RNA-binding protein 12	RBM12	420	PQTLPRSKSPSGQKRSRSRSPHEAGFCVYLK	S(1)RS(1)RS(1)PHEAGFCVYLK	1	1.0576	1.0183	1.0335	1.0364	0.95084	0.93262	1.02046	1.07095	1.10817	S	3	3811	___2	1.20885e-08	82.593	78.491	82.593	0.13487	180520000	94065000	86459000
Q9NWH9	SAFB-like transcription modulator	SLTM	551	TSESIKKSEEKKRISSKSPGHMVILDQTKGD	IS(0.028)S(0.974)KS(0.998)PGHMVILDQTK	0.974065	1.0315	1.0927	1.0632	0.9983	0.93768	1.0661	1.03326	1.16532	0.99728	S	3	3847	___2	5.2239e-11	97.058	83.042	96.718	-1.0136	326200000	161420000	164780000
Q9NWH9	SAFB-like transcription modulator	SLTM	553	ESIKKSEEKKRISSKSPGHMVILDQTKGDHC	IS(0.188)S(0.812)KS(0.999)PGHMVILDQTK	0.999217	1.029	1.063	1.0359	0.9983	0.93768	1.0661	1.03075	1.13365	0.971672	S	2	3847	___2	5.2239e-11	96.718	89.442	72.797	-0.8377	319360000	158490000	160870000
Q9NXG2	THUMP domain-containing protein 1	THUMPD1	86	DMYGPEKFTDKDQQPSGSEGEDDDAEAALKK	FTDKDQQPS(1)GS(1)EGEDDDAEAALKK	1	0.99479	0.99374	0.9947	0.80743	1.0543	0.99288	1.23204	0.942559	1.00183	S	3	3865	___2	1.70509e-90	188.15	182.49	177.78	-0.60827	1223100000	611460000	611670000
Q9NXG2	THUMP domain-containing protein 1	THUMPD1	88	YGPEKFTDKDQQPSGSEGEDDDAEAALKKEV	FTDKDQQPS(1)GS(1)EGEDDDAEAALKK	1	0.99479	0.99374	0.9947	0.80743	1.0543	0.99288	1.23204	0.942559	1.00183	S	3	3865	___2	1.70509e-90	188.15	182.49	188.15	-0.79026	1235700000	618260000	617460000
Q9NY61	Protein AATF	AATF	320	YLVDGTKPNAGSEEISSEDDELVEEKKQQRR	YLVDGT(0.004)KPNAGS(0.996)EEIS(1)S(1)EDDELVEEK	0.999991	NaN	0.84843	0.98397	0.91863	0.82442	1.0279	NaN	1.02912	0.957262	S	3	3871	___2	1.4375e-20	104.9	104.9	104.9	-0.56183	205590000	111520000	94067000
Q9NY61	Protein AATF	AATF	321	LVDGTKPNAGSEEISSEDDELVEEKKQQRRR	YLVDGT(0.004)KPNAGS(0.996)EEIS(1)S(1)EDDELVEEK	0.999989	NaN	0.84843	0.98397	0.91863	0.82442	1.0279	NaN	1.02912	0.957262	S	3	3871	___2	1.4375e-20	104.9	104.9	104.9	-0.56183	193500000	105490000	88009000
Q9NYV4	Cyclin-dependent kinase 12	CDK12	681	LTDLPLPPELPGGDLSPPDSPEPKAITPPQQ	HLLTDLPLPPELPGGDLS(1)PPDS(1)PEPK	1	1.1642	1.0006	0.78982	0.93829	0.89435	1.158	1.24077	1.1188	0.682055	S	3	3878	___2	5.61323e-10	79.458	79.458	79.458	0.67744	18922000	9120300	9802000
Q9NYV4	Cyclin-dependent kinase 12	CDK12	685	PLPPELPGGDLSPPDSPEPKAITPPQQPYKK	HLLTDLPLPPELPGGDLS(1)PPDS(1)PEPK	1	1.1642	1.0006	0.78982	0.93829	0.89435	1.158	1.24077	1.1188	0.682055	S	3	3878	___2	5.61323e-10	79.458	79.458	79.458	0.67744	18922000	9120300	9802000
Q9NYV4	Cyclin-dependent kinase 12	CDK12	382	SSHSKKKRSSSRSRHSSISPVRLPLNSSLGA	HS(0.884)S(0.116)IS(1)PVRLPLNSSLGAELSR	0.884143	0.87871	1.0371	1.0034	0.93829	0.89435	1.158	0.936501	1.15961	0.866494	S	3	3878	___2	7.32866e-86	196.08	190.08	196.08	-0.024756	154290000	78041000	76249000
Q9NYV4	Cyclin-dependent kinase 12	CDK12	385	SKKKRSSSRSRHSSISPVRLPLNSSLGAELS	HS(0.449)S(0.551)IS(1)PVRLPLNSSLGAELSR	1	0.87871	1.0371	1.0396	0.93829	0.89435	1.158	0.936501	1.15961	0.897755	S	3	3878	___2	7.32866e-86	196.08	190.08	179.81	0.1226	193430000	99014000	94412000
Q9NYV4	Cyclin-dependent kinase 12	CDK12	274	YDSYKKSPGSTSRRQSVSPPYKEPSAYQSST	RQS(1)VS(1)PPYKEPSAYQSSTR	0.999993	1.1336	0.83947	0.90786	0.93829	0.89435	1.158	1.20816	0.938637	0.78399	S	3	3878	___2	1.04176e-18	113.6	113.6	113.6	-0.2117	62699000	34588000	28111000
Q9NYV4	Cyclin-dependent kinase 12	CDK12	276	SYKKSPGSTSRRQSVSPPYKEPSAYQSSTRS	RQS(1)VS(1)PPYKEPSAYQSSTR	0.99971	1.1336	0.83947	0.90786	0.93829	0.89435	1.158	1.20816	0.938637	0.78399	S	3	3878	___2	1.04176e-18	113.6	113.6	113.6	-0.2117	62699000	34588000	28111000
Q9NYV4	Cyclin-dependent kinase 12	CDK12	325	SSSYERSGSYSGRSPSPYGRRRSSSPFLSKR	SGS(0.003)Y(0.041)S(0.468)GRS(0.515)PS(0.908)PY(0.065)GR	0.907536	1.0396	NaN	1.0772	0.93829	0.89435	1.158	1.10797	NaN	0.930225	S	3	3878	___2	0.000115287	48.547	43.742	47.204	0.14365	15361000	6237500	9123800
Q9UGV2	Protein NDRG3	NDRG3	334	ASMTRLARSRTHSTSSSLGSGESPFSRSVTS	S(0.216)RT(0.182)HS(0.277)T(0.277)S(0.277)S(0.86)S(0.86)LGS(0.049)GES(0.004)PFS(0.001)R	0.859541	1.323	NaN	0.94598	0.95901	1.0263	0.99901	1.37955	NaN	0.946917	S	3	3957	___2	0.000128353	50.271	50.271	47.082	0.44118	17019000	8659200	8360300
Q9UGV2	Protein NDRG3	NDRG3	338	RLARSRTHSTSSSLGSGESPFSRSVTSNQSD	T(0.007)HS(0.024)T(0.079)S(0.089)S(0.376)S(0.43)LGS(0.962)GES(0.03)PFS(0.002)R	0.962133	1.323	0.80784	0.94598	0.95901	1.0263	0.99901	1.37955	0.787138	0.946917	S	3	3957	___2	0.000128353	50.271	50.271	47.155	0.15642	18942000	9315700	9626500
Q9UHB6	LIM domain and actin-binding protein 1	LIMA1	686	SLEMENENLVENGADSDEDDNSFLKQQSPQE	SKEGHSLEMENENLVENGADS(0.993)DEDDNS(0.007)FLK	0.993485	NaN	1.0898	1.1442	1.0799	1.076	1.116	NaN	1.01283	1.02527	S	3	3962	___2	1.37134e-51	147.36	141.95	84.515	-2.2259	142780000	63572000	79208000
Q9UHB6	LIM domain and actin-binding protein 1	LIMA1	362	QVKSEVQQPVHPKPLSPDSRASSLSESSPPK	SEVQQPVHPKPLS(1)PDS(1)R	0.999995	NaN	1.4734	0.84757	1.0799	1.076	1.116	NaN	1.36933	0.759471	S	3	3962	___2	2.48469e-18	113.99	104.41	54.223	1.3019	72514000	37429000	35085000
Q9UHB6	LIM domain and actin-binding protein 1	LIMA1	365	SEVQQPVHPKPLSPDSRASSLSESSPPKAMK	SEVQQPVHPKPLS(1)PDS(1)R	0.999996	NaN	1.4734	0.84757	1.0799	1.076	1.116	NaN	1.36933	0.759471	S	3	3962	___2	6.77524e-05	54.223	46.601	54.223	1.3019	13251000	6392500	6858500
Q9UIG0	Tyrosine-protein kinase BAZ1B	BAZ1B	158	VDEEATEKKSDGACDSPSSDKENSSQIAQDH	KS(0.168)DGACDS(0.752)PS(0.328)S(0.309)DKENS(0.229)S(0.214)QIAQDHQK	0.75174	NaN	1.0242	1.1615	1.0335	1.0298	1.1462	NaN	0.994562	1.01335	S	4	3985	___2	6.35635e-06	52.577	49.241	52.577	-0.18428	25940000	12797000	13144000
Q9UIG0	Tyrosine-protein kinase BAZ1B	BAZ1B	347	LNPKLWCHVHLKKSLSGSPLKVKNSKNSKSP	S(0.004)LS(0.996)GS(0.999)PLKVK	0.996405	1.1006	1.6971	1.4003	1.0335	1.0298	1.1462	1.06493	1.64799	1.22169	S	2	3985	___2	0.00116114	56.359	36.056	56.359	0.78145	15887000	6399100	9487500
Q9UIG0	Tyrosine-protein kinase BAZ1B	BAZ1B	349	PKLWCHVHLKKSLSGSPLKVKNSKNSKSPEE	S(0.007)LS(0.993)GS(1)PLKVK	0.999507	1.1006	1.6971	1.4003	1.0335	1.0298	1.1462	1.06493	1.64799	1.22169	S	2	3985	___2	0.00116114	56.359	36.056	50.95	0.73616	15887000	6399100	9487500
Q9UJV9	Probable ATP-dependent RNA helicase DDX41	DDX41	21	PERKRARTDEVPAGGSRSEAEDEDDEDYVPY	TDEVPAGGS(1)RS(1)EAEDEDDEDYVPYVPLR	0.999822	0.80693	0.93689	0.99919	0.95683	0.83217	1.6061	0.843337	1.12584	0.622122	S	3	3995	___2	2.16954e-14	95.56	89.594	84.962	-0.067623	128400000	66512000	61887000
Q9UJV9	Probable ATP-dependent RNA helicase DDX41	DDX41	23	RKRARTDEVPAGGSRSEAEDEDDEDYVPYVP	ARTDEVPAGGS(1)RS(1)EAEDEDDEDYVPYVPLR	0.999865	0.80693	0.93689	0.99919	0.95683	0.83217	1.6061	0.843337	1.12584	0.622122	S	3	3995	___2	2.16954e-14	95.56	89.594	77.766	-0.042943	128400000	66512000	61887000
Q9UKE5	TRAF2 and NCK-interacting protein kinase	TNIK	764	GSQAGSSERTRVRANSKSEGSPVLPHEPAKV	ANS(0.977)KS(0.433)EGS(0.59)PVLPHEPAK	0.9772	0.99908	1.3501	1.1657	0.98334	1.1128	1.0669	1.01601	1.21325	1.0926	S	3	4007	___2	4.91494e-18	105.84	105.84	66.613	0.024256	191210000	92610000	98596000
Q9UKE5	TRAF2 and NCK-interacting protein kinase	TNIK	769	SSERTRVRANSKSEGSPVLPHEPAKVKPEES	VRANS(0.714)KS(0.287)EGS(0.999)PVLPHEPAK	0.998906	0.97955	1.2895	1.0755	0.98334	1.1128	1.0669	0.996146	1.15879	1.00806	S	3	4007	___2	4.91494e-18	105.84	105.84	105.84	-0.11467	225930000	110590000	115340000
Q9UKE5	TRAF2 and NCK-interacting protein kinase	TNIK	678	RQEEDIPPKVPQRTTSISPALARKNSPGNGS	TT(0.003)S(0.997)IS(1)PALAR	0.997421	1.5784	1.6301	1.3258	0.98334	1.1128	1.0669	1.60514	1.46486	1.24267	S	2	4007	___2	1.9937e-23	139.32	122.36	139.32	1.0103	77135000	31220000	45914000
Q9UKE5	TRAF2 and NCK-interacting protein kinase	TNIK	680	EEDIPPKVPQRTTSISPALARKNSPGNGSAL	TT(0.003)S(0.997)IS(1)PALAR	1	1.5784	1.6301	1.3258	0.98334	1.1128	1.0669	1.60514	1.46486	1.24267	S	2	4007	___2	1.9937e-23	139.32	122.36	139.32	1.0103	90278000	37156000	53122000
Q9UKM9	RNA-binding protein Raly	RALY	288	ARTRDDGDEEGLLTHSEEELEHSQDTDADDG	TRDDGDEEGLLT(1)HS(1)EEELEHSQDTDADDGALQ	0.999999	0.93048	0.92903	0.95249	1.0331	1.003	1.0281	0.900668	0.926251	0.926457	S	4	4012	___2	1.554e-114	205.28	205.28	205.28	0.084027	1233700000	619990000	613700000
Q9UN86	Ras GTPase-activating protein-binding protein 2	G3BP2	141	VHNDMFRYEDEVFGDSEPELDEESEDEVEEE	YEDEVFGDS(1)EPELDEES(1)EDEVEEEQEER	0.999864	NaN	1.0788	0.74339	0.97186	0.94699	0.89325	NaN	1.13919	0.832231	S	3	4038	___2	9.1881e-11	87.368	82.102	87.368	0.23811	41859000	16426000	25433000
Q9UN86	Ras GTPase-activating protein-binding protein 2	G3BP2	149	EDEVFGDSEPELDEESEDEVEEEQEERQPSP	YEDEVFGDS(1)EPELDEES(1)EDEVEEEQEER	0.99999	NaN	1.0788	0.74339	0.97186	0.94699	0.89325	NaN	1.13919	0.832231	S	3	4038	___2	9.1881e-11	87.368	82.102	87.368	0.23811	41859000	16426000	25433000
Q9UQ35	Serine/arginine repetitive matrix protein 2	SRRM2	1415	QSISSPVLDAVPRTPSRERSSSASSPEMKDG	AGMSSNQSISSPVLDAVPRT(1)PS(1)RER	1	1.0583	0.69987	0.73097	0.93705	0.91217	0.99242	1.1294	0.767258	0.736553	S	3	4056	___2	1.7183e-149	240.23	240.23	240.23	-1.217	585060000	314280000	270780000
Q9UQ35	Serine/arginine repetitive matrix protein 2	SRRM2	1618	EVKDKPRAAPRAQSGSDSSPEPKAPAPRALP	AQS(0.147)GS(0.886)DS(0.984)S(0.983)PEPKAPAPR	0.8863	0.84176	NaN	1.0463	0.93705	0.91217	0.99242	0.898309	NaN	1.05429	S	3	4056	___2	4.1225e-06	62.663	60.538	62.663	0.64969	112090000	60023000	52071000
Q9UQ35	Serine/arginine repetitive matrix protein 2	SRRM2	1620	KDKPRAAPRAQSGSDSSPEPKAPAPRALPRR	AQSGS(0.004)DS(0.996)S(1)PEPKAPAPR	0.996147	0.87176	0.66084	1.017	0.93705	0.91217	0.99242	0.930324	0.72447	1.02477	S	3	4056	___2	1.18911e-23	120.71	120.71	120.71	-0.28223	299170000	165080000	134080000
Q9UQ35	Serine/arginine repetitive matrix protein 2	SRRM2	1621	DKPRAAPRAQSGSDSSPEPKAPAPRALPRRS	AQSGS(0.004)DS(0.996)S(1)PEPKAPAPR	0.999716	0.85662	0.66084	1.017	0.93705	0.91217	0.99242	0.914167	0.72447	1.02477	S	3	4056	___2	1.18911e-23	120.71	120.71	120.71	-0.28223	299170000	165080000	134080000
Q9UQ35	Serine/arginine repetitive matrix protein 2	SRRM2	1014	VKAQTPPGPSLSGSKSPCPQEKSKDSLVQSC	VKAQT(0.997)PPGPS(0.003)LS(0.015)GS(0.045)KS(0.94)PCPQEK	0.939961	1.1027	1.3797	1.3385	0.93705	0.91217	0.99242	1.17678	1.51255	1.34872	S	3	4056	___2	2.22409e-18	102.39	94.203	102.39	-0.5061	131910000	56091000	75823000
Q9UQ35	Serine/arginine repetitive matrix protein 2	SRRM2	2407	RVSGRTSPPLLDRARSRTPPSAPSQSRMTSE	ARS(1)RT(1)PPSAPSQSR	0.999999	0.83537	0.87545	0.98562	0.93705	0.91217	0.99242	0.891489	0.959744	0.993148	S	3	4056	___2	1.86366e-14	114.99	98.493	92.439	0.25413	254550000	137490000	117050000
Q9UQ35	Serine/arginine repetitive matrix protein 2	SRRM2	1318	SSWGGPHFSPEHKELSNSPLRENSFGSPLEF	ELS(1)NS(1)PLRENSFGSPLEFR	0.999996	0.93697	0.9299	1.0981	0.93705	0.91217	0.99242	0.999915	1.01944	1.10649	S	3	4056	___2	1.67678e-12	94.449	94.449	94.449	-0.56125	53066000	28405000	24661000
Q9UQ35	Serine/arginine repetitive matrix protein 2	SRRM2	1320	WGGPHFSPEHKELSNSPLRENSFGSPLEFRN	ELS(1)NS(1)PLRENSFGSPLEFR	0.999979	0.87882	1.0923	1.1855	0.93705	0.91217	0.99242	0.937858	1.19747	1.19455	S	3	4056	___2	5.17427e-46	150.03	142.4	78.021	-0.40033	222360000	110660000	111700000
Q9UQ35	Serine/arginine repetitive matrix protein 2	SRRM2	1326	SPEHKELSNSPLRENSFGSPLEFRNSGPLGT	ELS(0.461)NS(0.541)PLRENS(0.99)FGS(0.009)PLEFR	0.989628	0.94674	1.0521	0.76604	0.93705	0.91217	0.99242	1.01034	1.1534	0.771891	S	3	4056	___2	2.05133e-08	87.102	71.848	80.786	-0.48446	31682000	17467000	14214000
Q9UQ35	Serine/arginine repetitive matrix protein 2	SRRM2	1329	HKELSNSPLRENSFGSPLEFRNSGPLGTEMN	ELSNS(1)PLRENS(0.004)FGS(0.996)PLEFR	0.996257	0.83286	1.283	1.2799	0.93705	0.91217	0.99242	0.888811	1.40654	1.28968	S	3	4056	___2	5.17427e-46	150.03	142.4	150.03	-0.77962	124000000	58557000	65439000
Q9UQ35	Serine/arginine repetitive matrix protein 2	SRRM2	323	APFSEPGTTSTQRPSSPETATKQPSSPYEDK	RGEGDAPFS(0.029)EPGT(0.087)T(0.091)S(0.093)T(0.094)QRPS(0.746)S(0.832)PET(0.026)AT(0.002)K	0.831843	NaN	1.2291	0.95317	0.93705	0.91217	0.99242	NaN	1.34745	0.96045	S	3	4056	___2	1.03169e-11	88.668	77.904	47.784	-0.52056	80380000	41356000	39024000
Q9UQ35	Serine/arginine repetitive matrix protein 2	SRRM2	1657	SKGRGPSPEGSSSTESSPEHPPKSRTARRGS	GRGPSPEGSSS(0.001)T(0.016)ES(0.992)S(0.991)PEHPPK	0.991854	NaN	0.67779	0.84877	0.93705	0.91217	0.99242	NaN	0.743052	0.855253	S	3	4056	___2	1.33962e-08	81.315	74.122	81.315	-0.14496	47822000	26081000	21741000
Q9UQ35	Serine/arginine repetitive matrix protein 2	SRRM2	1658	KGRGPSPEGSSSTESSPEHPPKSRTARRGSR	GRGPSPEGSSS(0.001)T(0.016)ES(0.992)S(0.991)PEHPPK	0.990926	NaN	0.67779	0.84877	0.93705	0.91217	0.99242	NaN	0.743052	0.855253	S	3	4056	___2	1.33962e-08	81.315	74.122	81.315	-0.14496	47822000	26081000	21741000
Q9UQ35	Serine/arginine repetitive matrix protein 2	SRRM2	1072	LKGQSQTSPDHRSDTSSPEVRQSHSESPSLQ	GQS(0.001)QT(0.668)S(0.33)PDHRS(0.023)DT(0.204)S(0.821)S(0.952)PEVR	0.821033	0.95329	0.85088	0.85302	0.93705	0.91217	0.99242	1.01733	0.932809	0.859535	S	3	4056	___2	1.97019e-57	163.74	152.63	163.74	-0.016901	432680000	225690000	206990000
Q9UQ35	Serine/arginine repetitive matrix protein 2	SRRM2	1073	KGQSQTSPDHRSDTSSPEVRQSHSESPSLQS	GQS(0.001)QT(0.668)S(0.33)PDHRS(0.023)DT(0.204)S(0.821)S(0.952)PEVR	0.952044	0.95329	NaN	0.85302	0.93705	0.91217	0.99242	1.01733	NaN	0.859535	S	3	4056	___2	1.97019e-57	163.74	152.63	163.74	-0.016901	425210000	221160000	204050000
Q9UQ35	Serine/arginine repetitive matrix protein 2	SRRM2	435	SSPPSPQPTKVSRHASSSPESPKPAPAPGSH	HAS(1)S(1)S(1)PES(1)PKPAPAPGSHR	1	0.97745	0.93713	0.91478	0.93705	0.91217	0.99242	1.04311	1.02736	0.921767	S	3	4056	___2	6.35297e-46	147.87	144.21	131.32	0.035482	1420400000	780550000	639830000
Q9UQ35	Serine/arginine repetitive matrix protein 2	SRRM2	436	SPPSPQPTKVSRHASSSPESPKPAPAPGSHR	HAS(1)S(1)S(1)PES(1)PKPAPAPGSHR	1	NaN	0.68945	0.93945	0.93705	0.91217	0.99242	NaN	0.755835	0.946625	S	3	4056	___2	6.35297e-46	147.87	144.21	131.32	0.035482	1310300000	651040000	659240000
Q9UQ35	Serine/arginine repetitive matrix protein 2	SRRM2	437	PPSPQPTKVSRHASSSPESPKPAPAPGSHRE	HAS(1)S(1)S(1)PES(1)PKPAPAPGSHR	1	0.97745	0.84752	0.95682	0.93705	0.91217	0.99242	1.04311	0.929125	0.964128	S	3	4056	___2	4.34725e-70	173.89	167.86	131.32	0.035482	1672900000	918290000	754600000
Q9UQ35	Serine/arginine repetitive matrix protein 2	SRRM2	440	PQPTKVSRHASSSPESPKPAPAPGSHREISS	HAS(1)S(1)S(1)PES(1)PKPAPAPGSHR	1	1.0912	0.82342	0.95382	0.93705	0.91217	0.99242	1.16451	0.902705	0.961105	S	3	4056	___2	4.34725e-70	173.89	167.86	131.32	0.035482	1589600000	876430000	713180000
Q9UQ35	Serine/arginine repetitive matrix protein 2	SRRM2	377	EPPAPTPLLAERHGGSPQPLATTPLSQEPVN	HGGS(0.999)PQPLATTPLSQEPVNPPS(0.134)EAS(0.739)PT(0.127)R	0.999478	0.79361	0.99013	1.1238	0.93705	0.91217	0.99242	0.846924	1.08547	1.13238	S	3	4056	___2	3.28753e-62	160.43	160.43	135.68	-0.056398	92452000	47138000	45315000
Q9UQ35	Serine/arginine repetitive matrix protein 2	SRRM2	398	TTPLSQEPVNPPSEASPTRDRSPPKSPEKLP	HGGS(0.996)PQPLAT(0.004)TPLSQEPVNPPS(0.03)EAS(0.882)PT(0.088)R	0.88182	NaN	0.99013	1.1238	0.93705	0.91217	0.99242	NaN	1.08547	1.13238	S	3	4056	___2	3.28753e-62	160.43	160.43	160.43	0.28298	75236000	38587000	36649000
Q9UQ35	Serine/arginine repetitive matrix protein 2	SRRM2	1727	SSPETRSRTPPRHRRSPSVSSPEPAEKSRSS	HRRS(1)PS(1)VS(1)S(1)PEPAEK	1	NaN	0.95824	1.1546	0.93705	0.91217	0.99242	NaN	1.05051	1.16342	S	3	4056	___2	2.7225e-07	77.39	77.39	47.047	0.69785	90899000	44404000	46495000
Q9UQ35	Serine/arginine repetitive matrix protein 2	SRRM2	1729	PETRSRTPPRHRRSPSVSSPEPAEKSRSSRR	HRRS(1)PS(1)VS(1)S(1)PEPAEK	1	NaN	0.95824	1.1546	0.93705	0.91217	0.99242	NaN	1.05051	1.16342	S	3	4056	___2	3.05761e-08	110.97	94.226	47.047	0.69785	130920000	67271000	63647000
Q9UQ35	Serine/arginine repetitive matrix protein 2	SRRM2	1731	TRSRTPPRHRRSPSVSSPEPAEKSRSSRRRR	HRRS(1)PS(1)VS(1)S(1)PEPAEK	1	0.95171	0.85774	0.95759	0.93705	0.91217	0.99242	1.01564	0.940329	0.964904	S	3	4056	___2	8.50906e-17	135.04	123.51	47.047	0.69785	184680000	95309000	89370000
Q9UQ35	Serine/arginine repetitive matrix protein 2	SRRM2	1732	RSRTPPRHRRSPSVSSPEPAEKSRSSRRRRS	HRRS(1)PS(1)VS(1)S(1)PEPAEK	1	0.95171	0.85774	0.95759	0.93705	0.91217	0.99242	1.01564	0.940329	0.964904	S	3	4056	___2	8.50906e-17	135.04	123.51	47.047	0.69785	184680000	95309000	89370000
Q9UQ35	Serine/arginine repetitive matrix protein 2	SRRM2	1462	LRDGSGTPSRHSLSGSSPGMKDIPRTPSRGR	HSLS(0.013)GS(0.993)S(0.994)PGMKDIPR	0.992988	1.3447	0.53966	0.81166	0.93705	0.91217	0.99242	1.43504	0.591622	0.817859	S	3	4056	___2	3.51327e-12	100.07	100.07	100.07	0.67228	278430000	153980000	124450000
Q9UQ35	Serine/arginine repetitive matrix protein 2	SRRM2	1463	RDGSGTPSRHSLSGSSPGMKDIPRTPSRGRS	HSLS(0.101)GS(0.901)S(0.997)PGMKDIPRT(0.979)PS(0.021)R	0.997359	1.3447	0.53966	0.81166	0.93705	0.91217	0.99242	1.43504	0.591622	0.817859	S	3	4056	___2	3.51327e-12	100.07	100.07	94.542	-0.32305	278430000	153980000	124450000
Q9UQ35	Serine/arginine repetitive matrix protein 2	SRRM2	2100	SDRSRSATPPATRNHSGSRTPPVALNSSRMS	NHS(1)GS(1)RT(1)PPVALNSSR	1	0.89241	0.89803	0.98893	0.93705	0.91217	0.99242	0.952361	0.984498	0.996483	S	3	4056	___2	2.51298e-37	153.56	153.56	152.81	0.07772	1268500000	651050000	617460000
Q9UQ35	Serine/arginine repetitive matrix protein 2	SRRM2	2102	RSRSATPPATRNHSGSRTPPVALNSSRMSCF	NHS(1)GS(1)RT(1)PPVALNSSR	1	0.8496	0.78351	0.75187	0.93705	0.91217	0.99242	0.906675	0.858952	0.757613	S	3	4056	___2	2.51298e-37	153.56	153.56	152.81	0.07772	1452100000	764520000	687580000
Q9UQ35	Serine/arginine repetitive matrix protein 2	SRRM2	2740	GDSRSPSHKRRRETPSPRPMRHRSSRSP___	RET(1)PS(1)PRPMR	1	0.80143	1.1822	NaN	0.93705	0.91217	0.99242	0.855269	1.29603	NaN	S	3	4056	___2	0.00200097	42.209	42.209	42.209	-0.82651	14335000	8009100	6325700
Q9UQ35	Serine/arginine repetitive matrix protein 2	SRRM2	950	SPSPSRVTSRTTPRRSRSVSPCSNVESRLLP	RS(0.999)RS(0.999)VS(0.996)PCS(0.004)NVES(0.001)R	0.99943	0.81771	1.2853	1.11	0.93705	0.91217	0.99242	0.872643	1.40906	1.11848	S	3	4056	___2	0.000101491	65.105	65.105	40.756	-0.079263	65306000	31074000	34233000
Q9UQ35	Serine/arginine repetitive matrix protein 2	SRRM2	351	EDKDKDKKEKSATRPSPSPERSSTGPEPPAP	S(0.001)AT(0.001)RPS(0.998)PS(0.991)PERS(0.348)S(0.312)T(0.349)GPEPPAPTPLLAER	0.998456	0.7778	1.0795	1.2363	0.93705	0.91217	0.99242	0.830052	1.18344	1.24574	S	3	4056	___2	1.5778e-111	209.11	209.11	107.63	0.0035452	894640000	459580000	435050000
Q9UQ35	Serine/arginine repetitive matrix protein 2	SRRM2	353	KDKDKKEKSATRPSPSPERSSTGPEPPAPTP	S(0.001)AT(0.01)RPS(0.989)PS(1)PER	0.999973	0.79887	1.0597	1.3209	0.93705	0.91217	0.99242	0.852537	1.16174	1.33099	S	2	4056	___2	1.5778e-111	209.11	209.11	86.467	0.64528	901930000	465480000	436450000
Q9UQ35	Serine/arginine repetitive matrix protein 2	SRRM2	883	QRRSCFESSPDPELKSRTPSRHSCSGSSPPR	SCFES(0.005)S(0.028)PDPELKS(0.863)RT(0.885)PS(0.218)R	0.86288	0.75773	0.58231	1.0003	0.93705	0.91217	0.99242	0.808633	0.638379	1.00794	S	3	4056	___2	3.72342e-08	77.847	70.735	77.847	0.031283	25061000	14417000	10643000
Q9UQ35	Serine/arginine repetitive matrix protein 2	SRRM2	1443	KDGLPRTPSRRSRSGSSPGLRDGSGTPSRHS	S(0.04)GS(0.961)S(0.999)PGLRDGSGTPSR	0.9615	0.85104	0.47398	0.82396	0.93705	0.91217	0.99242	0.908212	0.519618	0.830253	S	3	4056	___2	1.42804e-14	102.07	102.07	82.609	0.51959	124910000	72296000	52610000
Q9UQ35	Serine/arginine repetitive matrix protein 2	SRRM2	1444	DGLPRTPSRRSRSGSSPGLRDGSGTPSRHSL	S(0.5)GS(0.5)S(1)PGLRDGSGTPSR	0.99988	0.96535	0.47398	0.84621	0.93705	0.91217	0.99242	1.0302	0.519618	0.852673	S	3	4056	___2	1.42804e-14	102.07	102.07	102.07	0.55738	164020000	91265000	72755000
Q9UQ35	Serine/arginine repetitive matrix protein 2	SRRM2	1541	KTVARTPLGQRSRSGSSQELDVKPSASPQER	S(0.002)RS(0.01)GS(0.989)S(0.999)QELDVKPSASPQER	0.988992	1.0287	0.9171	0.93494	0.93705	0.91217	0.99242	1.09781	1.0054	0.942081	S	3	4056	___2	7.06524e-35	130.57	130.57	130.57	-0.28695	624860000	287850000	337010000
Q9UQ35	Serine/arginine repetitive matrix protein 2	SRRM2	1542	TVARTPLGQRSRSGSSQELDVKPSASPQERS	S(0.002)RS(0.01)GS(0.989)S(0.999)QELDVKPSASPQER	0.999023	1.0724	0.84845	0.91966	0.93705	0.91217	0.99242	1.14444	0.930145	0.926684	S	3	4056	___2	7.06524e-35	130.57	130.57	130.57	-0.28695	745270000	274790000	470470000
Q9UQ35	Serine/arginine repetitive matrix protein 2	SRRM2	2067	RRSRSRTPRTARGKRSLTRSPPAIRRRSASG	S(1)LT(1)RS(1)PPAIR	1	0.98785	0.90241	0.87456	0.93705	0.91217	0.99242	1.05421	0.9893	0.88124	S	2	4056	___2	8.08587e-07	93.348	48.922	66.989	0.51388	192800000	98295000	94501000
Q9UQ35	Serine/arginine repetitive matrix protein 2	SRRM2	2071	SRTPRTARGKRSLTRSPPAIRRRSASGSSSD	S(1)LT(1)RS(1)PPAIR	1	0.91605	0.84951	0.88148	0.93705	0.91217	0.99242	0.977589	0.931307	0.888213	S	2	4056	___2	8.08587e-07	93.348	48.922	66.989	0.51388	298310000	155170000	143150000
Q9UQ35	Serine/arginine repetitive matrix protein 2	SRRM2	2044	RSRSRTPLLPRKRSRSRSPLAIRRRSRSRTP	S(1)RS(1)RS(1)PLAIR	1	0.80741	0.94855	0.93937	0.93705	0.91217	0.99242	0.861651	1.03988	0.946545	S	2	4056	___2	2.46935e-17	125.24	47.475	42.789	0.044562	1274000000	651250000	622730000
Q9UQ35	Serine/arginine repetitive matrix protein 2	SRRM2	2046	RSRTPLLPRKRSRSRSPLAIRRRSRSRTPRT	S(1)RS(1)RS(1)PLAIR	1	0.80741	0.94855	0.93937	0.93705	0.91217	0.99242	0.861651	1.03988	0.946545	S	2	4056	___2	2.46935e-17	125.24	47.475	42.789	0.044562	1274000000	651250000	622730000
Q9UQ35	Serine/arginine repetitive matrix protein 2	SRRM2	534	AQRWGRSRSPQRRGRSRSPQRPGWSRSRNTQ	S(1)RS(1)PQRPGWSR	1	0.73815	0.83305	0.77493	0.93705	0.91217	0.99242	0.787738	0.913262	0.780849	S	3	4056	___2	9.5977e-07	91.076	70.722	91.076	-0.22956	1705100000	934370000	770760000
Q9UQ35	Serine/arginine repetitive matrix protein 2	SRRM2	536	RWGRSRSPQRRGRSRSPQRPGWSRSRNTQRR	S(1)RS(1)PQRPGWSR	0.999995	0.73815	0.83305	0.77493	0.93705	0.91217	0.99242	0.787738	0.913262	0.780849	S	3	4056	___2	9.5977e-07	91.076	70.722	83.823	-0.18375	1714900000	939460000	775490000
Q9UQ35	Serine/arginine repetitive matrix protein 2	SRRM2	1497	SSPEPKALPQTPRPRSRSPSSPELNNKCLTP	S(1)RS(1)PSSPELNNK	0.999993	0.99047	0.72547	0.80451	0.93705	0.91217	0.99242	1.05701	0.795323	0.810655	S	2	4056	___2	1.95601e-43	157.86	135.67	157.86	-0.3119	42254000	23250000	19004000
Q9UQ35	Serine/arginine repetitive matrix protein 2	SRRM2	1499	PEPKALPQTPRPRSRSPSSPELNNKCLTPQR	S(1)RS(1)PSSPELNNK	0.999782	0.99047	0.72547	0.80451	0.93705	0.91217	0.99242	1.05701	0.795323	0.810655	S	2	4056	___2	1.95601e-43	157.86	135.67	157.86	-0.3119	42254000	23250000	19004000
Q9UQ35	Serine/arginine repetitive matrix protein 2	SRRM2	1876	WKRSRSRASPATHRRSRSRTPLISRRRSRSR	S(1)RS(1)RT(1)PLISR	0.999999	0.68058	0.6675	0.8963	0.93705	0.91217	0.99242	0.726301	0.731772	0.903146	S	2	4056	___2	9.82958e-07	94.122	70.372	94.122	0.10121	1859300000	1046200000	813120000
Q9UQ35	Serine/arginine repetitive matrix protein 2	SRRM2	1878	RSRSRASPATHRRSRSRTPLISRRRSRSRTS	S(1)RS(1)RT(1)PLISR	0.99998	0.74808	0.6675	1.0139	0.93705	0.91217	0.99242	0.798335	0.731772	1.02164	S	2	4056	___2	9.82958e-07	94.122	70.372	81.703	0.46946	1909500000	1075200000	834350000
Q9UQ35	Serine/arginine repetitive matrix protein 2	SRRM2	2030	RRRSRSRTPPAIRRRSRSRTPLLPRKRSRSR	S(1)RS(1)RT(1)PLLPR	1	0.8244	0.85192	0.96697	0.93705	0.91217	0.99242	0.879782	0.933949	0.974356	S	2	4056	___2	8.1397e-07	93.348	30.168	51.726	-0.39555	831210000	459090000	372120000
Q9UQ35	Serine/arginine repetitive matrix protein 2	SRRM2	2032	RSRSRTPPAIRRRSRSRTPLLPRKRSRSRSP	S(1)RT(1)PLLPR	1	0.78564	0.83794	0.97582	0.93705	0.91217	0.99242	0.838418	0.918623	0.983273	S	2	4056	___2	1.75922e-16	116.84	34.342	116.74	0.6668	1088000000	601130000	486890000
Q9UQ35	Serine/arginine repetitive matrix protein 2	SRRM2	2020	RSRSRTSPVTRRRSRSRTPPAIRRRSRSRTP	S(1)RT(1)PPAIR	1	0.86138	0.88691	0.90253	0.93705	0.91217	0.99242	0.919247	0.972308	0.909423	S	2	4056	___2	2.73751e-24	136.5	106.09	127.83	0.75708	462880000	256080000	206810000
Q9UQ35	Serine/arginine repetitive matrix protein 2	SRRM2	1421	VLDAVPRTPSRERSSSASSPEMKDGLPRTPS	S(0.025)S(0.027)S(0.887)AS(0.274)S(0.787)PEMKDGLPR	0.886615	NaN	0.88593	0.95927	0.93705	0.91217	0.99242	NaN	0.971233	0.966597	S	3	4056	___2	0.000979851	41.422	36.213	41.422	0.75831	15726000	8547900	7177700
Q9UQ35	Serine/arginine repetitive matrix protein 2	SRRM2	1424	AVPRTPSRERSSSASSPEMKDGLPRTPSRRS	S(0.004)S(0.004)S(0.514)AS(0.581)S(0.898)PEMKDGLPR	0.897762	NaN	0.88593	0.95927	0.93705	0.91217	0.99242	NaN	0.971233	0.966597	S	3	4056	___2	3.23559e-05	56.851	48.492	56.851	0.86734	15726000	8547900	7177700
Q9UQ35	Serine/arginine repetitive matrix protein 2	SRRM2	1103	SKSQTSPKGGRSRSSSPVTELASRSPIRQDR	S(0.012)S(0.008)S(0.98)PVTELAS(0.253)RS(0.747)PIRQDR	0.980135	0.94306	0.94083	0.98398	0.93705	0.91217	0.99242	1.00641	1.03142	0.991496	S	3	4056	___2	1.54731e-64	179.17	160.77	133.76	0.0039634	342130000	172930000	169200000
Q9UQ35	Serine/arginine repetitive matrix protein 2	SRRM2	1112	GRSRSSSPVTELASRSPIRQDRGEFSASPML	S(0.001)S(0.022)S(0.977)PVTELAS(0.05)RS(0.95)PIRQDR	0.9503	0.94306	0.94083	0.87401	0.93705	0.91217	0.99242	1.00641	1.03142	0.880686	S	3	4056	___2	1.54731e-64	179.17	160.77	179.17	0.14902	287170000	147880000	139290000
Q9UQ35	Serine/arginine repetitive matrix protein 2	SRRM2	295	RSAAAKTHTTALAGRSPSPASGRRGEGDAPF	THTTALAGRS(1)PS(1)PASGR	1	0.73086	0.93027	1.0426	0.93705	0.91217	0.99242	0.779958	1.01984	1.05056	S	3	4056	___2	3.22226e-95	209.23	209.23	208.98	-0.59241	4229100000	2167600000	2061500000
Q9UQ35	Serine/arginine repetitive matrix protein 2	SRRM2	297	AAAKTHTTALAGRSPSPASGRRGEGDAPFSE	THTTALAGRS(1)PS(1)PASGR	0.999835	0.73086	0.95367	1.1122	0.93705	0.91217	0.99242	0.779958	1.0455	1.12069	S	3	4056	___2	3.22226e-95	209.23	209.23	175.93	-0.50442	4229100000	2167600000	2061500000
Q9Y2V2	Calcium-regulated heat stable protein 1	CARHSP1	30	QASVGLLDTPRSRERSPSPLRGNVVPSPLPT	ERS(1)PS(1)PLRGNVVPSPLPTR	1	0.66428	0.52702	0.58864	0.98165	0.99169	0.87058	0.676697	0.531436	0.676147	S	3	4091	___2	3.657e-101	208.97	201.29	208.97	0.023673	660160000	356870000	303290000
Q9Y2V2	Calcium-regulated heat stable protein 1	CARHSP1	32	SVGLLDTPRSRERSPSPLRGNVVPSPLPTRR	ERS(1)PS(1)PLRGNVVPSPLPTR	1	0.66428	0.52702	0.58864	0.98165	0.99169	0.87058	0.676697	0.531436	0.676147	S	3	4091	___2	3.657e-101	208.97	201.29	208.97	0.023673	660160000	356870000	303290000
Q9Y2X3	Nucleolar protein 58	NOP58	502	KKKRGKKKHIKEEPLSEEEPCTSTAIASPEK	HIKEEPLS(1)EEEPCTST(0.001)AIAS(0.999)PEK	1	0.8488	0.90087	0.81405	0.94684	0.96148	0.9126	0.896456	0.936962	0.892012	S	3	4093	___2	2.08051e-26	118.22	118.22	118.22	-0.53312	326460000	159910000	166550000
Q9Y2X3	Nucleolar protein 58	NOP58	514	EPLSEEEPCTSTAIASPEKKKKKKKKRENED	HIKEEPLS(0.999)EEEPCT(0.001)STAIAS(1)PEKK	0.999968	0.8488	0.90087	0.81405	0.94684	0.96148	0.9126	0.896456	0.936962	0.892012	S	4	4093	___2	2.08051e-26	118.22	118.22	91.942	-0.47159	235370000	113560000	121800000
Q9Y3T9	Nucleolar complex protein 2 homolog	NOC2L	672	KDEDRKQFKDLFDLNSSEEDDTEGFSERGIL	KQFKDLFDLNS(1)S(1)EEDDTEGFSER	0.999999	0.91964	0.96557	0.85408	1.2617	0.87994	0.86743	0.72889	1.09731	0.98461	S	3	4122	___2	4.29314e-57	161.86	152.81	134.97	-0.52637	153020000	77847000	75170000
Q9Y3T9	Nucleolar complex protein 2 homolog	NOC2L	673	DEDRKQFKDLFDLNSSEEDDTEGFSERGILR	DLFDLNS(1)S(1)EEDDTEGFSER	0.999995	0.91964	0.96557	0.85408	1.2617	0.87994	0.86743	0.72889	1.09731	0.98461	S	2	4122	___2	4.29314e-57	161.86	152.81	158.15	0.096188	153020000	77847000	75170000
Q9Y3T9	Nucleolar complex protein 2 homolog	NOC2L	49	NSPQAETREAREAARSPDKPGGSPSASRRKG	EAARS(1)PDKPGGS(0.989)PS(0.006)AS(0.005)R	1	0.96512	0.96767	0.89899	1.2617	0.87994	0.86743	0.764936	1.0997	1.03638	S	3	4122	___2	1.1155e-12	95.138	84.284	90.475	-0.48023	40671000	22357000	18314000
Q9Y3T9	Nucleolar complex protein 2 homolog	NOC2L	56	REAREAARSPDKPGGSPSASRRKGRASEHKD	EAARS(1)PDKPGGS(0.989)PS(0.006)AS(0.005)R	0.989131	0.96512	0.96767	0.89899	1.2617	0.87994	0.86743	0.764936	1.0997	1.03638	S	3	4122	___2	1.1155e-12	95.138	84.284	90.475	-0.48023	36925000	20332000	16593000
Q9Y446	Plakophilin-3	PKP3	313	HGFNSYGSHRTLQRLSSGFDDIDLPSAVKYL	T(0.001)LQRLS(0.999)S(0.999)GFDDIDLPSAVK	0.999349	0.67385	0.69155	0.81829	1.0035	1.0345	1.0103	0.6715	0.668487	0.809948	S	3	4126	___2	2.7476e-08	79.237	79.237	79.237	0.037305	21821000	12065000	9756000
Q9Y446	Plakophilin-3	PKP3	314	GFNSYGSHRTLQRLSSGFDDIDLPSAVKYLM	T(0.001)LQRLS(0.999)S(0.999)GFDDIDLPSAVK	0.999159	0.67385	0.69155	0.81829	1.0035	1.0345	1.0103	0.6715	0.668487	0.809948	S	3	4126	___2	2.7476e-08	79.237	79.237	79.237	0.037305	21821000	12065000	9756000
Q9Y5J1	U3 small nucleolar RNA-associated protein 18 homolog	UTP18	205	MGGVPAWAETTKRKTSSDDESEEDEDDLLQR	KT(0.821)S(0.839)S(0.839)DDES(0.502)EEDEDDLLQR	0.838832	1.3095	0.96942	0.63539	0.97787	0.88801	0.94793	1.33914	1.09168	0.670292	S	3	4145	___2	4.09491e-24	121.92	112.26	93.837	-0.28389	374590000	114150000	260430000
Q9Y5J1	U3 small nucleolar RNA-associated protein 18 homolog	UTP18	206	GGVPAWAETTKRKTSSDDESEEDEDDLLQRT	KT(0.494)S(0.568)S(0.938)DDES(1)EEDEDDLLQR	0.938328	1.1158	3.073	0.63539	0.97787	0.88801	0.94793	1.14105	3.46055	0.670292	S	2	4145	___2	7.46531e-18	105.16	105.16	87.16	-0.085476	274740000	88499000	186240000
Q9Y5J1	U3 small nucleolar RNA-associated protein 18 homolog	UTP18	210	AWAETTKRKTSSDDESEEDEDDLLQRTGNFI	KT(0.494)S(0.568)S(0.938)DDES(1)EEDEDDLLQR	0.999911	NaN	1.1527	2.9638	0.97787	0.88801	0.94793	NaN	1.29807	3.1266	S	2	4145	___2	4.09491e-24	121.92	112.26	87.16	-0.085476	207420000	86227000	121190000
Q9Y5J1	U3 small nucleolar RNA-associated protein 18 homolog	UTP18	121	LLRRLRGPRVQEHEDSGDSEVENEAKGNFPP	VQEHEDS(1)GDS(1)EVENEAK	1	0.88271	1.3684	1.0037	0.97787	0.88801	0.94793	0.902686	1.54097	1.05883	S	2	4145	___2	2.67641e-78	189.07	173.53	175.85	-1.07	380540000	187150000	193390000
Q9Y5J1	U3 small nucleolar RNA-associated protein 18 homolog	UTP18	124	RLRGPRVQEHEDSGDSEVENEAKGNFPPQKK	VQEHEDS(1)GDS(1)EVENEAK	1	0.88271	1.3684	1.0037	0.97787	0.88801	0.94793	0.902686	1.54097	1.05883	S	2	4145	___2	2.67641e-78	189.07	173.53	175.85	-1.07	330900000	157520000	173370000
Q9Y5S2	Serine/threonine-protein kinase MRCK beta	CDC42BPB	1690	KHSTPSNSSNPSGPPSPNSPHRSQLPLEGLE	HSTPSNSSNPSGPPS(1)PNS(1)PHR	0.999987	0.83605	0.77917	0.89226	1.0056	1.0287	0.95051	0.831394	0.757432	0.938717	S	3	4152	___2	1.27403e-35	137.9	137.9	117.08	-0.27731	34714000	18415000	16298000
Q9Y5S2	Serine/threonine-protein kinase MRCK beta	CDC42BPB	1693	TPSNSSNPSGPPSPNSPHRSQLPLEGLEQPA	HSTPSNSSNPSGPPS(1)PNS(1)PHR	1	0.83605	0.77917	0.89226	1.0056	1.0287	0.95051	0.831394	0.757432	0.938717	S	3	4152	___2	1.27403e-35	137.9	137.9	117.08	-0.27731	33773000	17931000	15842000
Q9Y6D5	Brefeldin A-inhibited guanine nucleotide-exchange protein 2	ARFGEF2	218	QEARELEKPIQSKPQSPVIQAAAVSPKFVRL	ELEKPIQS(0.019)KPQS(0.981)PVIQAAAVS(1)PK	0.981085	1.0778	0.93484	NaN	NaN	0.97867	1.0272	NaN	0.955215	NaN	S	3	4173	___2	3.60729e-05	56.663	56.663	56.663	-1.3356	18393000	8806400	9586600
Q9Y6D5	Brefeldin A-inhibited guanine nucleotide-exchange protein 2	ARFGEF2	227	IQSKPQSPVIQAAAVSPKFVRLKHSQAQSKP	ELEKPIQS(0.026)KPQS(0.975)PVIQAAAVS(1)PK	0.999641	1.0778	0.93484	NaN	NaN	0.97867	1.0272	NaN	0.955215	NaN	S	3	4173	___2	3.60729e-05	56.663	56.663	40.463	-1.3574	18393000	8806400	9586600
S4R3H4	Apoptotic chromatin condensation inducer in the nucleus	ACIN1	182	ERRSSRVRQARAAKLSEGSQPAEEEEDQETP	AAKLS(1)EGS(1)QPAEEEEDQETPSR	1	0.9319	1.0249	1.0207	0.95865	1.0164	1.0332	0.972096	1.00836	0.987902	S	3	4241	___2	3.0935e-19	112.99	112.99	112.99	-0.083586	115350000	55787000	59563000
S4R3H4	Apoptotic chromatin condensation inducer in the nucleus	ACIN1	185	SSRVRQARAAKLSEGSQPAEEEEDQETPSRN	AAKLS(1)EGS(1)QPAEEEEDQETPSR	1	0.9319	1.0249	1.0207	0.95865	1.0164	1.0332	0.972096	1.00836	0.987902	S	3	4241	___2	3.0935e-19	112.99	112.99	112.99	-0.083586	141710000	69243000	72463000
S4R3H4	Apoptotic chromatin condensation inducer in the nucleus	ACIN1	328	EREIKSSQGLKEKSKSPSPPRLTEDRKKASL	S(1)KS(1)PS(0.909)PPRLT(0.091)EDR	0.999663	0.90466	0.95513	0.94077	0.95865	1.0164	1.0332	0.943681	0.939719	0.91054	S	3	4241	___2	6.6777e-17	121.26	121.26	50.079	1.0071	491440000	258070000	233370000
S4R3H4	Apoptotic chromatin condensation inducer in the nucleus	ACIN1	330	EIKSSQGLKEKSKSPSPPRLTEDRKKASLVA	S(0.003)KS(0.997)PS(1)PPRLTEDR	0.999888	0.90466	0.95513	0.94077	0.95865	1.0164	1.0332	0.943681	0.939719	0.91054	S	3	4241	___2	6.6777e-17	121.26	121.26	121.26	0.30515	491440000	258070000	233370000
E9PK01	Elongation factor 1-delta	EEF1D	147	VSPMRQVEPPAKKPATPAEDDEDDDIDLFGS	KPAT(1)PAEDDEDDDIDLFGS(1)DNEEEDKEAAQLR	1	NaN	0.5107	0.64591	0.96573	0.98999	0.94707	NaN	0.515864	0.682009	T	4	106;790;800	___2	1.92728e-50	143.98	133.92	143.98	-0.58913	53232000	30279000	22953000
A0A0A0MRM9	Nucleolar and coiled-body phosphoprotein 1	NOLC1	616	AKEAETPQAKKIKLQTPNTFPKRKKGEKRAS	LQT(1)PNT(1)FPK	1	0.95968	0.96711	0.98618	0.88019	0.968525	0.998195	1.09031	0.998539	0.987963	T	2	131	___2	6.95758e-08	98.105	77.328	71.555	0.46363	26069000	13677000	12392000
A0A0A0MRM9	Nucleolar and coiled-body phosphoprotein 1	NOLC1	619	AETPQAKKIKLQTPNTFPKRKKGEKRASSPF	LQT(1)PNT(1)FPK	1	0.95968	0.96711	0.98618	0.88019	0.968525	0.998195	1.09031	0.998539	0.987963	T	2	131	___2	6.95758e-08	98.105	77.328	71.555	0.46363	26069000	13677000	12392000
A0A0D9SEI3	Cyclin-dependent kinase 11B	CDK11B	572	DFGLAREYGSPLKAYTPVVVTLWYRAPELLL	EYGS(0.997)PLKAY(0.02)T(0.983)PVVVTLWYR	0.983186	1.014	1.024	1.037	0.9385	0.90478	1.1401	1.08045	1.13177	0.909569	T	3	205	___2	3.3045e-18	109.39	101.49	109.39	-0.44646	9831900	4965800	4866100
A0A0U1RRM1	Transcriptional repressor p66-beta	GATAD2B	120	VDMSARRSEPERGRLTPSPDIIVLSDNEASS	GRLT(1)PS(1)PDIIVLS(1)DNEAS(0.292)S(0.708)PR	1	1.2703	0.99968	0.88085	1.4213	1.1128	0.84658	0.893759	0.898346	1.04048	T	3	248	___2	5.20219e-26	118.77	117.23	105.05	-0.32661	170530000	84160000	86369000
A0A1C7CYX9	Dihydropyrimidinase-related protein 2	DPYSL2	619	YDGPVCEVSVTPKTVTPASSAKTSPAKQQAP	T(0.004)VT(0.993)PAS(0.107)S(0.38)AKT(0.272)S(0.244)PAKQQAPPVR	0.993175	0.89248	2.052	NaN	1.0456	1.0346	1.0586	0.853558	1.98338	NaN	T	3	278	___2	4.66736e-06	69.435	69.435	57.922	-0.38007	108300000	45846000	62453000
P49792	RANBP2-like and GRIP domain-containing protein 2;RanBP2-like and GRIP domain-containing protein 3;RanBP2-like and GRIP domain-containing protein 4;E3 SUMO-protein ligase RanBP2	RGPD2;RGPD3;RGPD4;RANBP2	799	KYSLSPSKSYKYSPKTPPRWAEDQNSLLKMI;KYSLSPSKSYKYSPKTPPRWAEDQNSLRKMI;RYSLSPSKSYKYSPKTPPRWAEDQNSLLKMI	S(0.019)Y(0.001)KY(0.035)S(0.948)PKT(0.997)PPR	0.997269	NaN	1.0213	0.9199	0.983075	0.981375	0.94921	NaN	1.04068	0.969122	T	3	2125;279;484	___2	0.00663748	62.378	44.889	62.378	0.35155	15066000	8499600	6566100
A9Z1X7	Serine/arginine repetitive matrix protein 1	SRRM1	401	SASPPRRRHRPSPPATPPPKTRHSPTPQQSN	HRPS(1)PPAT(1)PPPK	1	0.82343	1.2283	1.2108	0.88604	0.95102	0.99265	0.929337	1.29156	1.21977	T	2	1166;504	___2	7.96954e-11	103.88	93.555	43.382	0.042931	138700000	67484000	71220000
A9Z1X7	Serine/arginine repetitive matrix protein 1	SRRM1	623	PIQRRYSPSPPPKRRTASPPPPPKRRASPSP	T(1)AS(1)PPPPPKR	1	0.96956	1.0657	0.97385	0.88604	0.95102	0.99265	1.09426	1.12059	0.981061	T	2	1166;504	___2	0.000435555	66.533	66.533	64.439	0.16025	70577000	37644000	32932000
A9Z1X7	Serine/arginine repetitive matrix protein 1	SRRM1	590	PPRRRRTPTPPPRRRTPSPPPRRRSPSPRRY	RRT(1)PS(1)PPPR	1	0.84198	NaN	0.86731	0.88604	0.95102	0.99265	0.950273	NaN	0.873732	T	3	1166;504	___2	0.00123473	54.65	50.95	45.28	0.098494	72313000	40075000	32238000
A9Z1X7	Serine/arginine repetitive matrix protein 1	SRRM1	581	RRRSPSPAPPPRRRRTPTPPPRRRTPSPPPR	RRT(1)PT(1)PPPR	1	0.88182	0.88261	0.84141	0.88604	0.95102	0.99265	0.995237	0.928067	0.84764	T	3	1166;504	___2	0.0238202	54.65	37.449	54.65	0.018128	59399000	32897000	26502000
A9Z1X7	Serine/arginine repetitive matrix protein 1	SRRM1	583	RSPSPAPPPRRRRTPTPPPRRRTPSPPPRRR	RRT(1)PT(1)PPPR	1	0.88182	0.88261	0.84141	0.88604	0.95102	0.99265	0.995237	0.928067	0.84764	T	3	1166;504	___2	0.0238202	54.65	37.449	54.65	0.018128	59399000	32897000	26502000
C9JA08	60S ribosomal export protein NMD3	NMD3	470	NVNIYRDSAIPVESDTDDEGAPRISLAEMLE	DSAIPVES(1)DT(1)DDEGAPR	1	0.90421	2.1737	1.0517	1.1687	1.0008	1.0181	0.773689	2.17196	1.033	T	2	611	___2	1.46331e-30	135.45	135.45	135.45	-0.56275	67856000	28113000	39743000
P06493	Cyclin-dependent kinase 2;Cyclin-dependent kinase 3;Cyclin-dependent kinase 1	CDK2;CDK3;CDK1;CDC2	14	__MEDYTKIEKIGEGTYGVVYKGRHKTTGQV;__MENFQKVEKIGEGTYGVVYKARNKLTGEV	IGEGT(1)Y(1)GVVYK	1	0.88285	1.583	0.84294	0.991835	0.968945	0.95222	0.890118	1.63374	0.885237	T	2	1584;732	___2	2.76122e-17	128.85	44.242	128.85	0.42549	29857000	14483000	15375000
E9PG73	Peptidyl-prolyl cis-trans isomerase G	PPIG	343	TPSRSRSRDRFRRSETPPHWRQEMQRAQRMR	RS(1)ET(1)PPHWR	1	0.83839	0.90473	0.9188	1.0274	1.0567	0.8969	0.816031	0.856184	1.02442	T	3	769	___2	5.94341e-07	94.717	94.717	42.809	0.43098	819520000	448830000	370690000
E9PQW4	Mitogen-activated protein kinase;Mitogen-activated protein kinase 3	MAPK3	202	LARIADPEHDHTGFLTEYVATRWYRAPEIML	IADPEHDHT(0.001)GFLT(0.996)EY(0.963)VAT(0.04)R	0.995704	NaN	3.0544	1.034	0.89044	1.0345	0.86204	NaN	2.95254	1.19948	T	3	822	___2	1.98252e-06	74.584	47.529	60.991	0.86829	5066400	2111000	2955400
O43765	Small glutamine-rich tetratricopeptide repeat-containing protein alpha	SGTA	81	ATGKEMPQDLRSPARTPPSEEDSAEAERLKT	EMPQDLRS(0.998)PART(0.977)PPS(0.025)EEDSAEAER	0.97749	NaN	0.76024	1.0546	0.9462	1.0004	0.99573	NaN	0.759936	1.05912	T	4	1318	___2	1.51203e-08	77.522	72.713	77.522	-0.091164	44827000	27578000	17249000
O75475	PC4 and SFRS1-interacting protein	PSIP1	272	VESKRKNLAKTGVTSTSDSEEEGDDQEGEKK	TGVTS(0.011)T(0.936)S(0.065)DS(0.988)EEEGDDQEGEK	0.935678	0.68814	0.92867	0.9752	0.96438	0.96733	0.96739	0.713557	0.960034	1.00807	T	2	1396	___2	2.86745e-57	166.57	166.57	156.39	-0.66196	123750000	62935000	60812000
O94992	Protein HEXIM1	HEXIM1	236	KTGLYSKRAAAKSDDTSDDDFMEEGGEEDGG	AAAKS(0.886)DDT(0.886)S(0.886)DDDFMEEGGEEDGGS(0.341)DGMGGDGS(0.002)EFLQR	0.885564	NaN	1.1119	0.95249	0.90762	1.0514	0.95781	NaN	1.05754	0.994446	T	3	1450	___2	9.81667e-06	65.69	63.607	46.082	0.24093	29572000	13362000	16210000
P18887	DNA repair protein XRCC1	XRCC1	453	KPTQAAGPSSPQKPPTPEETKAASPVLQEDI	T(0.003)KPT(0.017)QAAGPS(0.467)S(0.514)PQKPPT(0.992)PEET(0.007)K	0.992499	NaN	1.1221	1.2517	1.0074	1.0972	0.84121	NaN	1.02269	1.48798	T	3	1785	___2	4.26344e-07	73.616	73.616	68.934	-0.77012	34503000	16763000	17740000
P25205	DNA replication licensing factor MCM3	MCM3	713	DAKDGDSYDPYDFSDTEEEMPQVHTPKTADS	DGDS(0.001)Y(0.001)DPY(0.357)DFS(0.822)DT(0.822)EEEMPQVHT(0.999)PK	0.8215	0.86775	2.5906	1.0393	0.97445	1.0343	0.93966	0.890502	2.50469	1.10604	T	3	1850	___2	4.15443e-09	76.237	76.237	67.283	-0.417	60407000	24425000	35982000
P25205	DNA replication licensing factor MCM3	MCM3	722	PYDFSDTEEEMPQVHTPKTADSQETKESQKV	DGDS(0.001)Y(0.001)DPY(0.357)DFS(0.822)DT(0.822)EEEMPQVHT(0.999)PK	0.999288	0.75192	2.2458	0.84993	0.97445	1.0343	0.93966	0.771635	2.17132	0.904508	T	3	1850	___2	7.85239e-13	96.44	88.818	67.283	-0.417	104910000	51384000	53529000
P25205	DNA replication licensing factor MCM3	MCM3	674	EKEKKRKKRSEDESETEDEEEKSQEDQEQKR	SEDES(1)ET(1)EDEEEKSQEDQEQKR	1	0.74532	3.323	0.98084	0.97445	1.0343	0.93966	0.764862	3.2128	1.04382	T	3	1850	___2	7.5455e-127	222.47	217.15	222.47	-0.84392	582020000	249770000	332240000
P28482	Mitogen-activated protein kinase 1	MAPK1	185	LARVADPDHDHTGFLTEYVATRWYRAPEIML	VADPDHDHTGFLT(1)EY(0.999)VAT(0.001)R	0.999989	0.64195	2.8768	1.0149	0.96829	0.88424	0.85828	0.662973	3.25342	1.18248	T	3	1887	___2	4.38448e-70	175.97	175.97	175.97	-0.024669	47031000	23263000	23767000
P35269	General transcription factor IIF subunit 1	GTF2F1	389	RKPSGGSSRGNSRPGTPSAEGGSTSSTLRAA	GNS(0.99)RPGT(0.979)PS(0.03)AEGGSTSSTLR	0.979226	0.78859	1.143	NaN	1.0076	0.96145	0.98345	0.782642	1.18883	NaN	T	3	1963	___2	0.000225026	47.919	40.207	47.919	0.49171	14138000	6590200	7547300
P42166	Lamina-associated polypeptide 2, isoform alpha;Thymopoietin;Thymopentin;Lamina-associated polypeptide 2, isoforms beta/gamma;Thymopoietin;Thymopentin	TMPO	74	SKGPPDFSSDEEREPTPVLGSGAAAAGRSRA	GPPDFS(1)S(1)DEEREPT(1)PVLGSGAAAAGR	0.999933	0.93892	0.9838	1.3468	0.95298	0.915745	0.943895	0.985246	1.07432	1.42685	T	3	2031;2032	___2	4.18075e-10	82.058	82.058	82.058	-0.64101	119210000	56947000	62260000
Q13501	Sequestosome-1	SQSTM1	269	EVDIDVEHGGKRSRLTPVSPESSSTEEKSSS	S(0.03)RLT(0.97)PVS(0.976)PES(0.007)S(0.006)S(0.006)T(0.005)EEK	0.970008	1.1269	1.2452	1.1195	0.9479	1.0327	0.95983	1.18884	1.20577	1.16635	T	2	2584	___2	4.34128e-47	158.45	133.52	58.83	-0.57442	61147000	27504000	33643000
Q13595	Transformer-2 protein homolog alpha	TRA2A	88	SHSHSHRRRSRSRSYTPEYRRRRSRSHSPMS	S(0.743)RS(0.256)Y(0.004)T(0.996)PEY(0.001)RR	0.995788	0.99944	0.73569	0.66494	0.95329	1.0427	1.0859	1.04841	0.705562	0.61234	T	3	2594	___2	2.2826e-08	101.39	69.547	83.499	-0.077395	273330000	149390000	123940000
Q14247	Src substrate cortactin	CTTN	401	EARRKLEEQARAKTQTPPVSPAPQPTEERLP	AKT(0.042)QT(0.958)PPVS(1)PAPQPT(0.005)EERLPS(0.584)S(0.401)PVY(0.01)EDAASFK	0.958284	0.78272	0.79313	0.86702	0.86298	0.94624	0.9112	0.906997	0.838191	0.951515	T	4	2633	___2	6.44628e-39	133.51	133.51	133.51	0.30694	991490000	511550000	479940000
Q14676	Mediator of DNA damage checkpoint protein 1	MDC1	404	VPLEKSQASMVINSDTDDEEEVSAALTLAHL	SQASMVINS(1)DT(1)DDEEEVSAALTLAHLK	0.999988	0.86839	1.3511	1.1077	1.0726	0.89878	0.96502	0.809612	1.50326	1.14785	T	3	2652	___2	1.10006e-37	137.47	137.47	137.47	0.92212	27194000	12843000	14351000
Q14676	Mediator of DNA damage checkpoint protein 1	MDC1	301	GVILERSQPPGEDSDTDVDDDSRPPGRPAEV	S(0.006)QPPGEDS(0.994)DT(1)DVDDDSRPPGRPAEVHLER	0.999728	0.82461	1.7206	1.0488	1.0726	0.89878	0.96502	0.768795	1.91437	1.08682	T	4	2652	___2	2.23127e-09	79.018	79.018	79.018	-0.20191	346820000	161550000	185270000
Q14676	Mediator of DNA damage checkpoint protein 1	MDC1	448	EDMPQRVVLLQRSQTTTERDSDTDVEEEELP	SQT(0.001)T(0.823)T(0.161)ERDS(0.02)DT(0.995)DVEEEELPVENR	0.822681	0.7364	1.9692	1.0306	1.0726	0.89878	0.96502	0.686556	2.19097	1.06796	T	3	2652	___2	8.7776e-168	244.49	228.85	191.04	-0.73738	299590000	138170000	161420000
Q14676	Mediator of DNA damage checkpoint protein 1	MDC1	455	VLLQRSQTTTERDSDTDVEEEELPVENREAV	SQT(0.004)T(0.812)T(0.17)ERDS(0.019)DT(0.996)DVEEEELPVENR	0.995751	0.7364	1.9692	1.0306	1.0726	0.89878	0.96502	0.686556	2.19097	1.06796	T	3	2652	___2	8.7776e-168	244.49	228.85	244.49	-0.55737	241180000	105080000	136090000
Q8IWW6	Rho GTPase-activating protein 12	ARHGAP12	231	GDELSSSSTEQIRATTPPNQGRPDSPVYANL	AT(0.059)T(0.941)PPNQGRPDS(0.934)PVY(0.066)ANLQELK	0.940919	1.4895	1.2241	1.2028	0.92795	0.94422	0.96698	1.60515	1.29641	1.24387	T	3	2764	___2	1.29816e-12	93.411	85.79	93.411	0.28006	189510000	92374000	97132000
Q4G0J3	La-related protein 7	LARP7	338	EASEASKENRDIEISTEEEKDTGDLKDSSLL	DIEIS(1)T(1)EEEKDTGDLKDSSLLK	0.999992	1.0065	1.0184	0.89689	1.0102	1.1453	1.0491	0.996337	0.889199	0.854914	T	3	2786	___2	5.28154e-47	153.81	143.01	116.34	-0.59368	184210000	95922000	88289000
Q5T0N5	Formin-binding protein 1-like	FNBP1L	496	GRGDRRHSSDINHLVTQGRESPEGSYTDDAN	RHS(0.717)S(0.283)DINHLVT(0.756)QGRES(0.254)PEGS(0.461)Y(0.359)T(0.17)DDANQEVR	0.756429	0.86146	NaN	0.94676	3.1261	1.049	0.9922	0.27557	NaN	0.954203	T	4	2842	___2	4.87807e-14	90.515	90.515	56.387	0.45349	108010000	61073000	46940000
Q5T200	Zinc finger CCCH domain-containing protein 13	ZC3H13	263	QRNSKTNQSKKKGPRTPSPPPPIPEDIALGK	KGPRT(1)PS(1)PPPPIPEDIALGK	1	1.04	0.91443	0.86274	0.50901	NaN	0.54955	2.04318	NaN	1.5699	T	3	2845	___2	7.52644e-05	56.298	44.775	41.763	0.17754	16439000	8694700	7744700
Q66K74	Microtubule-associated protein 1S;MAP1S heavy chain;MAP1S light chain	MAP1S	638	ALELPLAASSIPRPRTPSPESHRSPAEGSER	ALELPLAAS(0.012)S(0.048)IPRPRT(0.942)PS(0.938)PES(0.06)HR	0.942202	1.0821	0.94206	1.1377	1.0691	0.72501	1.1507	1.01216	1.29938	0.988703	T	4	2884	___2	2.3851e-26	119.85	119.85	83.788	0.59095	66849000	33814000	33035000
Q7Z2W4	Zinc finger CCCH-type antiviral protein 1	ZC3HAV1	273	QEFLASASASAERSCTPSPDQISHRASLEDA	S(0.002)CT(0.998)PS(1)PDQISHR	0.997632	1.2783	1.2064	1.1156	1.0826	1.0368	1.0451	1.18077	1.16358	1.06746	T	3	2977	___2	5.85834e-11	109.35	103.69	109.35	0.39002	85381000	42647000	42734000
Q8NE71	ATP-binding cassette sub-family F member 1	ABCF1	108	EEKELMERLKKLSVPTSDEEDEVPAPKPRGG	KLS(1)VPT(1)S(1)DEEDEVPAPKPR	1	0.78073	2.2886	1.0703	1.0068	1.0089	0.90913	0.775457	2.26841	1.17728	T	3	3145	___2	8.19552e-46	147.87	141.23	128.58	-0.61824	549500000	285800000	263700000
Q8WVC0	RNA polymerase-associated protein LEO1	LEO1	629	SEEDKAQRLLKAKKLTSDEEGEPSGKRKAED	KLT(1)S(1)DEEGEPSGKR	0.999998	NaN	0.86072	0.83831	1.021	1.0887	0.9541	NaN	0.790594	0.87864	T	3	3209	___2	4.8817e-06	62.203	62.203	62.203	0.61254	10359000	6084100	4275300
Q92797	Symplekin	SYMPK	1257	RSPQTLAPVGEDAMKTPSPAAEDAREPEAKG	SPQTLAPVGEDAMKT(1)PS(1)PAAEDAREPEAK	0.999984	0.93428	0.96411	1.0303	0.94852	1.0361	0.91289	0.984987	0.930518	1.12861	T	4	3266	___2	4.34905e-08	74.05	65.012	71.735	0.31573	69064000	34982000	34082000
Q99460	26S proteasome non-ATPase regulatory subunit 1	PSMD1	311	SMETEEKTSSAFVGKTPEASPEPKDQTLKMI	TSSAFVGKT(1)PEAS(1)PEPK	0.999936	NaN	0.95489	0.9264	0.9747	0.976	0.98505	NaN	0.978371	0.94046	T	3	3445	___2	2.82434e-08	74.698	66.706	74.698	1.7426	8787700	4225300	4562400
Q9H1E3	Nuclear ubiquitous casein and cyclin-dependent kinase substrate 1	NUCKS1	179	RKEKKMPKPRLKATVTPSPVKGKGKVGRPTA	ATVT(1)PS(1)PVKGK	0.999608	1.0522	1.0982	1.0601	1.0351	0.91411	NaN	1.01652	1.20139	NaN	T	2	3645	___2	3.62417e-24	132.44	132.44	65.295	0.44121	368990000	197000000	171990000
Q9UKM9	RNA-binding protein Raly	RALY	286	GEARTRDDGDEEGLLTHSEEELEHSQDTDAD	TRDDGDEEGLLT(1)HS(1)EEELEHSQDTDADDGALQ	0.999996	0.9049	0.92903	0.95249	1.0331	1.003	1.0281	0.875907	0.926251	0.926457	T	4	4012	___2	1.554e-114	205.28	205.28	205.28	0.084027	800950000	389620000	411330000
Q9UQ35	Serine/arginine repetitive matrix protein 2	SRRM2	1413	SNQSISSPVLDAVPRTPSRERSSSASSPEMK	AGMSSNQSISSPVLDAVPRT(1)PS(1)RER	1	1.0583	0.69987	0.73219	0.93705	0.91217	0.99242	1.1294	0.767258	0.737782	T	3	4056	___2	1.7183e-149	240.23	240.23	240.23	-1.217	590110000	316870000	273240000
Q9UQ35	Serine/arginine repetitive matrix protein 2	SRRM2	1003	SHSGSISPYPKVKAQTPPGPSLSGSKSPCPQ	AQT(1)PPGPS(0.009)LS(0.1)GS(0.288)KS(0.602)PCPQEK	0.999983	1.0502	1.3797	1.4227	0.93705	0.91217	0.99242	1.12075	1.51255	1.43357	T	3	4056	___2	2.22409e-18	102.39	94.203	87.881	-0.29212	233260000	118970000	114290000
Q9UQ35	Serine/arginine repetitive matrix protein 2	SRRM2	2409	SGRTSPPLLDRARSRTPPSAPSQSRMTSERA	ARS(1)RT(1)PPSAPSQSR	0.999999	0.83537	0.87545	0.98562	0.93705	0.91217	0.99242	0.891489	0.959744	0.993148	T	3	4056	___2	1.86366e-14	114.99	98.493	92.439	0.25413	254550000	137490000	117050000
Q9UQ35	Serine/arginine repetitive matrix protein 2	SRRM2	2104	RSATPPATRNHSGSRTPPVALNSSRMSCFSR	NHS(1)GS(1)RT(1)PPVALNSSR	1	0.87074	0.78351	0.86229	0.93705	0.91217	0.99242	0.929235	0.858952	0.868876	T	3	4056	___2	2.51298e-37	153.56	153.56	152.81	0.07772	1567800000	821860000	745920000
Q9UQ35	Serine/arginine repetitive matrix protein 2	SRRM2	2738	QRGDSRSPSHKRRRETPSPRPMRHRSSRSP_	RET(1)PS(1)PRPMR	1	0.80143	1.1822	NaN	0.93705	0.91217	0.99242	0.855269	1.29603	NaN	T	3	4056	___2	0.00200097	42.209	42.209	42.209	-0.82651	14335000	8009100	6325700
Q9UQ35	Serine/arginine repetitive matrix protein 2	SRRM2	1720	RRSRSASSSPETRSRTPPRHRRSPSVSSPEP	SAS(0.035)S(0.545)S(0.388)PET(0.598)RS(0.598)RT(0.836)PPR	0.83557	1.2701	0.76272	0.76325	0.93705	0.91217	0.99242	1.35542	0.83616	0.76908	T	3	4056	___2	1.02439e-05	63.488	58.963	63.488	0.65464	28724000	15107000	13617000
Q9UQ35	Serine/arginine repetitive matrix protein 2	SRRM2	885	RSCFESSPDPELKSRTPSRHSCSGSSPPRVK	SCFES(0.005)S(0.028)PDPELKS(0.863)RT(0.885)PS(0.218)R	0.885444	NaN	0.58231	1.0003	0.93705	0.91217	0.99242	NaN	0.638379	1.00794	T	3	4056	___2	3.72342e-08	77.847	70.735	77.847	0.031283	19874000	10709000	9165200
Q9UQ35	Serine/arginine repetitive matrix protein 2	SRRM2	2069	SRSRTPRTARGKRSLTRSPPAIRRRSASGSS	S(1)LT(1)RS(1)PPAIR	1	0.84947	0.79971	0.88845	0.93705	0.91217	0.99242	0.906537	0.876712	0.895236	T	2	4056	___2	0.000141413	81.676	48.817	66.989	0.51388	198440000	102560000	95881000
Q9UQ35	Serine/arginine repetitive matrix protein 2	SRRM2	1880	RSRASPATHRRSRSRTPLISRRRSRSRTSPV	S(1)RS(1)RT(1)PLISR	0.999952	0.82228	NaN	1.1468	0.93705	0.91217	0.99242	0.87752	NaN	1.15556	T	2	4056	___2	9.82958e-07	94.122	70.372	94.122	0.10121	1271100000	709830000	561240000
Q9UQ35	Serine/arginine repetitive matrix protein 2	SRRM2	2034	RSRTPPAIRRRSRSRTPLLPRKRSRSRSPLA	S(1)RT(1)PLLPR	1	0.74871	0.82418	0.98475	0.93705	0.91217	0.99242	0.799008	0.903538	0.992271	T	2	4056	___2	1.75922e-16	116.84	34.342	116.74	0.6668	907120000	499260000	407860000
Q9UQ35	Serine/arginine repetitive matrix protein 2	SRRM2	2022	RSRTSPVTRRRSRSRTPPAIRRRSRSRTPLL	S(1)RT(1)PPAIR	1	0.86138	0.88691	0.90253	0.93705	0.91217	0.99242	0.919247	0.972308	0.909423	T	2	4056	___2	2.73751e-24	136.5	106.09	127.83	0.75708	462880000	256080000	206810000
Q9UQ35	Serine/arginine repetitive matrix protein 2	SRRM2	983	SHSGSSSPDTKVKPETPPRQSHSGSISPYPK	VKPET(0.998)PPRQS(0.91)HS(0.578)GS(0.567)IS(0.768)PY(0.179)PK	0.997963	1.3002	1.4106	1.2395	0.93705	0.91217	0.99242	1.38755	1.54642	1.24897	T	3	4056	___2	4.81661e-06	69.619	46.5	47.331	-0.27673	472110000	209170000	262940000
Q9Y5J1	U3 small nucleolar RNA-associated protein 18 homolog	UTP18	204	AMGGVPAWAETTKRKTSSDDESEEDEDDLLQ	KT(0.821)S(0.839)S(0.839)DDES(0.502)EEDEDDLLQR	0.820556	1.3095	3.073	0.63539	0.97787	0.88801	0.94793	1.33914	3.46055	0.670292	T	3	4145	___2	2.35356e-17	103.27	103.27	93.837	-0.28389	338130000	96544000	241590000
Q9Y6G9	Cytoplasmic dynein 1 light intermediate chain 1	DYNC1LI1	515	DRITRKPVTVSPTTPTSPTEGEAS_______	KPVT(0.016)VS(0.082)PT(0.483)T(0.438)PT(0.817)S(0.147)PT(0.008)EGEAS(0.008)	0.817199	NaN	1.0207	0.9694	1.0432	1.0168	0.99714	NaN	1.00384	0.97218	T	2	4176	___2	8.50388e-09	84.499	84.499	40.962	1.7844	20758000	9127800	11630000
A0A087WUT6	Eukaryotic translation initiation factor 5B	EIF5B	134	KDSKSKKTAKPKVEMYSGSDDDDDFNKLPKK	VEMY(0.971)S(0.149)GS(0.881)DDDDDFNKLPK	0.970872	0.82386	0.99857	1.0144	0.99015	0.97675	0.96993	0.832056	1.02234	1.04585	Y	3	29	___2	5.16607e-24	123.77	123.77	123.77	-0.059777	289160000	151600000	137570000
P06493	Cyclin-dependent kinase 2;Cyclin-dependent kinase 3;Cyclin-dependent kinase 1	CDK2;CDK3;CDK1;CDC2	15	_MEDYTKIEKIGEGTYGVVYKGRHKTTGQVV;_MENFQKVEKIGEGTYGVVYKARNKLTGEVV	IGEGT(1)Y(1)GVVYK	0.999996	0.88285	1.583	0.84294	0.991835	0.968945	0.95222	0.890118	1.63374	0.885237	Y	2	1584;732	___2	2.76122e-17	128.85	44.242	109.72	0.4003	36389000	18173000	18216000
E9PQW4	Mitogen-activated protein kinase;Mitogen-activated protein kinase 3	MAPK3	204	RIADPEHDHTGFLTEYVATRWYRAPEIMLNS	IADPEHDHT(0.001)GFLT(0.996)EY(0.963)VAT(0.04)R	0.963024	NaN	3.0544	1.034	0.89044	1.0345	0.86204	NaN	2.95254	1.19948	Y	3	822	___2	1.98252e-06	74.584	47.529	60.991	0.86829	5066400	2111000	2955400
G5E9E7	Tight junction protein ZO-1	TJP1	136	SRPDPEPVSDNEEDSYDEEIHDPRSGRSGVV	VQIPVS(0.001)RPDPEPVS(0.601)DNEEDS(0.601)Y(0.797)DEEIHDPR	0.796603	0.68745	2.4081	NaN	0.9354	1.0291	1.0124	0.734926	2.34001	NaN	Y	3	913	___2	2.89028e-05	59.158	53.498	59.158	0.45862	66217000	31451000	34766000
P15924	Desmoplakin	DSP	172	SVPRVRRASSKGGGGYTCQSGSGWDEFTKHV	RAS(0.202)S(0.829)KGGGGY(0.824)T(0.144)CQS(0.001)GSGWDEFTK	0.823942	1.0686	1.7324	1.4331	1.0548	1.0509	1.0587	1.01308	1.64849	1.35364	Y	3	1742	___2	2.76e-06	69.548	69.548	69.548	1.8085	38268000	17484000	20784000
P28482	Mitogen-activated protein kinase 1	MAPK1	187	RVADPDHDHTGFLTEYVATRWYRAPEIMLNS	VADPDHDHTGFLT(1)EY(0.999)VAT(0.001)R	0.998835	0.64195	2.8768	1.0149	0.96829	0.88424	0.85828	0.662973	3.25342	1.18248	Y	3	1887	___2	4.38448e-70	175.97	175.97	175.97	-0.024669	50405000	24690000	25715000
A0A087WUT6	Eukaryotic translation initiation factor 5B	EIF5B	588	KDSGKTLDKKPSKEMSSDSEYDSDDDRTKEE	EMS(0.995)S(0.995)DS(0.941)EY(0.07)DS(0.981)DDDRT(0.017)KEER	0.995054	NaN	0.86358	0.83496	0.99015	0.97675	0.96993	NaN	0.884136	0.860846	S	3	29	___3	2.62748e-05	60.133	60.133	52.321	-0.19527	34696000	17845000	16851000
A0A087WUT6	Eukaryotic translation initiation factor 5B	EIF5B	589	DSGKTLDKKPSKEMSSDSEYDSDDDRTKEER	EMS(0.995)S(0.995)DS(0.941)EY(0.07)DS(0.981)DDDRT(0.017)KEER	0.995387	NaN	0.86358	0.83496	0.99015	0.97675	0.96993	NaN	0.884136	0.860846	S	3	29	___3	2.62748e-05	60.133	60.133	52.321	-0.19527	34696000	17845000	16851000
A0A087WUT6	Eukaryotic translation initiation factor 5B	EIF5B	591	GKTLDKKPSKEMSSDSEYDSDDDRTKEERAY	EMS(0.995)S(0.995)DS(0.941)EY(0.07)DS(0.981)DDDRT(0.017)KEER	0.94138	NaN	1.0151	0.97743	0.99015	0.97675	0.96993	NaN	1.03926	1.00773	S	3	29	___3	2.62748e-05	60.133	60.133	52.321	-0.19527	34696000	17845000	16851000
A0A087WUT6	Eukaryotic translation initiation factor 5B	EIF5B	595	DKKPSKEMSSDSEYDSDDDRTKEERAYDKAK	EMS(0.99)S(0.99)DS(0.936)EY(0.086)DS(0.991)DDDRT(0.007)KEER	0.991186	NaN	1.0151	0.97743	0.99015	0.97675	0.96993	NaN	1.03926	1.00773	S	3	29	___3	2.62748e-05	60.133	60.133	60.133	-0.1834	26343000	12993000	13350000
A0A087WUT6	Eukaryotic translation initiation factor 5B	EIF5B	182	DEDNSKKIKERSRINSSGESGDESDEFLQSR	S(0.039)RINS(0.988)S(0.988)GES(0.985)GDES(0.999)DEFLQSR	0.988089	0.95906	1.0025	0.94663	0.99015	0.97675	0.96993	0.968601	1.02636	0.975978	S	3	29	___3	3.90496e-46	149.16	149.16	69.952	-0.52362	272040000	140370000	131670000
A0A087WUT6	Eukaryotic translation initiation factor 5B	EIF5B	183	EDNSKKIKERSRINSSGESGDESDEFLQSRK	S(0.05)RINS(0.968)S(0.993)GES(0.99)GDES(0.999)DEFLQSR	0.992979	0.95906	1.0504	1.0099	0.99015	0.97675	0.96993	0.968601	1.0754	1.04121	S	3	29	___3	2.19309e-35	136.83	123.37	65.581	-0.61389	170910000	87935000	82975000
A0A087WUT6	Eukaryotic translation initiation factor 5B	EIF5B	186	SKKIKERSRINSSGESGDESDEFLQSRKGQK	S(0.069)RINS(0.951)S(0.987)GES(0.994)GDES(1)DEFLQSR	0.99363	0.96272	0.94062	1.0099	0.99015	0.97675	0.96993	0.972297	0.96301	1.04121	S	3	29	___3	1.72714e-18	108.22	102.64	67.951	-0.51065	98825000	50435000	48390000
A0A087WUT6	Eukaryotic translation initiation factor 5B	EIF5B	190	KERSRINSSGESGDESDEFLQSRKGQKKNQK	S(0.032)RINS(0.732)S(0.235)GESGDES(1)DEFLQSR	1	0.94759	1.0273	1.0395	0.99015	0.97675	0.96993	0.957017	1.05175	1.07173	S	3	29	___3	3.90496e-46	149.16	149.16	149.16	-1.133	252330000	129630000	122700000
A0A0A0MSK5	Torsin-1A-interacting protein 1	TOR1AIP1	33	PLQPSPVMTRRGLRDSHSSEEDEASSQTDLS	GLRDS(1)HS(1)S(1)EEDEASSQTDLSQTISKK	1	0.8944	0.93611	1.0636	0.95929	1.0809	1.0047	0.932356	0.866047	1.05862	S	3	145	___3	7.93134e-38	135.88	135.88	135.88	-0.29782	569790000	286090000	283710000
A0A0A0MSK5	Torsin-1A-interacting protein 1	TOR1AIP1	35	QPSPVMTRRGLRDSHSSEEDEASSQTDLSQT	GLRDS(1)HS(1)S(1)EEDEASSQTDLSQTISKK	0.999999	0.8944	0.93611	1.0636	0.95929	1.0809	1.0047	0.932356	0.866047	1.05862	S	3	145	___3	2.9752e-191	257.19	257.19	135.88	-0.29782	1181300000	577800000	603490000
A0A0A0MSK5	Torsin-1A-interacting protein 1	TOR1AIP1	36	PSPVMTRRGLRDSHSSEEDEASSQTDLSQTI	DSHS(1)S(1)EEDEASSQTDLSQTISKK	1	0.8944	0.93611	1.0636	0.95929	1.0809	1.0047	0.932356	0.866047	1.05862	S	3	145	___3	2.9752e-191	257.19	257.19	257.19	-0.81457	1181300000	577800000	603490000
Q14839	Chromodomain-helicase-DNA-binding protein 4	CHD4	308	PLKIKLGGFGSKRKRSSSEDDDLDVESDFDD	KRS(1)S(1)S(1)EDDDLDVES(0.001)DFDDASINSYSVSDGSTSR	0.999697	0.76048	0.62319	0.89116	0.97336	1.0332	0.97092	0.781294	0.603165	0.917851	S	3	193	___3	1.47398e-21	113.7	113.7	108.04	0.045384	102630000	62111000	40517000
Q14839	Chromodomain-helicase-DNA-binding protein 4	CHD4	309	LKIKLGGFGSKRKRSSSEDDDLDVESDFDDA	KRS(1)S(1)S(1)EDDDLDVES(0.001)DFDDASINSYSVSDGSTSR	0.999697	0.76048	0.62319	0.89116	0.97336	1.0332	0.97092	0.781294	0.603165	0.917851	S	3	193	___3	1.47398e-21	113.7	113.7	108.04	0.045384	102630000	62111000	40517000
Q14839	Chromodomain-helicase-DNA-binding protein 4	CHD4	310	KIKLGGFGSKRKRSSSEDDDLDVESDFDDAS	KRS(1)S(1)S(1)EDDDLDVES(0.001)DFDDASINSYSVSDGSTSR	0.999697	0.76048	0.62319	0.89116	0.97336	1.0332	0.97092	0.781294	0.603165	0.917851	S	3	193	___3	1.47398e-21	113.7	113.7	108.04	0.045384	102630000	62111000	40517000
I3L170	Microtubule-associated protein tau;Microtubule-associated protein	MAPT	296	NAKAKTDHGAEIVYKSPVVSGDTSPRHLSNV	AKTDHGAEIVYKS(1)PVVS(1)GDT(0.079)S(0.921)PR	0.999998	0.90503	0.99584	1.0567	0.86667	0.89865	0.90478	1.04426	1.10815	1.16791	S	3	1054;226	___3	4.77157e-60	167.17	153.28	167.17	-0.53235	892510000	450460000	442050000
I3L170	Microtubule-associated protein tau;Microtubule-associated protein	MAPT	300	KTDHGAEIVYKSPVVSGDTSPRHLSNVSSTG	AKTDHGAEIVYKS(1)PVVS(1)GDT(0.382)S(0.618)PR	0.999982	0.90503	0.99584	1.0589	0.86667	0.89865	0.90478	1.04426	1.10815	1.17034	S	3	1054;226	___3	4.77157e-60	167.17	153.28	127.77	-0.74649	728760000	363990000	364770000
I3L170	Microtubule-associated protein tau;Microtubule-associated protein	MAPT	304	GAEIVYKSPVVSGDTSPRHLSNVSSTGSIDM	AKTDHGAEIVYKS(1)PVVS(1)GDT(0.079)S(0.921)PR	0.920876	0.88927	0.99751	1.0263	0.86667	0.89865	0.90478	1.02608	1.11001	1.13431	S	3	1054;226	___3	4.77157e-60	167.17	153.28	167.17	-0.53235	433080000	216370000	216710000
A0A0G2JNZ2	Protein scribble homolog	SCRIB	1306	KMAESPCSPSGQQPPSPPSPDELPANVKQAY	MAESPCSPSGQQPPS(1)PPS(1)PDELPANVK	0.999922	0.96234	0.86672	0.94435	1.1708	1.1749	1.308	0.821951	0.737697	0.72198	S	3	228	___3	2.00692e-09	77.733	77.733	77.733	-0.91944	43849000	23519000	20330000
A0A0G2JNZ2	Protein scribble homolog	SCRIB	1309	ESPCSPSGQQPPSPPSPDELPANVKQAYRAF	MAESPCSPSGQQPPS(1)PPS(1)PDELPANVK	0.999971	0.96234	0.86672	0.94435	1.1708	1.1749	1.308	0.821951	0.737697	0.72198	S	3	228	___3	2.00692e-09	77.733	77.733	77.733	-0.91944	43849000	23519000	20330000
A0A0U1RRM1	Transcriptional repressor p66-beta	GATAD2B	122	MSARRSEPERGRLTPSPDIIVLSDNEASSPR	GRLT(1)PS(1)PDIIVLS(1)DNEAS(0.292)S(0.708)PR	1	0.95666	0.85722	0.93366	1.4213	1.1128	0.84658	0.673088	0.770327	1.10286	S	3	248	___3	5.20219e-26	118.77	117.23	105.05	-0.32661	148830000	75201000	73632000
A0A0U1RRM1	Transcriptional repressor p66-beta	GATAD2B	129	PERGRLTPSPDIIVLSDNEASSPRSSSRMEE	GRLT(1)PS(1)PDIIVLS(1)DNEAS(0.292)S(0.708)PR	0.999835	0.95666	0.94086	1.0445	1.4213	1.1128	0.84658	0.673088	0.845489	1.23379	S	3	248	___3	1.68439e-18	105.05	99.081	105.05	-0.32661	110310000	54467000	55839000
A0A0U1RRM1	Transcriptional repressor p66-beta	GATAD2B	135	TPSPDIIVLSDNEASSPRSSSRMEERLKAAN	GRLT(1)PS(1)PDIIVLSDNEAS(0.092)S(0.908)PR	0.908445	0.95666	0.84874	1.0585	1.4213	1.1128	0.84658	0.673088	0.762707	1.25032	S	3	248	___3	5.20219e-26	118.77	117.23	118.77	0.084474	83840000	40473000	43366000
A0A286YEX4	Nuclear factor 1 C-type	NFIC	316	SKRHKSGSMEEDVDTSPGGDYYTSPSSPTSS	HKS(0.447)GS(0.552)MEEDVDT(0.208)S(0.793)PGGDYYTS(0.001)PS(0.181)S(0.636)PT(0.133)S(0.032)S(0.008)S(0.009)R	0.792764	1.0279	0.96311	NaN	1.0033	0.99504	1.069	1.02452	0.967911	NaN	S	3	295	___3	1.32147e-10	92.702	92.702	92.702	0.23277	35643000	18821000	16822000
P51532	Transcription activator BRG1	SMARCA4	1570	SVFTSVRQKIEKEDDSEGEESEEEEEGEEEG	QKIEKEDDS(1)EGEES(1)EEEEEGEEEGS(0.936)ES(0.059)ES(0.005)R	0.999912	1.2494	NaN	0.86807	0.80138	0.99586	0.98398	1.55906	NaN	0.882203	S	3	309	___3	6.47262e-05	52.057	52.057	52.057	0.49857	23262000	11486000	11776000
P51532	Transcription activator BRG1	SMARCA4	1575	VRQKIEKEDDSEGEESEEEEEGEEEGSESES	QKIEKEDDS(1)EGEES(1)EEEEEGEEEGS(0.936)ES(0.059)ES(0.005)R	0.999918	1.2494	NaN	0.86807	0.80138	0.99586	0.98398	1.55906	NaN	0.882203	S	3	309	___3	6.47262e-05	52.057	52.057	52.057	0.49857	23262000	11486000	11776000
P51532	Transcription activator BRG1	SMARCA4	1586	EGEESEEEEEGEEEGSESESRSVKVKIKLGR	QKIEKEDDS(1)EGEES(1)EEEEEGEEEGS(0.939)ES(0.054)ES(0.007)R	0.938617	1.2494	NaN	0.86807	0.80138	0.99586	0.98398	1.55906	NaN	0.882203	S	3	309	___3	6.47262e-05	52.057	52.057	46.645	0.65103	23262000	11486000	11776000
H0Y993	Protein DEK	DEK	301	DSSTTKKNQNSSKKESESEDSSDDEPLIKKL	KES(1)ES(1)EDS(1)S(1)DDEPLIKK	1	0.89483	0.98742	0.98912	1.0467	1.0203	1.0459	0.854906	0.967774	0.945712	S	3	402	___3	2.8215e-06	70.235	65.895	62.611	-0.23067	197630000	94949000	102680000
H0Y993	Protein DEK	DEK	303	STTKKNQNSSKKESESEDSSDDEPLIKKLKK	KES(1)ES(1)EDS(1)S(1)DDEPLIKK	1	0.89483	0.97095	0.98912	1.0467	1.0203	1.0459	0.854906	0.951632	0.945712	S	3	402	___3	2.8215e-06	70.235	65.895	62.611	-0.23067	192130000	90606000	101520000
H0Y993	Protein DEK	DEK	306	KKNQNSSKKESESEDSSDDEPLIKKLKKPPT	KES(1)ES(1)EDS(1)S(1)DDEPLIKK	1	1.0264	0.97095	0.9827	1.0467	1.0203	1.0459	0.980606	0.951632	0.939574	S	3	402	___3	2.8215e-06	70.235	65.895	62.611	-0.23067	224220000	108310000	115920000
H0Y993	Protein DEK	DEK	307	KNQNSSKKESESEDSSDDEPLIKKLKKPPTD	KES(1)ES(1)EDS(1)S(1)DDEPLIKK	1	1.0264	0.97095	0.9827	1.0467	1.0203	1.0459	0.980606	0.951632	0.939574	S	3	402	___3	2.8215e-06	70.235	65.895	62.611	-0.23067	224220000	108310000	115920000
A0A5H1ZRS1	Pericentriolar material 1 protein	PCM1	872	AETASPVAVSLRSDGSENLCTPQQSRTEKTM	RQGLAET(0.536)AS(0.464)PVAVS(0.564)LRS(0.564)DGS(0.869)ENLCT(0.004)PQQSR	0.868626	1.272	1.1182	NaN	NaN	1.149	0.87154	NaN	0.973194	NaN	S	4	452	___3	2.48112e-06	63.751	63.751	63.751	-0.087782	34946000	17725000	17221000
A9Z1X7	Serine/arginine repetitive matrix protein 1	SRRM1	800	PSTNWSPAVPVKKAKSPTPSPSPPRNSDQEG	AKS(1)PT(1)PS(1)PS(1)PPRNS(1)DQEGGGK	1	0.9528	1.0239	NaN	0.88604	0.95102	0.99265	1.07535	1.07663	NaN	S	3	504	___3	5.6138e-07	73.341	71.528	51.22	-0.69992	18364000	9217000	9146700
A9Z1X7	Serine/arginine repetitive matrix protein 1	SRRM1	804	WSPAVPVKKAKSPTPSPSPPRNSDQEGGGKK	AKS(1)PT(1)PS(1)PS(1)PPRNS(1)DQEGGGK	1	0.9528	1.0487	NaN	0.88604	0.95102	0.99265	1.07535	1.10271	NaN	S	3	504	___3	5.6138e-07	73.341	71.528	51.22	-0.69992	27674000	14565000	13110000
A9Z1X7	Serine/arginine repetitive matrix protein 1	SRRM1	806	PAVPVKKAKSPTPSPSPPRNSDQEGGGKKKK	AKS(1)PT(1)PS(1)PS(1)PPRNS(1)DQEGGGK	1	0.9528	1.0487	NaN	0.88604	0.95102	0.99265	1.07535	1.10271	NaN	S	3	504	___3	5.6138e-07	73.341	71.528	51.22	-0.69992	27674000	14565000	13110000
A9Z1X7	Serine/arginine repetitive matrix protein 1	SRRM1	811	KKAKSPTPSPSPPRNSDQEGGGKKKKKKKDK	AKS(1)PT(1)PS(1)PS(1)PPRNS(1)DQEGGGK	1	0.9528	1.0487	NaN	0.88604	0.95102	0.99265	1.07535	1.10271	NaN	S	3	504	___3	5.6138e-07	73.341	71.528	51.22	-0.69992	22959000	11932000	11026000
A9Z1X7	Serine/arginine repetitive matrix protein 1	SRRM1	778	SGSPEPAAKKPPAPPSPVQSQSPSTNWSPAV	KPPAPPS(1)PVQS(0.018)QS(0.292)PS(0.249)T(0.23)NWS(0.212)PAVPVKK	0.999715	0.67699	1.406	1.3041	0.88604	0.95102	0.99265	0.764063	1.47841	1.31376	S	4	504	___3	8.96284e-11	86.675	86.675	57.427	0.1918	148880000	71194000	77683000
A9Z1X7	Serine/arginine repetitive matrix protein 1	SRRM1	757	IKKAASPSPQSVRRVSSSRSVSGSPEPAAKK	RVS(0.997)S(0.848)S(0.155)RSVSGSPEPAAK	0.997277	0.89504	1.2938	1.0162	0.88604	0.95102	0.99265	1.01016	1.36043	1.02372	S	3	504	___3	5.18108e-51	157.59	147.11	157.59	0.60273	678740000	357920000	320810000
A9Z1X7	Serine/arginine repetitive matrix protein 1	SRRM1	758	KKAASPSPQSVRRVSSSRSVSGSPEPAAKKP	RVS(0.994)S(0.953)S(0.053)RSVSGSPEPAAK	0.9526	0.89504	1.1297	1.0162	0.88604	0.95102	0.99265	1.01016	1.18788	1.02372	S	3	504	___3	5.18108e-51	157.59	147.11	128.38	1.0299	670870000	353540000	317330000
A9Z1X7	Serine/arginine repetitive matrix protein 1	SRRM1	763	PSPQSVRRVSSSRSVSGSPEPAAKKPPAPPS	RVS(0.851)S(0.861)S(0.183)RS(0.184)VS(0.769)GS(0.152)PEPAAK	0.769016	0.88901	1.2938	0.96358	0.88604	0.95102	0.99265	1.00335	1.36043	0.970715	S	3	504	___3	5.09645e-13	97.5	97.5	45.011	0.84511	105210000	54849000	50361000
B7Z7F3	Ran-binding protein 3	RANBP3	32	FVFQKDKGQKRSAGGSSPEGGEDSDREDGNY	SAGGS(1)S(1)PEGGEDSDREDGNYCPPVKR	0.999589	0.93693	1.03	1.0447	0.96046	0.85031	1.1146	0.975501	1.21132	0.937287	S	3	568	___3	1.03364e-37	136.48	136.48	136.48	-0.91898	546290000	283890000	262410000
B7Z7F3	Ran-binding protein 3	RANBP3	33	VFQKDKGQKRSAGGSSPEGGEDSDREDGNYC	SAGGS(1)S(1)PEGGEDSDREDGNYCPPVKR	0.999651	0.93693	1.03	1.0447	0.96046	0.85031	1.1146	0.975501	1.21132	0.937287	S	3	568	___3	1.03364e-37	136.48	136.48	136.48	-0.91898	412950000	218380000	194580000
B7Z7F3	Ran-binding protein 3	RANBP3	40	QKRSAGGSSPEGGEDSDREDGNYCPPVKRER	S(0.161)AGGS(0.891)S(0.948)PEGGEDS(1)DREDGNYCPPVKR	0.999999	0.93693	1.03	1.0447	0.96046	0.85031	1.1146	0.975501	1.21132	0.937287	S	3	568	___3	1.09262e-37	134.67	134.67	108.24	-1.1857	558040000	278240000	279800000
C9JEJ2	Choline-phosphate cytidylyltransferase A	PCYT1A	315	KHMLKEGKGRMLQAISPKQSPSSSPTRERSP	MLQAIS(0.999)PKQS(0.993)PS(0.36)S(0.321)S(0.286)PT(0.041)RER	0.99918	0.97845	1.1754	1.0754	1.1233	1.1942	1.0528	0.87105	0.984257	1.02147	S	3	619	___3	4.81462e-08	79.762	71.161	73.036	-0.49825	87949000	41799000	46150000
C9JEJ2	Choline-phosphate cytidylyltransferase A	PCYT1A	319	KEGKGRMLQAISPKQSPSSSPTRERSPSPSF	MLQAIS(0.999)PKQS(0.993)PS(0.36)S(0.321)S(0.286)PT(0.041)RER	0.993284	0.97845	1.1754	1.0754	1.1233	1.1942	1.0528	0.87105	0.984257	1.02147	S	3	619	___3	4.81462e-08	79.762	71.161	73.036	-0.49825	87949000	41799000	46150000
E7ERS3	Zinc finger CCCH domain-containing protein 18	ZC3H18	633	GSRSRSRSFSSSPSPSPTPSPHRPSIRTKGE	SFS(0.004)S(0.027)S(0.003)PS(0.093)PS(0.878)PT(0.994)PS(0.983)PHRPS(0.017)IR	0.878141	1.6207	0.64947	0.8845	0.97819	1.1616	1.186	1.65684	0.559117	0.745784	S	3	730	___3	2.47106e-09	87.102	75.643	87.102	0.082156	30265000	16914000	13351000
E7ERS3	Zinc finger CCCH domain-containing protein 18	ZC3H18	637	RSRSFSSSPSPSPTPSPHRPSIRTKGEPAPP	SFS(0.004)S(0.027)S(0.003)PS(0.093)PS(0.878)PT(0.994)PS(0.983)PHRPS(0.017)IR	0.982882	1.6207	0.64947	0.8845	0.97819	1.1616	1.186	1.65684	0.559117	0.745784	S	3	730	___3	2.47106e-09	87.102	75.643	87.102	0.082156	30265000	16914000	13351000
Q9NYF8	Bcl-2-associated transcription factor 1	BCLAF1	225	GDIWPGLSAYDNSPRSPHSPSPIATPPSQSS	S(0.809)PHS(0.861)PS(0.311)PIAT(0.02)PPSQSSSCSDAPMLSTVHSAK	0.808603	0.69248	0.40824	NaN	1.038	0.98103	0.97516	0.667129	0.416134	NaN	S	4	3875;794	___3	2.11074e-10	86.47	86.47	86.47	-0.13425	158640000	96117000	62522000
Q9NYF8	Bcl-2-associated transcription factor 1	BCLAF1	228	WPGLSAYDNSPRSPHSPSPIATPPSQSSSCS	S(0.809)PHS(0.861)PS(0.311)PIAT(0.02)PPSQSSSCSDAPMLSTVHSAK	0.860685	0.69248	0.40824	NaN	1.038	0.98103	0.97516	0.667129	0.416134	NaN	S	4	3875;794	___3	2.11074e-10	86.47	86.47	86.47	-0.13425	194030000	120580000	73453000
Q9NYF8	Bcl-2-associated transcription factor 1	BCLAF1	230	GLSAYDNSPRSPHSPSPIATPPSQSSSCSDA	S(0.483)PHS(0.623)PS(0.886)PIAT(0.008)PPSQSSSCSDAPMLSTVHSAK	0.885508	0.69248	0.40824	NaN	1.038	0.98103	0.97516	0.667129	0.416134	NaN	S	4	3875;794	___3	7.9271e-10	82.317	82.317	82.317	-0.06521	122250000	74287000	47960000
H3BT57		PML	470	RSSPEQPRPSTSKAVSPPHLDGPPSPRSPVI	AVS(1)PPHLDGPPS(1)PR	1	NaN	1.293	1.0492	1.1778	1.1047	0.89658	NaN	1.17045	1.17022	S	3	1022	___3	2.43607e-06	54.52	51.468	44.382	-0.22336	28942000	15584000	13358000
H3BT57		PML	479	STSKAVSPPHLDGPPSPRSPVIGSEVFLPNS	AVS(1)PPHLDGPPS(1)PR	1	NaN	1.293	1.0492	1.1778	1.1047	0.89658	NaN	1.17045	1.17022	S	3	1022	___3	2.43607e-06	54.52	51.468	44.382	-0.22336	28942000	15584000	13358000
H3BT57		PML	482	KAVSPPHLDGPPSPRSPVIGSEVFLPNSNHV	AVS(0.999)PPHLDGPPS(0.991)PRS(0.942)PVIGS(0.062)EVFLPNS(0.006)NHVAS(0.001)GAGEAGR	0.942147	NaN	1.293	1.0492	1.1778	1.1047	0.89658	NaN	1.17045	1.17022	S	4	1022	___3	2.43607e-06	54.52	51.468	54.002	-0.78935	22326000	12387000	9939500
P18583	Protein SON	SON	1948	TPSRRRRSRSVGRRRSFSISPSRRSRTPSRR	RRS(1)FS(1)IS(0.956)PS(0.044)R	0.999962	1.0125	NaN	0.90839	0.98058	1.01	0.89306	1.03255	NaN	1.01717	S	3	1041;1778	___3	0.0012044	47.774	46.318	47.774	-0.020166	25050000	12084000	12966000
P18583	Protein SON	SON	1950	SRRRRSRSVGRRRSFSISPSRRSRTPSRRSR	RRS(1)FS(1)IS(0.956)PS(0.044)R	0.999872	1.0125	NaN	0.90839	0.98058	1.01	0.89306	1.03255	NaN	1.01717	S	3	1041;1778	___3	0.0012044	49.5	40.728	47.774	-0.020166	28975000	14355000	14621000
P18583	Protein SON	SON	1952	RRRSRSVGRRRSFSISPSRRSRTPSRRSRTP	RRS(1)FS(1)IS(0.956)PS(0.044)R	0.955731	1.0125	NaN	0.90839	0.98058	1.01	0.89306	1.03255	NaN	1.01717	S	3	1041;1778	___3	0.0012044	49.5	40.728	47.774	-0.020166	28975000	14355000	14621000
P18583	Protein SON	SON	2009	TPSRRRRSRSVVRRRSFSISPVRLRRSRTPL	RRS(1)FS(1)IS(1)PVR	1	0.78412	0.84293	0.83081	0.98058	1.01	0.89306	0.799649	0.834584	0.930296	S	2	1041;1778	___3	0.00028143	75.911	58.971	53.869	0.17098	1627900000	872340000	755520000
P18583	Protein SON	SON	2011	SRRRRSRSVVRRRSFSISPVRLRRSRTPLRR	RRS(1)FS(1)IS(1)PVR	1	0.78412	0.84293	0.83081	0.98058	1.01	0.89306	0.799649	0.834584	0.930296	S	2	1041;1778	___3	9.12161e-05	85.958	61.986	53.869	0.17098	1613200000	863480000	749750000
P18583	Protein SON	SON	2013	RRRSRSVVRRRSFSISPVRLRRSRTPLRRRF	RRS(1)FS(1)IS(1)PVR	1	0.78412	0.84293	0.83081	0.98058	1.01	0.89306	0.799649	0.834584	0.930296	S	2	1041;1778	___3	9.12161e-05	85.958	61.986	53.869	0.17098	1580400000	846830000	733580000
J3KTL2	Serine/arginine-rich splicing factor 1	SRSF1	199	EGETAYIRVKVDGPRSPSYGRSRSRSRSRSR	VKVDGPRS(1)PS(0.987)Y(0.013)GR	0.999828	NaN	0.96788	0.86367	0.96212	0.9912	0.97522	NaN	0.976473	0.885616	S	2	1099	___3	5.56111e-17	121.32	121.32	57.159	-0.48427	3595400000	1943800000	1651600000
J3KTL2	Serine/arginine-rich splicing factor 1	SRSF1	201	ETAYIRVKVDGPRSPSYGRSRSRSRSRSRSR	VKVDGPRS(1)PS(0.997)Y(0.004)GR	0.996588	NaN	0.96788	0.86367	0.96212	0.9912	0.97522	NaN	0.976473	0.885616	S	2	1099	___3	6.63193e-17	121.32	121.32	71.692	-0.24447	3048900000	1645000000	1403900000
J3KTL2	Serine/arginine-rich splicing factor 1	SRSF1	205	IRVKVDGPRSPSYGRSRSRSRSRSRSRSRSN	VDGPRS(0.981)PS(0.056)Y(0.009)GRS(0.954)R	0.953635	NaN	0.96788	0.86367	0.96212	0.9912	0.97522	NaN	0.976473	0.885616	S	3	1099	___3	3.08001e-05	76.761	69.045	76.761	0.012656	500360000	268210000	232150000
J3QR07	YTH domain-containing protein 1	YTHDC1	308	GSDEKKKERKRARGISPIVFDRSGSSASESY	GIS(1)PIVFDRS(0.557)GS(0.553)S(0.53)AS(0.187)ES(0.068)Y(0.098)AGS(0.007)EK	0.999937	NaN	0.78567	0.83242	NaN	1.1002	1.3143	NaN	0.714116	0.633356	S	3	1108	___3	2.89817e-05	55.158	46.663	53.482	-1.1301	16443000	9180100	7262700
O00566	U3 small nucleolar ribonucleoprotein protein MPP10	MPHOSPH10	163	MGERAENSSKSDLRKSPVFSDEDSDLDFDIS	S(0.006)DLRKS(0.994)PVFS(1)DEDS(1)DLDFDISK	0.99441	NaN	1.6504	1.3861	1.0253	1.0137	0.94304	NaN	1.6281	1.46982	S	3	1210	___3	2.22921e-08	74.404	70.476	74.404	-0.17299	19197000	8040600	11156000
O00566	U3 small nucleolar ribonucleoprotein protein MPP10	MPHOSPH10	167	AENSSKSDLRKSPVFSDEDSDLDFDISKLEQ	S(0.006)DLRKS(0.994)PVFS(1)DEDS(1)DLDFDISK	0.999971	NaN	1.6504	1.3861	1.0253	1.0137	0.94304	NaN	1.6281	1.46982	S	3	1210	___3	2.22921e-08	74.404	70.476	74.404	-0.17299	19197000	8040600	11156000
O00566	U3 small nucleolar ribonucleoprotein protein MPP10	MPHOSPH10	171	SKSDLRKSPVFSDEDSDLDFDISKLEQQSKV	S(0.006)DLRKS(0.994)PVFS(1)DEDS(1)DLDFDISK	0.999885	NaN	1.6504	1.3861	1.0253	1.0137	0.94304	NaN	1.6281	1.46982	S	3	1210	___3	2.22921e-08	74.404	70.476	74.404	-0.17299	19197000	8040600	11156000
O00567	Nucleolar protein 56	NOP56	569	SGSKKKRKFSKEEPVSSGPEEAVGKSSSKKK	KFS(1)KEEPVS(1)S(1)GPEEAVGK	1	0.6928	0.69559	0.70455	0.97049	0.93978	0.89615	0.713866	0.740163	0.786197	S	3	1211	___3	1.27415e-17	102.21	102.21	42.454	0.12542	280510000	155720000	124800000
O00567	Nucleolar protein 56	NOP56	570	GSKKKRKFSKEEPVSSGPEEAVGKSSSKKKK	KFS(1)KEEPVS(1)S(1)GPEEAVGK	1	0.6928	0.69559	0.70455	0.97049	0.93978	0.89615	0.713866	0.740163	0.786197	S	3	1211	___3	1.27415e-17	102.21	102.21	42.454	0.12542	280510000	155720000	124800000
O00567	Nucleolar protein 56	NOP56	563	EEAGHRSGSKKKRKFSKEEPVSSGPEEAVGK	KFS(1)KEEPVS(1)S(1)GPEEAVGK	1	0.6928	0.69559	0.70455	0.97049	0.93978	0.89615	0.713866	0.740163	0.786197	S	3	1211	___3	4.6454e-05	57.432	53.528	42.454	0.12542	46674000	29129000	17546000
O43818	U3 small nucleolar RNA-interacting protein 2	RRP9	50	DRGKSKGGGKMNEEISSDSESESLAPRKPEE	MNEEIS(0.997)S(0.997)DS(0.976)ES(0.03)ES(0.001)LAPR	0.996614	0.89274	1.1172	1.0266	0.91259	0.9534	0.92353	0.978249	1.17181	1.1116	S	2	1322	___3	1.32059e-23	118.31	112.47	118.31	-0.4648	39991000	18875000	21116000
O43818	U3 small nucleolar RNA-interacting protein 2	RRP9	51	RGKSKGGGKMNEEISSDSESESLAPRKPEEE	MNEEIS(0.997)S(0.997)DS(0.976)ES(0.03)ES(0.001)LAPR	0.996614	0.89274	1.1172	1.0266	0.91259	0.9534	0.92353	0.978249	1.17181	1.1116	S	2	1322	___3	1.32059e-23	118.31	112.47	118.31	-0.4648	39991000	18875000	21116000
O43818	U3 small nucleolar RNA-interacting protein 2	RRP9	53	KSKGGGKMNEEISSDSESESLAPRKPEEEEE	MNEEIS(0.997)S(0.997)DS(0.976)ES(0.03)ES(0.001)LAPR	0.976032	0.89274	1.1172	1.0266	0.91259	0.9534	0.92353	0.978249	1.17181	1.1116	S	2	1322	___3	1.32059e-23	118.31	112.47	118.31	-0.4648	34480000	16294000	18186000
O60832	H/ACA ribonucleoprotein complex subunit 4	DKC1	451	QVVAEAAKTAKRKRESESESDETPPAAPQLI	KRES(1)ES(0.999)ES(0.999)DET(0.001)PPAAPQLIK	0.999963	0.829	0.87774	0.86458	1.0583	1.0516	0.95627	0.783332	0.834671	0.904117	S	3	1359	___3	1.10571e-25	118.54	111.59	86.732	-0.0021443	260070000	135910000	124160000
O60832	H/ACA ribonucleoprotein complex subunit 4	DKC1	453	VAEAAKTAKRKRESESESDETPPAAPQLIKK	KRES(1)ES(1)ES(0.998)DET(0.002)PPAAPQLIK	0.999908	0.829	0.87774	0.86458	1.0583	1.0516	0.95627	0.783332	0.834671	0.904117	S	3	1359	___3	1.10571e-25	118.54	111.59	91.767	-0.28651	260070000	135910000	124160000
O60832	H/ACA ribonucleoprotein complex subunit 4	DKC1	455	EAAKTAKRKRESESESDETPPAAPQLIKKEK	KRES(1)ES(0.999)ES(0.999)DET(0.001)PPAAPQLIK	0.999388	0.829	0.87774	0.86458	1.0583	1.0516	0.95627	0.783332	0.834671	0.904117	S	3	1359	___3	1.9903e-12	91.767	76.067	86.732	-0.0021443	125580000	64844000	60737000
O75475	PC4 and SFRS1-interacting protein	PSIP1	273	ESKRKNLAKTGVTSTSDSEEEGDDQEGEKKR	TGVTS(0.005)T(0.047)S(0.901)DS(0.047)EEEGDDQEGEKKR	0.900586	0.85646	0.95334	0.92595	0.96438	0.96733	0.96739	0.888094	0.985538	0.957163	S	3	1396	___3	7.63776e-74	175.85	175.85	79.426	-0.67366	875290000	457620000	417670000
O75475	PC4 and SFRS1-interacting protein	PSIP1	275	KRKNLAKTGVTSTSDSEEEGDDQEGEKKRKG	TGVT(0.01)S(0.725)T(0.118)S(0.147)DS(1)EEEGDDQEGEKKR	0.999821	0.85646	0.95334	0.92595	0.96438	0.96733	0.96739	0.888094	0.985538	0.957163	S	2	1396	___3	7.63776e-74	175.85	175.85	130.11	0.13086	1295400000	679510000	615900000
Q5JRI1	Serine/arginine-rich splicing factor 10	SRSF10	133	RSRSRSYERRRSRSRSFDYNYRRSYSPRNRP	S(1)RS(1)FDYNYR	0.999988	NaN	0.98275	0.97527	1.0094	0.97285	0.96305	NaN	1.01018	1.01269	S	2	1399	___3	2.55215e-17	126.34	93.116	91.961	-0.12344	924530000	486150000	438390000
Q5JRI1	Serine/arginine-rich splicing factor 10	SRSF10	131	YRRSRSRSYERRRSRSRSFDYNYRRSYSPRN	S(1)RS(1)FDYNYR	1	NaN	0.98275	0.97527	1.0094	0.97285	0.96305	NaN	1.01018	1.01269	S	2	1399	___3	2.55215e-17	126.34	93.116	126.34	0.16804	920160000	483910000	436240000
Q5JRI1	Serine/arginine-rich splicing factor 10	SRSF10	129	DRYRRSRSRSYERRRSRSRSFDYNYRRSYSP	S(1)RS(0.999)RS(0.999)FDY(0.001)NY(0.001)R	0.999571	NaN	0.98275	0.97527	1.0094	0.97285	0.96305	NaN	1.01018	1.01269	S	3	1399	___3	0.00138983	44.807	41.485	44.807	0.5979	79046000	41665000	37381000
O75607	Nucleoplasmin-3	NPM3	147	RITGRHQIVTMSNDVSEEESEEEEEDSDEEE	HQIVTMSNDVS(1)EEES(1)EEEEEDS(1)DEEEVELCPILPAKK	0.999976	0.94914	0.92785	0.987	0.95368	0.98189	0.97924	0.99524	0.944963	1.00792	S	4	1406	___3	1.5951e-136	220.17	220.17	220.17	-0.81082	291580000	152250000	139330000
O75607	Nucleoplasmin-3	NPM3	151	RHQIVTMSNDVSEEESEEEEEDSDEEEVELC	HQIVTMSNDVS(1)EEES(1)EEEEEDS(1)DEEEVELCPILPAKK	1	0.94914	0.92785	0.987	0.95368	0.98189	0.97924	0.99524	0.944963	1.00792	S	4	1406	___3	1.5951e-136	220.17	220.17	220.17	-0.81082	357140000	188340000	168800000
O75607	Nucleoplasmin-3	NPM3	158	SNDVSEEESEEEEEDSDEEEVELCPILPAKK	HQIVTMSNDVS(1)EEES(1)EEEEEDS(1)DEEEVELCPILPAKK	1	0.94914	0.92785	0.987	0.95368	0.98189	0.97924	0.99524	0.944963	1.00792	S	4	1406	___3	1.5951e-136	220.17	220.17	220.17	-0.81082	357140000	188340000	168800000
O94842	TOX high mobility group box family member 4	TOX4	178	LPPAQSPEDRLSTTPSPTSSLHEDGVEDFRR	LS(0.095)T(0.782)T(0.123)PS(0.996)PT(0.03)S(0.148)S(0.826)LHEDGVEDFRR	0.996013	0.8405	0.99237	0.98492	0.92899	NaN	0.945	0.904746	NaN	1.04224	S	3	1441	___3	7.2933e-14	101.47	93.077	101.47	0.53112	91796000	47460000	44336000
O94992	Protein HEXIM1	HEXIM1	233	PDLKTGLYSKRAAAKSDDTSDDDFMEEGGEE	AAAKS(0.893)DDT(0.883)S(0.883)DDDFMEEGGEEDGGS(0.338)DGMGGDGS(0.002)EFLQR	0.893434	0.95967	1.1138	NaN	0.90762	1.0514	0.95781	1.05735	1.05935	NaN	S	3	1450	___3	9.81667e-06	65.69	63.607	45.631	0.086249	29572000	13362000	16210000
O94992	Protein HEXIM1	HEXIM1	237	TGLYSKRAAAKSDDTSDDDFMEEGGEEDGGS	AAAKS(0.886)DDT(0.886)S(0.886)DDDFMEEGGEEDGGS(0.341)DGMGGDGS(0.002)EFLQR	0.885564	0.95967	1.1138	NaN	0.90762	1.0514	0.95781	1.05735	1.05935	NaN	S	3	1450	___3	1.14808e-14	96.316	96.316	46.082	0.24093	72180000	38816000	33364000
O95049	Tight junction protein ZO-3	TJP3	319	APPSHIPPPPRHAQRSPEASQTDSPVESPRL	HAQRS(1)PEAS(0.006)QT(0.02)DS(0.974)PVESPR	0.999982	1.2514	1.7892	1.1935	0.96618	0.98222	1.0022	1.2952	1.82159	1.19088	S	3	1451	___3	3.60352e-46	152.23	143.79	106.11	0.16179	138230000	60891000	77338000
O95049	Tight junction protein ZO-3	TJP3	327	PPRHAQRSPEASQTDSPVESPRLRRESSVDS	HAQRS(0.995)PEAS(0.005)QTDS(1)PVES(1)PR	0.99992	1.2514	1.7892	1.1935	0.96618	0.98222	1.0022	1.2952	1.82159	1.19088	S	3	1451	___3	3.60352e-46	152.23	143.79	128.49	0.3999	134470000	59279000	75192000
O95049	Tight junction protein ZO-3	TJP3	331	AQRSPEASQTDSPVESPRLRRESSVDSRTIS	HAQRS(0.995)PEAS(0.005)QTDS(1)PVES(1)PR	1	1.2514	NaN	1.1935	0.96618	0.98222	1.0022	1.2952	NaN	1.19088	S	3	1451	___3	8.65828e-27	128.49	116.05	128.49	0.3999	60256000	28196000	32060000
P08240	Signal recognition particle receptor subunit alpha	SRPR	296	IRGTGSGGQLQDLDCSSSDDEGAAQNSTKPS	GTGSGGQLQDLDCS(1)S(1)S(1)DDEGAAQNSTKPSATK	0.999999	1.0261	1.0242	1.0927	1.1071	0.89133	1.0757	0.926836	1.14907	1.0158	S	3	1620	___3	1.40018e-50	143.61	141.44	143.61	-0.99979	137440000	63477000	73965000
P08240	Signal recognition particle receptor subunit alpha	SRPR	297	RGTGSGGQLQDLDCSSSDDEGAAQNSTKPSA	GTGSGGQLQDLDCS(1)S(1)S(1)DDEGAAQNSTKPSATK	1	1.0261	1.0242	1.0927	1.1071	0.89133	1.0757	0.926836	1.14907	1.0158	S	3	1620	___3	1.40018e-50	143.61	141.44	143.61	-0.99979	137440000	63477000	73965000
P08240	Signal recognition particle receptor subunit alpha	SRPR	298	GTGSGGQLQDLDCSSSDDEGAAQNSTKPSAT	GTGSGGQLQDLDCS(1)S(1)S(1)DDEGAAQNSTKPSATK	1	1.0261	1.0242	1.0927	1.1071	0.89133	1.0757	0.926836	1.14907	1.0158	S	3	1620	___3	1.40018e-50	143.61	141.44	143.61	-0.99979	137440000	63477000	73965000
P17096	High mobility group protein HMG-I/HMG-Y	HMGA1	99	RGRPKKLEKEEEEGISQESSEEEQ_______	LEKEEEEGIS(1)QES(1)S(1)EEEQ	1	0.87154	1.1622	1.12	NaN	0.93392	0.96244	NaN	1.24443	1.16371	S	2	1756	___3	1.8619e-138	235.61	235.61	51.193	0.79366	5751400000	2777600000	2973900000
P17096	High mobility group protein HMG-I/HMG-Y	HMGA1	102	PKKLEKEEEEGISQESSEEEQ__________	LEKEEEEGIS(1)QES(1)S(1)EEEQ	1	0.87154	1.1622	1.12	NaN	0.93392	0.96244	NaN	1.24443	1.16371	S	2	1756	___3	0	450.73	435.96	51.193	0.79366	56445000000	29250000000	27194000000
P17096	High mobility group protein HMG-I/HMG-Y	HMGA1	103	KKLEKEEEEGISQESSEEEQ___________	LEKEEEEGIS(1)QES(1)S(1)EEEQ	1	0.87154	1.1622	1.12	NaN	0.93392	0.96244	NaN	1.24443	1.16371	S	2	1756	___3	1.1737e-234	284.45	284.45	51.193	0.79366	52868000000	27403000000	25465000000
P19338	Nucleolin	NCL	28	DPKKMAPPPKEVEEDSEDEEMSEDEEDDSSG	MAPPPKEVEEDS(1)EDEEMS(1)EDEEDDS(1)S(1)GEEVVIPQKK	1	0.87082	0.76651	0.80243	0.95867	0.95786	0.94712	0.908363	0.800232	0.847232	S	4	1786	___3	1.99342e-39	132.79	129.15	40.845	0.38495	2525800000	1397900000	1127900000
P19338	Nucleolin	NCL	34	PPPKEVEEDSEDEEMSEDEEDDSSGEEVVIP	MAPPPKEVEEDS(1)EDEEMS(1)EDEEDDS(1)S(1)GEEVVIPQKK	1	0.83138	0.73287	0.77118	0.95867	0.95786	0.94712	0.867222	0.765112	0.814237	S	4	1786	___3	7.08344e-20	108.08	104.74	40.845	0.38495	1803000000	1114700000	688290000
P19338	Nucleolin	NCL	41	EDSEDEEMSEDEEDDSSGEEVVIPQKKGKKA	MAPPPKEVEEDS(1)EDEEMS(1)EDEEDDS(1)S(1)GEEVVIPQKK	1	0.87082	0.70779	0.8426	0.95867	0.95786	0.94712	0.908363	0.738928	0.889644	S	4	1786	___3	1.99342e-39	132.79	129.15	40.845	0.38495	3514800000	2058400000	1456500000
P19338	Nucleolin	NCL	42	DSEDEEMSEDEEDDSSGEEVVIPQKKGKKAA	MAPPPKEVEEDS(1)EDEEMS(1)EDEEDDS(1)S(1)GEEVVIPQKK	1	0.87082	0.70779	0.8426	0.95867	0.95786	0.94712	0.908363	0.738928	0.889644	S	4	1786	___3	1.99342e-39	132.79	129.15	40.845	0.38495	3513800000	2056000000	1457800000
P22059	Oxysterol-binding protein 1	OSBP	379	EIITMPENLGHKRTGSNISGASSDISLDEQY	T(0.133)GS(0.866)NIS(0.696)GAS(0.145)S(0.16)DISLDEQYKHQLEETKK	0.865862	0.67605	1.2226	1.0518	1.0806	1.1055	1.0316	0.625625	1.10592	1.01958	S	4	1816	___3	1.01673e-37	129.59	129.59	99.709	-0.62142	268090000	137400000	130690000
P22059	Oxysterol-binding protein 1	OSBP	382	TMPENLGHKRTGSNISGASSDISLDEQYKHQ	T(0.412)GS(0.588)NIS(1)GAS(0.793)S(0.193)DIS(0.014)LDEQYKHQLEETKK	0.999976	0.67605	1.2265	1.0518	1.0806	1.1055	1.0316	0.625625	1.10945	1.01958	S	3	1816	___3	1.01673e-37	129.59	129.59	129.59	-0.43581	274020000	140800000	133220000
P22059	Oxysterol-binding protein 1	OSBP	385	ENLGHKRTGSNISGASSDISLDEQYKHQLEE	T(0.412)GS(0.588)NIS(1)GAS(0.793)S(0.193)DIS(0.014)LDEQYKHQLEETKK	0.793069	0.67605	1.2265	1.0518	1.0806	1.1055	1.0316	0.625625	1.10945	1.01958	S	3	1816	___3	1.01673e-37	129.59	129.59	129.59	-0.43581	122890000	60770000	62121000
P25205	DNA replication licensing factor MCM3	MCM3	711	QPDAKDGDSYDPYDFSDTEEEMPQVHTPKTA	DGDSYDPYDFS(0.983)DT(0.017)EEEMPQVHTPK	0.983002	0.85896	2.3736	1.0371	0.97445	1.0343	0.93966	0.881482	2.29489	1.1037	S	3	1850	___3	1.58633e-74	180.85	177.85	180.85	-0.6217	336230000	164250000	171970000
P29590	Protein PML	PML	518	RSSPEQPRPSTSKAVSPPHLDGPPSPRSPVI	AVS(1)PPHLDGPPS(1)PR	1	0.87678	0.91202	0.91541	1.1778	1.1047	0.89658	0.744422	0.825582	1.021	S	3	1898	___3	7.5532e-118	203.67	203.67	44.382	-0.22336	375750000	189560000	186190000
P29590	Protein PML	PML	527	STSKAVSPPHLDGPPSPRSPVIGSEVFLPNS	AVS(1)PPHLDGPPS(1)PR	1	0.87678	0.91202	0.91541	1.1778	1.1047	0.89658	0.744422	0.825582	1.021	S	3	1898	___3	7.5532e-118	203.67	203.67	44.382	-0.22336	396560000	201160000	195400000
P29590	Protein PML	PML	530	KAVSPPHLDGPPSPRSPVIGSEVFLPNSNHV	AVS(1)PPHLDGPPS(1)PRS(1)PVIGSEVFLPNSNHVASGAGEAEER	0.99999	0.87678	0.91202	0.91541	1.1778	1.1047	0.89658	0.744422	0.825582	1.021	S	4	1898	___3	7.5532e-118	203.67	203.67	203.67	-0.92876	389940000	197960000	191980000
P35269	General transcription factor IIF subunit 1	GTF2F1	217	ASELRIHDLEDDLEMSSDASDASGEEGGRVP	IHDLEDDLEMS(1)S(1)DAS(1)DAS(1)GEEGGRVPK	1	1.0308	1.0687	0.97402	1.0076	0.96145	0.98345	1.02303	1.11155	0.990411	S	3	1963	___3	4.83869e-62	161.37	161.37	49.626	-0.32145	449920000	224330000	225600000
P35269	General transcription factor IIF subunit 1	GTF2F1	218	SELRIHDLEDDLEMSSDASDASGEEGGRVPK	IHDLEDDLEMS(1)S(1)DAS(1)DAS(1)GEEGGRVPK	1	0.93609	1.1214	1.0964	1.0076	0.96145	0.98345	0.929029	1.16636	1.11485	S	3	1963	___3	4.83869e-62	161.37	161.37	49.626	-0.32145	299410000	146660000	152750000
P35269	General transcription factor IIF subunit 1	GTF2F1	221	RIHDLEDDLEMSSDASDASGEEGGRVPKAKK	IHDLEDDLEMS(1)S(1)DAS(1)DAS(1)GEEGGRVPK	1	1.0308	1.0184	0.86528	1.0076	0.96145	0.98345	1.02303	1.05923	0.879841	S	3	1963	___3	1.8773e-111	208.99	199.95	49.626	-0.32145	633650000	329390000	304260000
P35269	General transcription factor IIF subunit 1	GTF2F1	224	DLEDDLEMSSDASDASGEEGGRVPKAKKKAP	IHDLEDDLEMS(1)S(1)DAS(1)DAS(1)GEEGGRVPK	1	1.0308	1.0221	0.86528	1.0076	0.96145	0.98345	1.02303	1.06308	0.879841	S	3	1963	___3	1.8773e-111	208.99	199.95	49.626	-0.32145	650070000	337870000	312200000
P36915	Guanine nucleotide-binding protein-like 1	GNL1	51	SRSGSRERREEQTDTSDGESVTHHIRRLNQQ	REEQT(0.994)DT(0.995)S(0.995)DGES(0.015)VT(0.003)HHIR	0.994552	NaN	4.117	1.0799	0.99916	0.88481	1.0502	NaN	4.65298	1.02828	S	3	1986	___3	3.55097e-24	127.5	127.5	49.224	-0.17702	179670000	95167000	84500000
P42166	Lamina-associated polypeptide 2, isoform alpha;Thymopoietin;Thymopentin;Lamina-associated polypeptide 2, isoforms beta/gamma;Thymopoietin;Thymopentin	TMPO	66	PPLPAGTNSKGPPDFSSDEEREPTPVLGSGA	GPPDFS(1)S(1)DEEREPTPVLGSGAAAAGR	1	0.86116	0.9399	0.9538	0.95298	0.915745	0.943895	0.90365	1.02638	1.01049	S	3	2031;2032	___3	5.526e-131	222.29	222.29	210.93	-0.30493	963270000	503060000	460200000
P42166	Lamina-associated polypeptide 2, isoform alpha;Thymopoietin;Thymopentin;Lamina-associated polypeptide 2, isoforms beta/gamma;Thymopoietin;Thymopentin	TMPO	67	PLPAGTNSKGPPDFSSDEEREPTPVLGSGAA	GPPDFS(1)S(1)DEEREPTPVLGSGAAAAGR	1	0.86116	0.9399	0.9538	0.95298	0.915745	0.943895	0.90365	1.02638	1.01049	S	3	2031;2032	___3	5.526e-131	222.29	222.29	210.93	-0.30493	979960000	511680000	468280000
P48634	Protein PRRC2A	PRRC2A	1085	TGGPNHPPAPRGRTASETRSEGSEYEEIPKR	T(0.002)AS(0.993)ET(0.304)RS(0.503)EGS(0.198)EYEEIPKR	0.992608	0.61781	NaN	1.4024	0.98314	0.8533	1.0227	0.628405	NaN	1.37127	S	3	2093	___3	2.76179e-24	126.3	116.72	126.3	-0.10759	146040000	78221000	67819000
P50402	Emerin	EMD	141	DADAFHHQVHDDDLLSSSEEECKDRERPMYG	QSVTS(0.001)FPDADAFHHQVHDDDLLS(0.978)S(0.573)S(0.448)EEECKDR	0.977548	NaN	1.0026	0.98544	0.98249	0.9944	1.0038	NaN	1.00825	0.981709	S	4	2137	___3	1.98806e-09	78.915	78.915	78.915	-0.29964	261430000	132900000	128530000
P50402	Emerin	EMD	142	ADAFHHQVHDDDLLSSSEEECKDRERPMYGR	QS(0.013)VT(0.031)S(0.094)FPDADAFHHQVHDDDLLS(0.954)S(0.954)S(0.953)EEECKDR	0.954373	NaN	1.0026	0.98544	0.98249	0.9944	1.0038	NaN	1.00825	0.981709	S	4	2137	___3	1.98806e-09	78.915	78.915	41.764	-0.65801	261430000	132900000	128530000
P50402	Emerin	EMD	143	DAFHHQVHDDDLLSSSEEECKDRERPMYGRD	QS(0.013)VT(0.031)S(0.094)FPDADAFHHQVHDDDLLS(0.954)S(0.954)S(0.953)EEECKDR	0.95263	NaN	1.0026	0.98544	0.98249	0.9944	1.0038	NaN	1.00825	0.981709	S	4	2137	___3	3.96314e-05	61.938	51.863	41.764	-0.65801	197330000	98785000	98547000
P50502	Hsc70-interacting protein;Putative protein FAM10A4	ST13;ST13P4	75	PDSKKVEEDLKADEPSSEESDLEIDKEGVIE	KVEEDLKADEPS(1)S(1)EES(1)DLEIDK	1	0.98109	0.95027	0.90133	1.0154	1.0027	1.0218	0.96621	0.947711	0.8821	S	3	2141	___3	1.58557e-27	129.03	129.03	126.18	0.07982	153460000	84859000	68596000
P50502	Hsc70-interacting protein;Putative protein FAM10A4	ST13;ST13P4	76	DSKKVEEDLKADEPSSEESDLEIDKEGVIEP	KVEEDLKADEPS(1)S(1)EES(1)DLEIDK	1	0.98109	0.95027	0.90133	1.0154	1.0027	1.0218	0.96621	0.947711	0.8821	S	3	2141	___3	1.58557e-27	129.03	129.03	126.18	0.07982	169460000	93048000	76409000
P50502	Hsc70-interacting protein;Putative protein FAM10A4	ST13;ST13P4	79	KVEEDLKADEPSSEESDLEIDKEGVIEPDTD	KVEEDLKADEPS(1)S(1)EES(1)DLEIDK	1	0.98109	0.95027	0.90133	1.0154	1.0027	1.0218	0.96621	0.947711	0.8821	S	3	2141	___3	1.58557e-27	129.03	129.03	126.18	0.07982	169460000	93048000	76409000
P85037	Forkhead box protein K1	FOXK1	239	PLKIHIPEPDLRSMVSPVPSPTGTISVPNSC	S(0.046)MVS(0.934)PVPS(0.338)PT(0.338)GT(0.338)IS(0.118)VPNS(0.215)CPAS(0.673)PR	0.934456	1.0673	0.89844	1.0038	0.78225	0.96265	0.69765	1.3644	0.933299	1.43883	S	3	2417	___3	1.21452e-05	56.041	56.041	56.041	-0.26132	31677000	15574000	16104000
P98175	RNA-binding protein 10	RBM10	733	SDDRPSPPRGLVAAYSGESDSEEEQERGGPE	GLVAAY(0.131)S(0.931)GES(0.945)DS(0.993)EEEQERGGPEREEK	0.930855	0.95356	1.2795	1.2585	1.0647	0.97991	0.92619	0.895614	1.30573	1.35879	S	3	2420	___3	2.19809e-05	50.464	45.888	50.464	-0.35314	59194000	29792000	29402000
P98175	RNA-binding protein 10	RBM10	736	RPSPPRGLVAAYSGESDSEEEQERGGPEREE	GLVAAYS(0.007)GES(0.992)DS(1)EEEQERGGPEREEK	0.992465	0.95356	1.2795	1.2585	1.0647	0.97991	0.92619	0.895614	1.30573	1.35879	S	3	2420	___3	1.85864e-28	124.8	112.57	124.8	-0.61318	171650000	91031000	80620000
P98175	RNA-binding protein 10	RBM10	738	SPPRGLVAAYSGESDSEEEQERGGPEREEKL	GLVAAYS(0.007)GES(0.992)DS(1)EEEQERGGPEREEK	0.999957	0.95356	1.2795	1.2585	1.0647	0.97991	0.92619	0.895614	1.30573	1.35879	S	3	2420	___3	1.85864e-28	124.8	112.57	124.8	-0.61318	171650000	91031000	80620000
Q01082	Spectrin beta chain, non-erythrocytic 1	SPTBN1	2161	DTSEMVNGATEQRTSSKESSPIPSPTSDRKA	T(0.049)S(0.056)S(0.898)KES(0.93)S(0.067)PIPS(0.775)PT(0.184)S(0.041)DRK	0.897798	0.93404	1.1127	1.0281	0.98983	1.0991	1.0649	0.943637	1.01237	0.965443	S	3	2435	___3	1.18429e-20	134.21	122.19	68.705	-0.20836	315630000	158180000	157440000
Q01082	Spectrin beta chain, non-erythrocytic 1	SPTBN1	2164	EMVNGATEQRTSSKESSPIPSPTSDRKAKTA	T(0.049)S(0.056)S(0.898)KES(0.93)S(0.067)PIPS(0.775)PT(0.184)S(0.041)DRK	0.930265	0.93404	1.6256	1.0281	0.98983	1.0991	1.0649	0.943637	1.47903	0.965443	S	3	2435	___3	1.18429e-20	134.21	122.19	68.705	-0.20836	206330000	102530000	103790000
Q01082	Spectrin beta chain, non-erythrocytic 1	SPTBN1	2165	MVNGATEQRTSSKESSPIPSPTSDRKAKTAL	T(0.269)S(0.323)S(0.388)KES(0.057)S(0.963)PIPS(0.972)PT(0.015)S(0.013)DRK	0.963	1.018	1.1079	1.0983	0.98983	1.0991	1.0649	1.02846	1.00801	1.03136	S	2	2435	___3	4.41444e-08	90.654	73.586	61.757	-1.1436	123010000	60917000	62092000
Q01082	Spectrin beta chain, non-erythrocytic 1	SPTBN1	2169	ATEQRTSSKESSPIPSPTSDRKAKTALPAQS	T(0.115)S(0.131)S(0.729)KES(0.512)S(0.512)PIPS(0.985)PT(0.012)S(0.003)DRK	0.984676	0.9751	1.1176	1.0983	0.98983	1.0991	1.0649	0.985119	1.01683	1.03136	S	3	2435	___3	1.18429e-20	134.21	122.19	72.316	-0.22164	382260000	185640000	196620000
Q01130	Serine/arginine-rich splicing factor 2	SRSF2	206	SPPPVSKRESKSRSRSKSPPKSPEEEGAVSS	S(1)KS(1)PPKS(1)PEEEGAVSS	1	NaN	0.95543	0.93846	0.96275	1.0117	0.96877	NaN	0.944381	0.968713	S	2	2438	___3	3.10879e-10	91.401	91.401	91.401	-0.81507	26160000	13446000	12714000
Q01130	Serine/arginine-rich splicing factor 2	SRSF2	208	PPVSKRESKSRSRSKSPPKSPEEEGAVSS__	S(1)KS(1)PPKS(1)PEEEGAVSS	1	NaN	0.95543	0.93846	0.96275	1.0117	0.96877	NaN	0.944381	0.968713	S	2	2438	___3	3.10879e-10	91.401	91.401	91.401	-0.81507	26160000	13446000	12714000
Q01130	Serine/arginine-rich splicing factor 2	SRSF2	212	KRESKSRSRSKSPPKSPEEEGAVSS______	S(1)KS(1)PPKS(1)PEEEGAVSS	0.999991	NaN	0.95543	0.93846	0.96275	1.0117	0.96877	NaN	0.944381	0.968713	S	2	2438	___3	3.10879e-10	91.401	91.401	91.401	-0.81507	18817000	9964900	8852500
Q02952	A-kinase anchor protein 12	AKAP12	644	SDKEDELDKVKSATLSSTESTASEMQEEMKG	S(0.501)AT(0.501)LS(0.866)S(0.866)T(0.251)ES(0.012)T(0.003)ASEMQEEMKGSVEEPKPEEPK	0.865533	1.2595	0.719	NaN	0.97865	0.97442	0.9903	1.28698	0.737875	NaN	S	3	2458	___3	2.57903e-28	118.8	118.8	100.41	-0.088983	121080000	63681000	57395000
Q02952	A-kinase anchor protein 12	AKAP12	645	DKEDELDKVKSATLSSTESTASEMQEEMKGS	S(0.501)AT(0.501)LS(0.866)S(0.866)T(0.251)ES(0.012)T(0.003)ASEMQEEMKGSVEEPKPEEPK	0.865533	1.2595	0.719	NaN	0.97865	0.97442	0.9903	1.28698	0.737875	NaN	S	3	2458	___3	2.57903e-28	118.8	118.8	100.41	-0.088983	121080000	63681000	57395000
Q09666	Neuroblast differentiation-associated protein AHNAK	AHNAK	5749	ASISGSKGDLKSSKASLGSLEGEAEAEASSP	S(0.001)S(0.001)KAS(0.998)LGS(1)LEGEAEAEAS(0.102)S(0.898)PKGK	0.998436	0.75864	0.77787	0.70993	1.0192	1.0426	1.0474	0.744349	0.746087	0.677802	S	3	2503	___3	1.96086e-90	189.76	183.33	164.25	-0.403	375750000	209550000	166200000
Q09666	Neuroblast differentiation-associated protein AHNAK	AHNAK	5752	SGSKGDLKSSKASLGSLEGEAEAEASSPKGK	ASLGS(1)LEGEAEAEAS(0.288)S(0.712)PKGK	1	0.75864	0.77787	0.70993	1.0192	1.0426	1.0474	0.744349	0.746087	0.677802	S	3	2503	___3	3.2984e-160	242.9	237.55	242.9	0.10932	598200000	318660000	279550000
Q09666	Neuroblast differentiation-associated protein AHNAK	AHNAK	5763	ASLGSLEGEAEAEASSPKGKFSLFKSKKPRH	ASLGSLEGEAEAEAS(0.037)S(0.963)PKGK	0.963081	0.75864	0.77787	0.70993	1.0192	1.0426	1.0474	0.744349	0.746087	0.677802	S	3	2503	___3	3.2984e-160	242.9	237.33	200.98	0.4507	340140000	183160000	156980000
Q09666	Neuroblast differentiation-associated protein AHNAK	AHNAK	5780	KGKFSLFKSKKPRHRSNSFSDEREFSGPSTP	HRS(0.942)NS(0.955)FS(0.059)DEREFS(0.015)GPS(0.012)T(0.012)PT(0.003)GT(0.003)LEFEGGEVSLEGGK	0.941801	0.77294	1.164	0.99936	1.0192	1.0426	1.0474	0.758379	1.11644	0.954134	S	3	2503	___3	1.7726e-116	211.89	211.89	77.954	0.29518	464070000	240070000	223990000
Q09666	Neuroblast differentiation-associated protein AHNAK	AHNAK	5782	KFSLFKSKKPRHRSNSFSDEREFSGPSTPTG	HRS(0.942)NS(0.955)FS(0.059)DEREFS(0.015)GPS(0.012)T(0.012)PT(0.003)GT(0.003)LEFEGGEVSLEGGK	0.954864	0.77294	1.164	0.99936	1.0192	1.0426	1.0474	0.758379	1.11644	0.954134	S	3	2503	___3	5.906e-158	228.04	217.33	77.954	0.29518	962350000	485590000	476760000
Q09666	Neuroblast differentiation-associated protein AHNAK	AHNAK	5784	SLFKSKKPRHRSNSFSDEREFSGPSTPTGTL	HRS(0.481)NS(0.756)FS(0.757)DEREFS(0.006)GPSTPTGTLEFEGGEVSLEGGK	0.756826	0.77294	1.164	0.99936	1.0192	1.0426	1.0474	0.758379	1.11644	0.954134	S	4	2503	___3	5.906e-158	228.04	217.33	170.89	-0.7007	616210000	310760000	305450000
Q12874	Splicing factor 3A subunit 3	SF3A3	365	ARTGEEREEEEEEQISESESEDEENEIIYNP	TGEEREEEEEEQIS(1)ES(1)ES(1)EDEENEIIYNPK	0.999986	0.97896	1.0742	1.0351	0.96553	0.96292	0.99685	1.01391	1.11557	1.03837	S	3	2519	___3	7.13297e-10	85.982	83.858	81.534	-0.093383	37840000	21091000	16749000
Q12874	Splicing factor 3A subunit 3	SF3A3	367	TGEEREEEEEEQISESESEDEENEIIYNPKN	TGEEREEEEEEQIS(1)ES(1)ES(1)EDEENEIIYNPK	0.999986	0.97896	1.0742	1.0351	0.96553	0.96292	0.99685	1.01391	1.11557	1.03837	S	3	2519	___3	7.13297e-10	85.982	83.858	81.534	-0.093383	37840000	21091000	16749000
Q12874	Splicing factor 3A subunit 3	SF3A3	369	EEREEEEEEQISESESEDEENEIIYNPKNLP	TGEEREEEEEEQIS(1)ES(1)ES(1)EDEENEIIYNPK	0.999949	0.97896	1.0742	1.0351	0.96553	0.96292	0.99685	1.01391	1.11557	1.03837	S	3	2519	___3	7.13297e-10	85.982	83.858	85.982	-0.10199	37840000	21091000	16749000
Q13523	Serine/threonine-protein kinase PRP4 homolog	PRPF4B	427	PRTRPRDDILSRRERSKDASPINRWSPTRRR	S(1)KDAS(0.984)PINRWS(0.838)PT(0.178)R	0.999998	0.96819	1.1101	1.0222	0.87015	1.0828	0.94312	1.11267	1.02521	1.08385	S	3	2587	___3	3.92973e-06	61.276	61.276	61.276	0.13958	71029000	38026000	33003000
Q13523	Serine/threonine-protein kinase PRP4 homolog	PRPF4B	431	PRDDILSRRERSKDASPINRWSPTRRRSRSP	SKDAS(0.999)PINRWS(0.872)PT(0.129)R	0.998855	0.96819	1.1101	1.0222	0.87015	1.0828	0.94312	1.11267	1.02521	1.08385	S	3	2587	___3	4.92985e-07	78.088	78.088	78.088	0.61777	106210000	55899000	50314000
Q13523	Serine/threonine-protein kinase PRP4 homolog	PRPF4B	437	SRRERSKDASPINRWSPTRRRSRSPIRRRSR	S(0.003)KDAS(0.993)PINRWS(0.95)PT(0.054)R	0.949602	0.96819	1.1101	1.0222	0.87015	1.0828	0.94312	1.11267	1.02521	1.08385	S	3	2587	___3	4.92985e-07	78.088	78.088	47.814	0.35161	106210000	55899000	50314000
Q13595	Transformer-2 protein homolog alpha	TRA2A	84	TRSRSHSHSHRRRSRSRSYTPEYRRRRSRSH	S(1)RS(0.998)Y(0.177)T(0.825)PEYR	0.999707	NaN	1.0148	1.011	0.95329	1.0427	1.0859	NaN	0.973242	0.931025	S	2	2594	___3	5.31157e-05	83.499	70.982	65.395	0.77002	167210000	92753000	74455000
Q13595	Transformer-2 protein homolog alpha	TRA2A	86	SRSHSHSHRRRSRSRSYTPEYRRRRSRSHSP	S(1)RS(0.998)Y(0.177)T(0.825)PEYR	0.99849	NaN	1.0148	1.011	0.95329	1.0427	1.0859	NaN	0.973242	0.931025	S	2	2594	___3	2.2826e-08	101.39	69.547	65.395	0.77002	220070000	117890000	102180000
Q14247	Src substrate cortactin	CTTN	405	KLEEQARAKTQTPPVSPAPQPTEERLPSSPV	AKT(0.133)QT(0.867)PPVS(1)PAPQPT(0.184)EERLPS(0.428)S(0.386)PVY(0.002)EDAASFK	0.999995	0.85938	0.91142	0.91865	0.86298	0.94624	0.9112	0.995828	0.963202	1.00818	S	3	2633	___3	6.44628e-39	133.51	133.51	120.86	0.89156	973220000	496580000	476630000
Q14676	Mediator of DNA damage checkpoint protein 1	MDC1	485	VLKDHTKIRALVRAHSEKDQPPFGDSDDSVE	AHS(1)EKDQPPFGDS(1)DDS(1)VEADKSSPGIHLER	1	0.66365	0.92158	0.91362	1.0726	0.89878	0.96502	0.61873	1.02537	0.946737	S	4	2652	___3	2.75278e-50	145.23	145.23	145.23	-0.14638	186210000	106750000	79460000
Q14676	Mediator of DNA damage checkpoint protein 1	MDC1	495	LVRAHSEKDQPPFGDSDDSVEADKSSPGIHL	AHSEKDQPPFGDS(1)DDS(1)VEADKS(0.536)S(0.464)PGIHLER	1	1.0613	1.0923	1.0671	1.0726	0.89878	0.96502	0.989465	1.21531	1.10578	S	4	2652	___3	2.75278e-50	145.23	145.23	145.23	-0.3064	451120000	234300000	216820000
Q14676	Mediator of DNA damage checkpoint protein 1	MDC1	498	AHSEKDQPPFGDSDDSVEADKSSPGIHLERS	AHSEKDQPPFGDS(1)DDS(1)VEADKS(0.536)S(0.464)PGIHLER	0.999998	1.0613	1.0923	1.0671	1.0726	0.89878	0.96502	0.989465	1.21531	1.10578	S	4	2652	___3	2.75278e-50	145.23	145.23	145.23	-0.3064	451120000	234300000	216820000
Q16629	Serine/arginine-rich splicing factor 7	SRSF7	192	RRSRSGSIKGSRYFQSPSRSRSRSRSISRPR	Y(0.002)FQS(0.999)PS(1)RS(1)R	0.998837	NaN	0.50392	0.65226	1.0226	0.98896	0.91989	NaN	0.509545	0.709063	S	2	2751	___3	4.82939e-07	97.431	97.431	46.706	0.12838	91415000	53584000	37831000
Q16629	Serine/arginine-rich splicing factor 7	SRSF7	194	SRSGSIKGSRYFQSPSRSRSRSRSISRPRSS	Y(0.002)FQS(0.999)PS(1)RS(1)R	0.999737	NaN	0.64354	0.83876	1.0226	0.98896	0.91989	NaN	0.650724	0.911805	S	2	2751	___3	0.0010946	57.348	57.348	46.706	0.12838	75697000	44492000	31204000
[truncated: 678 more rows]
